# Supplementary material for: Centromere drive may propel the evolution of chromosome and genome size in plants
Source: Ann Bot. 2024 Aug 28;134(6):1067–76. doi: 10.1093/aob/mcae149 (PMC11687628; doi:10.1093/aob/mcae149)
Supplement: mcae149_Suppl_Supplementary_Tables_S1-S8 [file mcae149_suppl_supplementary_tables_s1-s8.xlsx]

## Sheet: Species List
Table S1: List of analyzed species with values of traits of interest and their sources
Clade	Species	Mode of meiosis	2C Genome size [Mbp]	2n	Average chromosome size [Mbp]	Z-transformed average chromosome size	2C source	2n source	CENH3 source	CENH3 accesion number
Amaranthaceae	Aerva_lanata	Asymmetric	NA	16	NA	NA	NA	Ornduff R. 1965. Index to plant chromosome numbers. Regnum Vegetabile 50.	1KP	PDQH-2051704
Amaranthaceae	Aerva_persica	Asymmetric	NA	32	NA	NA	NA	Soliman M.A. 2006. Cytogenetical studies on Aerva javanica (Amaranthaceae). Flora Mediterr 16: 333–339.	1KP	HDSY-2124772
Amaranthaceae	Alternanthera_brasiliana	Asymmetric	NA	28	NA	NA	NA	Baltisberger M. & Voelger M. 2006. Sternbergia sicula. IAPT/IOPB chromosome data 1: 444–445.	1KP	ZBPY-2039755
Amaranthaceae	Alternanthera_sessilis	Asymmetric	NA	34	NA	NA	NA	Khatoon S. & Ali S.I. 1993. Chromosome Atlas of the Angiosperms of Pakistan. Department of Botany, University of Karachi.	1KP	BWRK-2082065
Amaranthaceae	Amaranthus_cruentus	Asymmetric	1026	32	32.0625	-0.9339093	Bennett M.D., Smith J.B. 1991. Nuclear DNA amounts in angiosperms. Philosophical Transactions of the Royal Society of London Series B-Biological Sciences 334: 309–345.	Bennett M.D. & Leitch I.J. 2012. Angiosperm DNA C-values database (release 8.0, Dec. 2012). http://www.kew.org/cvalues/	1KP	XSSD-2078506, XSSD-2016543
Amaranthaceae	Amaranthus_palmeri	Asymmetric	843.6	34	24.81176471	-1.2672832	Stetter, M.G., Schmid K.J. 2017. Analysis of phylogenetic relationships and genome size evolution of the Amaranthus genus using GBS indicates the ancestors of an ancient crop. Molecular phylogenetics and evolution 109: 80–92.	Rice et al. 2015. The Chromosome Counts Database (CCDB) – a community resource of plant chromosome numbers. New Phytologist 206(1): 19–26.	1KP	JBGU-2120965
Amaranthaceae	Amaranthus_tricolor	Asymmetric	1565.4	34	46.04117647	-0.2911983	Stetter, M.G., Schmid K.J. 2017. Analysis of phylogenetic relationships and genome size evolution of the Amaranthus genus using GBS indicates the ancestors of an ancient crop. Molecular phylogenetics and evolution 109: 80–92.	Rice et al. 2015. The Chromosome Counts Database (CCDB) – a community resource of plant chromosome numbers. New Phytologist 206(1): 19–26.	GenBank	GAQA01009602.1, XM_057659916.1, XM_057683191.1, XM_057659917.1
Amaranthaceae	Beta_vulgaris	Asymmetric	2229.84	36	61.94	0.439797	Zonneveld B.J.M. 2019. The DNA weights per nucleus (genome size) of more than 2350 species of the Flora of The Netherlands, of which 1370 are new to science, including the pattern of their DNA peaks. Forum geobotanicum 8: 24−78.	Zonneveld B.J.M. 2019. The DNA weights per nucleus (genome size) of more than 2350 species of the Flora of The Netherlands, of which 1370 are new to science, including the pattern of their DNA peaks. Forum geobotanicum 8: 24−78.	GenBank	JP519250.1
Amaranthaceae	Chenopodium_quinoa	Asymmetric	2894	36	80.38888889	1.2880392	Palomino G., Hernandez L.T., Torres E.D. 2008. Nuclear genome size and chromosome analysis in Chenopodium quinoa and C. berlandieri subsp. nuttalliae. Euphytica 164: 221–230.	Bennett M.D. & Leitch I.J. 2012. Angiosperm DNA C-values database (release 8.0, Dec. 2012). http://www.kew.org/cvalues/	1KP	SMMC-2004363
Amaranthaceae	Salicornia_europaea	Asymmetric	1242.06	18	69.00333333	0.7645546	Zonneveld B.J.M. 2019. The DNA weights per nucleus (genome size) of more than 2350 species of the Flora of The Netherlands, of which 1370 are new to science, including the pattern of their DNA peaks. Forum geobotanicum 8: 24−78.	Zonneveld B.J.M. 2019. The DNA weights per nucleus (genome size) of more than 2350 species of the Flora of The Netherlands, of which 1370 are new to science, including the pattern of their DNA peaks. Forum geobotanicum 8: 24−78.	GenBank	GAHZ01047423.1
Amaryllidaceae	Agapanthus_praecox	Asymmetric	24802	30	826.7333333	-1.7733195	Zonneveld B.J.M. 2019. The DNA weights per nucleus (genome size) of more than 2350 species of the Flora of The Netherlands, of which 1370 are new to science, including the pattern of their DNA peaks. Forum geobotanicum 8: 24−78.	Bennett M.D. & Leitch I.J. 2012. Angiosperm DNA C-values database (release 8.0, Dec. 2012). http://www.kew.org/cvalues/	GenBank	GALD01019638.1
Amaryllidaceae	Allium_cepa	Asymmetric	32764	16	2047.75	0.7359455	Van't Hof J. 1965. Relationships between mitotic cycle duration S period duration and average rate of DNA synthesis in root meristem cells of several plants. Experimental Cell Research 39: 48–58.	Bennett M.D. & Leitch I.J. 2012. Angiosperm DNA C-values database (release 8.0, Dec. 2012). http://www.kew.org/cvalues/	GenBank	AB600275.1
Amaryllidaceae	Allium_fistulosum	Asymmetric	24498	16	1531.125	-0.325751	Baranyi M. & Greilhuber J. 1999. Genome size in Allium: In quest of reproducible data. Annals of Botany 83: 687–695.	Bennett M.D. & Leitch I.J. 2012. Angiosperm DNA C-values database (release 8.0, Dec. 2012). http://www.kew.org/cvalues/	GenBank	AB571555.1
Amaryllidaceae	Allium_sativum	Asymmetric	30468.1	16	1904.25625	0.4410569	Šmarda P., Knápek O., Březinova A., Horová L., Grulich V., Danihelka J., Veselý P., Šmerda J., Rotreklová O. & Bureš P. 2019. Genome sizes and genomic guanine+cytosine (GC) contents of the Czech vascular flora with new estimates for 1700 species. Preslia 91: 117–142.	Šmarda P., Knápek O., Březinova A., Horová L., Grulich V., Danihelka J., Veselý P., Šmerda J., Rotreklová O. & Bureš P. 2019. Genome sizes and genomic guanine+cytosine (GC) contents of the Czech vascular flora with new estimates for 1700 species. Preslia 91: 117–142.	GenBank	AB571556.1
Amaryllidaceae	Allium_tuberosum	Asymmetric	62768	32	1961-05-01	0.5586964	Baranyi M. & Greilhuber J. 1999. Genome size in Allium: In quest of reproducible data. Annals of Botany 83: 687–695.	Bennett M.D. & Leitch I.J. 2012. Angiosperm DNA C-values database (release 8.0, Dec. 2012). http://www.kew.org/cvalues/	GenBank	AB571557.1
Amaryllidaceae	Amaryllis_belladonna	Asymmetric	29438	22	1338.090909	-0.722448	Olszewska M.J. & Osiecka R. 1982. The relationship between 2C DNA content, life cycle type, systematic position, and the level of DNA endoreplication in nuclei of parenchyma cells during growth and differentiation of roots in some monocotyledonous species. Biochemie und Physiologie der Pflanzen 177: 319–336.	Bennett M.D. & Leitch I.J. 2012. Angiosperm DNA C-values database (release 8.0, Dec. 2012). http://www.kew.org/cvalues/	1KP	LDME-2078943
Amaryllidaceae	Narcissus_viridiflorus	Asymmetric	62104	28	2218	1.0858198	Zonneveld B.J.M. 2008. The systematic value of nuclear DNA content for all species of Narcissus L. (Amaryllidaceae). Plant Systematics and Evolution 275: 109–132.	Bennett M.D. & Leitch I.J. 2012. Angiosperm DNA C-values database (release 8.0, Dec. 2012). http://www.kew.org/cvalues/	1KP	TRRQ-2189151
Anthocerotophyta	Anthoceros_agrestis	Symmetric	166	10	2024-06-16	-0.7071068	Leitch I.J. & Bennett M.D. 2007. Genome Size and Its Uses: The Impact of Flow Cytometry. In: Flow Cytometry with Plant Cells: Analysis of Genes Chromosomes and Genomes. Weinheim: John Wiley & Sons; 2007. p. 153–176.	Fritsch R. 1991. Index to bryophyte chromosome counts. Bryophytorum bibliotheca, 40.	1KP	BSNI-2052297, TWUW-2011814
Anthocerotophyta	Leiosporoceros_dussii	Symmetric	313.6	NA	NA	NA	Bainard J.D. & Villarreal J.C. 2013. Genome size increases in recently diverged hornwort clades Genome 56: 431–435.	NA	1KP	ANON-2002976
Anthocerotophyta	Megaceros_tosanus	Symmetric	NA	12	NA	NA	NA	Ornduff R. 1965. Index to plant chromosome numbers. Regnum Vegetabile 50.	1KP	UCRN-2007343
Anthocerotophyta	Megaceros_vincentianus	Symmetric	NA	NA	NA	NA	NA	NA	1KP	TCBC-2019117
Anthocerotophyta	Paraphymatoceros_hallii	Symmetric	NA	NA	NA	NA	NA	NA	1KP	FAJB-2055086
Anthocerotophyta	Phaeoceros_carolinianus	Symmetric	352.8	12	2024-04-29	0.7071068	Bainard J.D. & Villarreal J.C. 2013. Genome size increases in recently diverged hornwort clades Genome 56: 431–435.	Cave M.S. 1959. Index to Plant Chromosome Numbers for 1958. California Botanical Society, Berkeley.	1KP	RXRQ-2137799, WCZB-2117242, WCZB-2006412, RXRQ-2132518,
Anthocerotophyta	Phaeomegaceros_coriaceus	Symmetric	352.8	NA	NA	NA	Bainard J.D. & Villarreal J.C. 2013. Genome size increases in recently diverged hornwort clades Genome 56: 431–435.	NA	1KP	AKXB-2008071
Apiaceae	Angelica_archangelica	Asymmetric	6318	22	287.1818182	1.997969818	Kubesová et al., 2010 (Ref. 630)	Rice et al. 2015. The Chromosome Counts Database (CCDB) – a community resource of plant chromosome numbers. New Phytologist 206(1): 19–26.	1KP	TQKZ-2043179
Apiaceae	Centella_asiatica	Asymmetric	860	18	47.77777778	-0.525906335	Pootakham W., Naktang C., Kongkachana W., Sonthirod C., Yoocha T., Sangsrakru D., ... & Tangphatsornruang S. 2021. De novo chromosome-level assembly of the Centella asiatica genome. Genomics 113(4): 2221–2228.	Pootakham W., Naktang C., Kongkachana W., Sonthirod C., Yoocha T., Sangsrakru D., ... & Tangphatsornruang S. 2021. De novo chromosome-level assembly of the Centella asiatica genome. Genomics 113(4): 2221–2228.	1KP	WEQK-2041276
Apiaceae	Daucus_carota	Asymmetric	943.118	18	52.39544444	-0.477225374	Nowicka A. et al. 2016. Nuclear DNA content variation within the genus Daucus (Apiaceae) determined by flow cytometry. Scientia Horticulturae 209: 132–138.	Nowicka A. et al. 2016. Nuclear DNA content variation within the genus Daucus (Apiaceae) determined by flow cytometry. Scientia Horticulturae 209: 132–138.	GenBank	KJ201903.1
Apiaceae	Daucus_glochidiatus	Asymmetric	1916.88	44	43.56545455	-0.570314033	Kadluczka, D., Sliwinska, E., & Grzebelus, E. (2022). Combining genome size and pollen morphology data to study species relationships in the genus Daucus (Apiaceae). BMC Plant Biology, 22(1), 1-13.	Kadluczka D., Sliwinska E., & Grzebelus E. (2022). Combining genome size and pollen morphology data to study species relationships in the genus Daucus (Apiaceae). BMC Plant Biology, 22(1), 1-13.	GenBank	KJ201906.1
Apiaceae	Daucus_muricatus	Asymmetric	1949.48	20	97.474	-0.001992411	Nowicka A. et al. 2016. Nuclear DNA content variation within the genus Daucus (Apiaceae) determined by flow cytometry. Scientia Horticulturae 209: 132–138.	Nowicka A. et al. 2016. Nuclear DNA content variation within the genus Daucus (Apiaceae) determined by flow cytometry. Scientia Horticulturae 209: 132–138.	GenBank	KJ201904.1
Apiaceae	Daucus_pusillus	Asymmetric	1266.836	22	57.58345455	-0.422531665	Nowicka A. et al. 2016. Nuclear DNA content variation within the genus Daucus (Apiaceae) determined by flow cytometry. Scientia Horticulturae 209: 132–138.	Nowicka A. et al. 2016. Nuclear DNA content variation within the genus Daucus (Apiaceae) determined by flow cytometry. Scientia Horticulturae 209: 132–138.	GenBank	KJ201905.1
Apiaceae	Heracleum_lanatum	Asymmetric	NA	NA	NA	NA	NA	NA	1KP	CWYJ-2063648
Asteraceae	Carthamus_tinctorius	Asymmetric	2728	24	113.6666667	-0.7784391	Garnatje T., Garcia S., Vilatersana R., Valles J. 2006. Genome size variation in the genus Carthamus (Asteraceae, Cardueae): Systematic implications and additive changes during allopolyploidization. Annals of Botany 97: 461–467.	Bennett M.D. & Leitch I.J. 2012. Angiosperm DNA C-values database (release 8.0, Dec. 2012). http://www.kew.org/cvalues/	GenBank	EL407908.1
Asteraceae	Cichorium_intybus	Asymmetric	2294	36	63.72222222	-1.2729702	Šmarda P., Knápek O., Březinova A., Horová L., Grulich V., Danihelka J., Veselý P., Šmerda J., Rotreklová O. & Bureš P. 2019. Genome sizes and genomic guanine+cytosine (GC) contents of the Czech vascular flora with new estimates for 1700 species. Preslia 91: 117–142.	Šmarda P., Knápek O., Březinova A., Horová L., Grulich V., Danihelka J., Veselý P., Šmerda J., Rotreklová O. & Bureš P. 2019. Genome sizes and genomic guanine+cytosine (GC) contents of the Czech vascular flora with new estimates for 1700 species. Preslia 91: 117–142.	GenBank	EH698730.1
Asteraceae	Cicerbita_alpina	Asymmetric	5820	18	323.3333333	1.294965	Bennett M.D. & Leitch I.J. 2012. Angiosperm DNA C-values database (release 8.0, Dec. 2012). http://www.kew.org/cvalues/	Bennett M.D. & Leitch I.J. 2012. Angiosperm DNA C-values database (release 8.0, Dec. 2012). http://www.kew.org/cvalues/	GenBank	MK089554.1, MK089555.1
Asteraceae	Flaveria_vaginata	Asymmetric	2380	NA	NA	NA	Taniguchi Y.Y., Gowik U., Kinoshita Y., Kishizaki R., Ono N., Yokota A., Westhoff P. & Munekage Y.N. 2021. Dynamic changes of genome sizes and gradual gain of cell-specific distribution of C4 enzymes during C4 evolution in genus Flaveria. The plant genome 14(2): e20095.	NA	GenBank	SRR1141041
Asteraceae	Helianthus_annuus	Asymmetric	4744	34	139.5294118	-0.523261	Bennett M.D., Smith J.B. & Heslop-Harrison J.S. 1982. Nuclear DNA amounts in angiosperms. Proceedings of the Royal Society of London. Series B. Biological Sciences 216(1203): 179–199.	Rice et al. 2015. The Chromosome Counts Database (CCDB) – a community resource of plant chromosome numbers. New Phytologist 206(1): 19–26.	GenBank	CD848432.1
Asteraceae	Helianthus_exilis	Asymmetric	9388	34	276.1176471	0.827798	Sims L.E. & Price H.J. 1985. Nuclear DNA content variation in Helianthus (Asteraceae). American Journal of Botany 72: 1213–1219.	Bennett M.D. & Leitch I.J. 2012. Angiosperm DNA C-values database (release 8.0, Dec. 2012). http://www.kew.org/cvalues/	GenBank	EE654584.1
Asteraceae	Lactuca_sativa	Asymmetric	5184	18	288	0.9454964	Michaelson M.J., Price H.J., Ellison J.R. & Johnston J.S. 1991. DNA contents determined by Feulgen microspectrophotometry and laser flow cytometry. American journal of botany 78(2): 183–188.	Bennett M.D. & Leitch I.J. 2012. Angiosperm DNA C-values database (release 8.0, Dec. 2012). http://www.kew.org/cvalues/	GenBank	DW142463.1, XM_023898722.3, XM_023905431.3, XM_052764243.1
Asteraceae	Taraxacum_kok-saghyz	Asymmetric	2280	16	142.5	-0.4935891	Lin T., Xu X., Ruan J., Liu S., Wu S., ShaoX., Wang X., Gan L., Qin B., Yang Y., Cheng Z., Yang S., Zhang Z., Xiong G., Huang S., Yu H. & Li J. 2018. Genome analysis of Taraxacum kok-saghyz Rodin provides new insights into rubber biosynthesis. National Science Review 5(1): 78–87.	Zhukova P.G. 1967. Karyology of some plants, cultivated in the Arctic-Alpine Botanical Garden. (In Russian). In: Avrorin N.A. (ed.): Plantarum in Zonam Polarem Transportatio. II. Leningrad 1967, pp. 139–149.	GenBank	DR402914.1
Brassicaceae	Arabidopsis_arenosa	Asymmetric	392	16	2024-05-24	-1.12226327	Lysák M.A., Koch M.A., Beaulieu J.M., Meister A., Leitch I.J. 2009. The dynamic ups and downs of genome size evolution in Brassicaceae. Molecular Biology and Evolution 26: 85–98.	Bennett M.D. & Leitch I.J. 2012. Angiosperm DNA C-values database (release 8.0, Dec. 2012). http://www.kew.org/cvalues/	GenBank	AF465802.1
Brassicaceae	Arabidopsis_halleri	Asymmetric	470	16	29.375	-0.94934526	Lysák M.A., Koch M.A., Beaulieu J.M., Meister A., Leitch I.J. 2009. The dynamic ups and downs of genome size evolution in Brassicaceae. Molecular Biology and Evolution 26: 85–98.	Bennett M.D. & Leitch I.J. 2012. Angiosperm DNA C-values database (release 8.0, Dec. 2012). http://www.kew.org/cvalues/	GenBank	DQ450543.1
Brassicaceae	Arabidopsis_lyrata	Asymmetric	490	16	30.625	-0.90699799	Lysák M.A., Koch M.A., Beaulieu J.M., Meister A., Leitch I.J. 2009. The dynamic ups and downs of genome size evolution in Brassicaceae. Molecular Biology and Evolution 26: 85–98.	Bennett M.D. & Leitch I.J. 2012. Angiosperm DNA C-values database (release 8.0, Dec. 2012). http://www.kew.org/cvalues/	GenBank	AY612791.1
Brassicaceae	Arabidopsis_suecica	Asymmetric	684	26	26.30769231	-1.05874237	Lysák M.A., Koch M.A., Beaulieu J.M., Meister A., Leitch I.J. 2009. The dynamic ups and downs of genome size evolution in Brassicaceae. Molecular Biology and Evolution 26: 85–98.	Bennett M.D. & Leitch I.J. 2012. Angiosperm DNA C-values database (release 8.0, Dec. 2012). http://www.kew.org/cvalues/	GenBank	AB299274.1
Brassicaceae	Arabidopsis_thaliana	Asymmetric	870	10	87	1.08332358	Schmuths H., Meister A., Horres R. & Bachmann K. 2004. Genome size variation among accessions of Arabidopsis thaliana. Annals of Botany 93(3): 317–321.	Šmarda P., Knápek O., Březinova A., Horová L., Grulich V., Danihelka J., Veselý P., Šmerda J., Rotreklová O. & Bureš P. 2019. Genome sizes and genomic guanine+cytosine (GC) contents of the Czech vascular flora with new estimates for 1700 species. Preslia 91: 117–142.	GenBank	AF465800.1
Brassicaceae	Arabis_hirsuta	Asymmetric	1342	32	41.9375	-0.50822789	Johnston J.S., Pepper A.E., Hall A.E., Chen Z.J., Hodnett G., Drabek J., Lopez R. & Price H.J. 2005. Evolution of genome size in Brassicaceae. Annals of Botany 95: 229–235.	Bennett M.D. & Leitch I.J. 2012. Angiosperm DNA C-values database (release 8.0, Dec. 2012). http://www.kew.org/cvalues/	GenBank	AB299169.1
Brassicaceae	Brassica_carinata	Asymmetric	3080	34	90.58823529	1.21036538	Verma S.C. & Rees H. 1974. Nuclear DNA and evolution of allotetraploid Brassicae. Heredity 33: 61–68.	Bennett M.D. & Leitch I.J. 2012. Angiosperm DNA C-values database (release 8.0, Dec. 2012). http://www.kew.org/cvalues/	GenBank	GU166742.1, HM582925.1, HM582926.1, HM582927.1
Brassicaceae	Brassica_juncea	Asymmetric	2982	36	82.83333333	0.93510814	Verma S.C. & Rees H. 1974. Nuclear DNA and evolution of allotetraploid Brassicae. Heredity 33: 61–68.	Zonneveld B.J.M. 2019. The DNA weights per nucleus (genome size) of more than 2350 species of the Flora of The Netherlands, of which 1370 are new to science, including the pattern of their DNA peaks. Forum geobotanicum 8: 24−78.	GenBank	GU166741.1, HM582928.1, HM582929.1, HM582930.1
Brassicaceae	Brassica_napus	Asymmetric	2250	38	59.21052632	0.10227855	Greilhuber J. 1988. “Self-tanning”—a new and important source of stoichiometric error in cytophotometric determination of nuclear DNA content in plants. Plant Systematics and Evolution 158: 87–96.	Bennett M.D. & Leitch I.J. 2012. Angiosperm DNA C-values database (release 8.0, Dec. 2012). http://www.kew.org/cvalues/	GenBank	GU166744.1, HM582931.1, HM582932.1, HM582933.1, HM582934.1, HM582935.1, HM582936.1, HM582937.1, HM582938.1
Brassicaceae	Brassica_nigra	Asymmetric	1516	16	94.75	1.35858081	Verma S.C. & Rees H. 1974. Nuclear DNA and evolution of allotetraploid Brassicae. Heredity 33: 61–68.	Verma S.C. & Rees H. 1974. Nuclear DNA and evolution of allotetraploid Brassicae. Heredity 33: 61–68.	GenBank	GU166738.1, HM582919.1, HM582920.1, KU837262.1
Brassicaceae	Brassica_oleracea	Asymmetric	1516	18	84.22222222	0.98451328	Olszewska M.J. & Osiecka R. 1983. Relationship between 2C DNA content, life-cycle, systematic position of DNA endoreplication dynamics in parenchyma nuclei during growth & differentiation of roots in dicot herbaceous sp. Biochem Physiol Pflanzen 178: 581–599.	Rice et al. 2015. The Chromosome Counts Database (CCDB) – a community resource of plant chromosome numbers. New Phytologist 206(1): 19–26.	GenBank	GU166739.1, HM582921.1, HM582922.1, HM582923.1, HM582924.1
Brassicaceae	Brassica_rapa	Asymmetric	1564	20	78.2	0.77277695	Ingle J., Timmis J.N. & Sinclair J. 1975. The relationship between satellite deoxyribonucleic acid, ribosomal ribonucleic acid gene redundancy, and genome size in plants. Plant Physiology 55(3): 496–501.	Bennett M.D. & Leitch I.J. 2012. Angiosperm DNA C-values database (release 8.0, Dec. 2012). http://www.kew.org/cvalues/	GenBank	HM582915.1, HM582916.1, HM582917.1, HM582918.1
Brassicaceae	Capsella_bursa-pastoris	Asymmetric	782	32	24.4375	-1.12579221	Lysák M.A., Koch M.A., Beaulieu J.M., Meister A., Leitch I.J. 2009. The dynamic ups and downs of genome size evolution in Brassicaceae. Molecular Biology and Evolution 26: 85–98.	Bennett M.D. & Leitch I.J. 2012. Angiosperm DNA C-values database (release 8.0, Dec. 2012). http://www.kew.org/cvalues/	GenBank	AB299175.1
Brassicaceae	Cardamine_flexuosa	Asymmetric	1712	32	53.5	-0.09887097	Mowforth M.A. 1986. Variation in nuclear DNA amounts in flowering plants: an ecological analysis. PhD. Thesis, University of Sheffield.	Šmarda P., Knápek O., Březinova A., Horová L., Grulich V., Danihelka J., Veselý P., Šmerda J., Rotreklová O. & Bureš P. 2019. Genome sizes and genomic guanine+cytosine (GC) contents of the Czech vascular flora with new estimates for 1700 species. Preslia 91: 117–142.	GenBank	AB299171.1
Brassicaceae	Crucihimalaya_himalaica	Asymmetric	632	16	39.5	-0.59292243	Johnston J.S., Pepper A.E., Hall A.E., Chen Z.J., Hodnett G., Drabek J., Lopez R. & Price H.J. 2005. Evolution of genome size in Brassicaceae. Annals of Botany 95: 229–235.	Bennett M.D. & Leitch I.J. 2012. Angiosperm DNA C-values database (release 8.0, Dec. 2012). http://www.kew.org/cvalues/	GenBank	AY612790.1
Brassicaceae	Crucihimalaya_wallichii	Asymmetric	586	16	36.625	-0.69526166	Lysák M.A., Koch M.A., Beaulieu J.M., Meister A., Leitch I.J. 2009. The dynamic ups and downs of genome size evolution in Brassicaceae. Molecular Biology and Evolution 26: 85–98.	Rice et al. 2015. The Chromosome Counts Database (CCDB) – a community resource of plant chromosome numbers. New Phytologist 206(1): 19–26.	GenBank	AB299177.1
Brassicaceae	Diplotaxis_catholica	Asymmetric	1180	18	65.55555556	0.32656222	Lysák M.A., Koch M.A., Beaulieu J.M., Meister A., Leitch I.J. 2009. The dynamic ups and downs of genome size evolution in Brassicaceae. Molecular Biology and Evolution 26: 85–98.	Bennett M.D. & Leitch I.J. 2012. Angiosperm DNA C-values database (release 8.0, Dec. 2012). http://www.kew.org/cvalues/	GenBank	KR676380.1
Brassicaceae	Diplotaxis_erucoides	Asymmetric	998	14	71.28571429	0.52877603	Lysák M.A., Koch M.A., Beaulieu J.M., Meister A., Leitch I.J. 2009. The dynamic ups and downs of genome size evolution in Brassicaceae. Molecular Biology and Evolution 26: 85–98.	Bennett M.D. & Leitch I.J. 2012. Angiosperm DNA C-values database (release 8.0, Dec. 2012). http://www.kew.org/cvalues/	GenBank	KR676379.1, KU837263.1
Brassicaceae	Eruca_sativa	Asymmetric	1124	22	51.09090909	-0.18356551	Arumuganathan K. & Earle E.D. 1991. Nuclear DNA content of some important plant species. Plant molecular biology reporter 9: 208–218.	Bennett M.D. & Leitch I.J. 2012. Angiosperm DNA C-values database (release 8.0, Dec. 2012). http://www.kew.org/cvalues/	GenBank	AB299180.1
Brassicaceae	Lepidium_virginicum	Asymmetric	652	32	20.375	-1.26694977	Johnston J.S., Pepper A.E., Hall A.E., Chen Z.J., Hodnett G., Drabek J., Lopez R. & Price H.J. 2005. Evolution of genome size in Brassicaceae. Annals of Botany 95: 229–235.	Bennett M.D. & Leitch I.J. 2012. Angiosperm DNA C-values database (release 8.0, Dec. 2012). http://www.kew.org/cvalues/	GenBank	AB299181.1
Brassicaceae	Olimarabidopsis_pumila	Asymmetric	684	32	21.375	-1.23166038	Lysák M.A., Koch M.A., Beaulieu J.M., Meister A., Leitch I.J. 2009. The dynamic ups and downs of genome size evolution in Brassicaceae. Molecular Biology and Evolution 26: 85–98.	Rice et al. 2015. The Chromosome Counts Database (CCDB) – a community resource of plant chromosome numbers. New Phytologist 206(1): 19–26.	GenBank	AB299167.1
Brassicaceae	Orychophragmus_violaceus	Asymmetric	2880	24	120	2.24787343	Lysák M.A., Koch M.A., Beaulieu J.M., Meister A., Leitch I.J. 2009. The dynamic ups and downs of genome size evolution in Brassicaceae. Molecular Biology and Evolution 26: 85–98.	Bennett M.D. & Leitch I.J. 2012. Angiosperm DNA C-values database (release 8.0, Dec. 2012). http://www.kew.org/cvalues/	GenBank	KR676382.1
Brassicaceae	Raphanus_sativus	Asymmetric	2836	36	78.77777778	0.79395058	Olszewska M.J. & Osiecka R. 1983. Relationship between 2C DNA content, life-cycle, systematic position of DNA endoreplication dynamics in parenchyma nuclei during growth & differentiation of roots in dicot herbaceous sp. Biochem Physiol Pflanzen 178: 581–599.	Bennett M.D. & Leitch I.J. 2012. Angiosperm DNA C-values database (release 8.0, Dec. 2012). http://www.kew.org/cvalues/	GenBank	AB299183.1, XM_018633181.2, XM_018633182.2
Brassicaceae	Turritis_glabra	Asymmetric	470	12	39.16666667	-0.60350924	Lysák M.A., Koch M.A., Beaulieu J.M., Meister A., Leitch I.J. 2009. The dynamic ups and downs of genome size evolution in Brassicaceae. Molecular Biology and Evolution 26: 85–98.	Bennett M.D. & Leitch I.J. 2012. Angiosperm DNA C-values database (release 8.0, Dec. 2012). http://www.kew.org/cvalues/	GenBank	AB081505.1
Bryophyta	Anomodon_attenuatus	Symmetric	790	22	35.90909091	0.14405893	Voglmayr H. 2000. Nuclear DNA amounts in mosses (Musci). Annals of Botany 85: 531-546.	Rice et al. 2015. The Chromosome Counts Database (CCDB) – a community resource of plant chromosome numbers. New Phytologist 206(1): 19–26.	1KP	QMWB-2005120
Bryophyta	Anomodon_rostratus	Symmetric	664	22	30.18181818	-0.40653644	Voglmayr H. 2000. Nuclear DNA amounts in mosses (Musci). Annals of Botany 85: 531-546.	Rice et al. 2015. The Chromosome Counts Database (CCDB) – a community resource of plant chromosome numbers. New Phytologist 206(1): 19–26.	1KP	VBMM-2048650
Bryophyta	Bryum_argenteum	Symmetric	1810	40	45.25	1.04722854	Voglmayr H. 2000. Nuclear DNA amounts in mosses (Musci). Annals of Botany 85: 531-546.	Rice et al. 2015. The Chromosome Counts Database (CCDB) – a community resource of plant chromosome numbers. New Phytologist 206(1): 19–26.	GenBank	SRR1763242
Bryophyta	Ceratodon_purpureus	Symmetric	663.7	26	25.52692308	-0.86053614	Voglmayr H. 2000. Nuclear DNA amounts in mosses (Musci). Annals of Botany 85: 531-546.	Rice et al. 2015. The Chromosome Counts Database (CCDB) – a community resource of plant chromosome numbers. New Phytologist 206(1): 19–26.	1KP	FFPD-2053791
Bryophyta	Diphyscium_foliosum	Symmetric	NA	16	NA	NA	NA	Rice et al. 2015. The Chromosome Counts Database (CCDB) – a community resource of plant chromosome numbers. New Phytologist 206(1): 19–26.	1KP	AWOI-2013644
Bryophyta	Fontinalis_antipyretica	Symmetric	1162	22	52.81818182	1.77652592	Voglmayr H. 2000. Nuclear DNA amounts in mosses (Musci). Annals of Botany 85: 531-546.	Rice et al. 2015. The Chromosome Counts Database (CCDB) – a community resource of plant chromosome numbers. New Phytologist 206(1): 19–26.	1KP	DHWX-2008358
Bryophyta	Hedwigia_ciliata	Symmetric	586	22	26.63636364	-0.75076481	Voglmayr H. 2000. Nuclear DNA amounts in mosses (Musci). Annals of Botany 85: 531-546.	Rice et al. 2015. The Chromosome Counts Database (CCDB) – a community resource of plant chromosome numbers. New Phytologist 206(1): 19–26.	1KP	YWNF-2000423
Bryophyta	Leucodon_brachypus	Symmetric	NA	20	NA	NA	NA	Rice et al. 2015. The Chromosome Counts Database (CCDB) – a community resource of plant chromosome numbers. New Phytologist 206(1): 19–26.	GenBank	ERR364353
Bryophyta	Leucodon_sciuroides	Symmetric	884	20	44.2	0.94580307	Voglmayr H. 2000. Nuclear DNA amounts in mosses (Musci). Annals of Botany 85: 531-546.	Rice et al. 2015. The Chromosome Counts Database (CCDB) – a community resource of plant chromosome numbers. New Phytologist 206(1): 19–26.	1KP	ZACW-2013363
Bryophyta	Neckera_douglasii	Symmetric	999.6	NA	NA	NA	Bainard J.D. 2011. Patterns and biological implications of DNA content variation in land plants. Ph.D. thesis, University of Guelph, Canada Chapter 2.	NA	1KP	TMAJ-2177593
Bryophyta	Orthotrichum_lyellii	Symmetric	NA	12	NA	NA	NA	Rice et al. 2015. The Chromosome Counts Database (CCDB) – a community resource of plant chromosome numbers. New Phytologist 206(1): 19–26.	1KP	CMEQ-2083400
Bryophyta	Physcomitrella_patens	Symmetric	1020.38	54	18.89592593	-1.49806762	Schween G., Gorr G., Hohe A., Reski R. 2003. Unique tissue-specific cell cycle in Physcomitrella. Plant Biology 5: 50–58.	Rice et al. 2015. The Chromosome Counts Database (CCDB) – a community resource of plant chromosome numbers. New Phytologist 206(1): 19–26.	GenBank	XM_001785914.1
Bryophyta	Pohlia_nutans	Symmetric	1358.68	44	30.87909091	-0.33891947	Voglmayr H. 2000. Nuclear DNA amounts in mosses (Musci). Annals of Botany 85: 531-546.	Rice et al. 2015. The Chromosome Counts Database (CCDB) – a community resource of plant chromosome numbers. New Phytologist 206(1): 19–26.	GenBank	GACA01006923.1
Bryophyta	Pseudotaxiphyllum_elegans	Symmetric	NA	NA	NA	NA	NA	NA	1KP	QKQO-2008638
Bryophyta	Racomitrium_varium	Symmetric	NA	24	NA	NA	NA	Rice et al. 2015. The Chromosome Counts Database (CCDB) – a community resource of plant chromosome numbers. New Phytologist 206(1): 19–26.	1KP	RDOO-2114415
Bryophyta	Rhynchostegium_serrulatum	Symmetric	NA	22	NA	NA	NA	Rice et al. 2015. The Chromosome Counts Database (CCDB) – a community resource of plant chromosome numbers. New Phytologist 206(1): 19–26.	1KP	JADL-2002747
Bryophyta	Rosulabryum_capillare	Symmetric	NA	NA	NA	NA	NA	NA	GenBank	ERR364351
Bryophyta	Scouleria_aquatica	Symmetric	NA	26	NA	NA	NA	Rice et al. 2015. The Chromosome Counts Database (CCDB) – a community resource of plant chromosome numbers. New Phytologist 206(1): 19–26.	1KP	BPSG-2006379
Bryophyta	Syntrichia_princeps	Symmetric	NA	48	NA	NA	NA	Rice et al. 2015. The Chromosome Counts Database (CCDB) – a community resource of plant chromosome numbers. New Phytologist 206(1): 19–26.	1KP	GRKU-2077000
Bryophyta	Thuidium_delicatulum	Symmetric	742.66	22	33.75727273	-0.05879199	Voglmayr H. 2000. Nuclear DNA amounts in mosses (Musci). Annals of Botany 85: 531-546.	Rice et al. 2015. The Chromosome Counts Database (CCDB) – a community resource of plant chromosome numbers. New Phytologist 206(1): 19–26.	GenBank	ERR364354
Convolvulaceae	Cuscuta_campestris	Asymmetric	1096	60	18.26666667	-0.95896783	Neumann P., Oliveira L., Čížková J., Jang T.S., Klemme S., Novák P., et al. 2020. Impact of parasitic lifestyle and different types of centromere organization on chromosome and genome evolution in the plant genus Cuscuta. New Phytologist 229(4): 2365–2377.	Neumann P., Oliveira L., Čížková J., Jang T.S., Klemme S., Novák P., et al. 2020. Impact of parasitic lifestyle and different types of centromere organization on chromosome and genome evolution in the plant genus Cuscuta. New Phytologist 229(4): 2365–2377.	GenBank	MN625522.1, MN625523.1
Convolvulaceae	Cuscuta_epithymum	Asymmetric	1066	14	76.14285714	0.03922468	Neumann P., Oliveira L., Čížková J., Jang T.S., Klemme S., Novák P., et al. 2020. Impact of parasitic lifestyle and different types of centromere organization on chromosome and genome evolution in the plant genus Cuscuta. New Phytologist 229(4): 2365–2377.	Neumann P., Oliveira L., Čížková J., Jang T.S., Klemme S., Novák P., et al. 2020. Impact of parasitic lifestyle and different types of centromere organization on chromosome and genome evolution in the plant genus Cuscuta. New Phytologist 229(4): 2365–2377.	GenBank	ON332461.1
Convolvulaceae	Cuscuta_europaea	Asymmetric	2338	14	167	1.60624073	Neumann P., Oliveira L., Čížková J., Jang T.S., Klemme S., Novák P., et al. 2020. Impact of parasitic lifestyle and different types of centromere organization on chromosome and genome evolution in the plant genus Cuscuta. New Phytologist 229(4): 2365–2377.	Neumann P., Oliveira L., Čížková J., Jang T.S., Klemme S., Novák P., et al. 2020. Impact of parasitic lifestyle and different types of centromere organization on chromosome and genome evolution in the plant genus Cuscuta. New Phytologist 229(4): 2365–2377.	GenBank	MN625517.1, MN625519.1, MN625521.1
Convolvulaceae	Ipomoea_hederifolia	Asymmetric	NA	30	NA	NA	NA	Wagner W.L., Herbst D.R. & Sohmer S.H. 1990. Manual of the flowering plants of Hawai'i. In: Manual of the Flowering Plants of Hawai'i. University of Hawaii Press.	1KP	ERWT-2040210
Convolvulaceae	Ipomoea_nil	Asymmetric	2250	30	75	0.01951378	Ozias-Akins and Jarret, 1994 (Ref. 288)	Bennett M.D. & Leitch I.J. 2012. Angiosperm DNA C-values database (release 8.0, Dec. 2012). http://www.kew.org/cvalues/	GenBank	XM_019343189.1, XM_019343190.1
Convolvulaceae	Ipomoea_triloba	Asymmetric	988	30	32.93333333	-0.70601136	Srisuwan S., Sihachakr D., Martín J., Vallès J., Ressayre A., Brown S.C. & Siljak‐Yakovlev S. 2019. Change in nuclear DNA content and pollen size with polyploidisation in the sweet potato (Ipomoea batatas, Convolvulaceae) complex. Plant Biology 21(2): 237–247.	Srisuwan S., Sihachakr D., Martín J., Vallès J., Ressayre A., Brown S.C. & Siljak‐Yakovlev S. 2019. Change in nuclear DNA content and pollen size with polyploidisation in the sweet potato (Ipomoea batatas, Convolvulaceae) complex. Plant Biology 21(2): 237–247.	GenBank	XM_031236632.1
Cucurbitales	Benincasa_hispida	Asymmetric	2054	24	85.58333333	0.72871	Bennett M.D., Smith J.B. & Heslop-Harrison J.S. 1982. Nuclear DNA amounts in angiosperms. Proceedings of the Royal Society of London. Series B. Biological Sciences 216(1203): 179–199.	Bennett M.D. & Leitch I.J. 2012. Angiosperm DNA C-values database (release 8.0, Dec. 2012). http://www.kew.org/cvalues/	GenBank	XR_005483789.1, XM_039040824.1
Cucurbitales	Cucumis_melo	Asymmetric	1858	24	77.41666667	0.5283019	Ingle J., Timmis J.N. & Sinclair J. 1975. The relationship between satellite deoxyribonucleic acid, ribosomal ribonucleic acid gene redundancy, and genome size in plants. Plant Physiology 55(3): 496–501.	Rice et al. 2015. The Chromosome Counts Database (CCDB) – a community resource of plant chromosome numbers. New Phytologist 206(1): 19–26.	GenBank	XM_008463887.2
Cucurbitales	Cucumis_sativus	Asymmetric	1760	14	125.7142857	1.7135145	Ramachandran C. & Narayan R.K.J. 1985. Chromosomal DNA variation in Cucumis. Theoretical and applied genetics 69: 497–502.	Bennett M.D. & Leitch I.J. 2012. Angiosperm DNA C-values database (release 8.0, Dec. 2012). http://www.kew.org/cvalues/	GenBank	XM_011660851.2, XM_011660850.2
Cucurbitales	Cucurbita_maxima	Asymmetric	900	40	2024-05-22	-0.8193407	Tatum T.C., Nunez L., Kushad M.M. & Rayburn A.L. 2006. Genome size variation in pumpkin (Cucurbita sp.). Annals of applied biology 149(2): 145–151.	Bennett M.D. & Leitch I.J. 2012. Angiosperm DNA C-values database (release 8.0, Dec. 2012). http://www.kew.org/cvalues/	GenBank	XM_023149323.1
Cucurbitales	Cucurbita_moschata	Asymmetric	832	40	2024-08-20	-0.8610583	Bennett M.D., Smith J.B. & Heslop-Harrison J.S. 1982. Nuclear DNA amounts in angiosperms. Proceedings of the Royal Society of London. Series B. Biological Sciences 216(1203): 179–199.	Bennett M.D. & Leitch I.J. 2012. Angiosperm DNA C-values database (release 8.0, Dec. 2012). http://www.kew.org/cvalues/	GenBank	XM_023103837.1
Cucurbitales	Cucurbita_pepo	Asymmetric	1076	40	2024-09-26	-0.7113657	Arumuganathan K. & Earle E.D. 1991. Nuclear DNA content of some important plant species. Plant molecular biology reporter 9: 208–218.	Bennett M.D. & Leitch I.J. 2012. Angiosperm DNA C-values database (release 8.0, Dec. 2012). http://www.kew.org/cvalues/	GenBank	XM_023658504.1
Cucurbitales	Momordica_charantia	Asymmetric	710.68	22	32.30363636	-0.5787617	Ghosh I., Saha P.S., Bhowmick B.K. & Jha S. 2021. A phylogenetic analysis of Momordica (Cucurbitaceae) in India based on karyo-morphology, nuclear DNA content and rDNA ITS1–5.8 S–ITS2 sequences. Protoplasma 258(2): 347–360.	Ghosh I., Saha P.S., Bhowmick B.K. & Jha S. 2021. A phylogenetic analysis of Momordica (Cucurbitaceae) in India based on karyo-morphology, nuclear DNA content and rDNA ITS1–5.8 S–ITS2 sequences. Protoplasma 258(2): 347–360.	GenBank	XM_022300857.1
Cucurbitales	Pilostyles_thurbergi	Asymmetric	NA	60	NA	NA	NA	Rutherford R.J. 1970. The anatomy and cytology of Pilostyles thurberi Gray (Rafflesiaceae). Aliso: A Journal of Systematic and Floristic Botany 7(2): 263–288.	1KP	NJJO-2029970
Cucurbitales	Thladiantha_villosula	Asymmetric	NA	NA	NA	NA	NA	NA	1KP	AXAF-2002744
Cupressaceae	Athrotaxis_cupressoides	Asymmetric	19756	22	898	-0.9016647	Zonneveld B.J.M. 2012. Conifer genome sizes of 172 species, covering 64 of 67 genera, range from 8 to 72 picogram. Nordic Journal of Botany 30(4): 490–502.	Murray B.G., Leitch I.J. & Bennett M.D. 2012. Gymnosperm DNA C-values database (release 5.0, Dec. 2012) http://www.kew.org/cvalues/	1KP	XIRK-2008469
Cupressaceae	Austrocedrus_chilensis	Asymmetric	21320	22	969.0909091	-0.4858763	Zonneveld B.J.M. 2012. Conifer genome sizes of 172 species, covering 64 of 67 genera, range from 8 to 72 picogram. Nordic Journal of Botany 30(4): 490–502.	Rice et al. 2015. The Chromosome Counts Database (CCDB) – a community resource of plant chromosome numbers. New Phytologist 206(1): 19–26.	1KP	YYPE-2059420, YYPE-2064402
Cupressaceae	Callitris_macleayana	Asymmetric	NA	NA	NA	NA	NA	NA	1KP	RMMV-2049853
Cupressaceae	Calocedrus_decurrens	Asymmetric	29829	22	1355.863636	1.776106	Zonneveld B.J.M. 2012. Conifer genome sizes of 172 species, covering 64 of 67 genera, range from 8 to 72 picogram. Nordic Journal of Botany 30(4): 490–502.	Rice et al. 2015. The Chromosome Counts Database (CCDB) – a community resource of plant chromosome numbers. New Phytologist 206(1): 19–26.	1KP	FRPM-2056096
Cupressaceae	Cunninghamia_lanceolata	Asymmetric	27717	22	1259.863636	1.214704	Hizume M., Kondo T., Shibata F. & Ishizuka R. 2001. Flow cytometric determination of genome size in the Taxodiaceae, Cupressaceae sensu stricto and Sciadopityaceae. Cytologia 66(3): 307–311.	Murray B.G., Leitch I.J. & Bennett M.D. 2012. Gymnosperm DNA C-values database (release 5.0, Dec. 2012) http://www.kew.org/cvalues/	1KP	OUOI-2050990
Cupressaceae	Cupressus_dupreziana	Asymmetric	NA	22	NA	NA	NA	Goldblatt P. & Johnson D.E. 2006. Index to plant chromosome numbers, 2001-2003. Missouri Botanical Garden, p. 191–237.	1KP	QNGJ-2009418
Cupressaceae	Fokienia_hodginsii	Asymmetric	24499	22	1113.590909	0.3591507	Hizume M., Kondo T., Shibata F. & Ishizuka R. 2001. Flow cytometric determination of genome size in the Taxodiaceae, Cupressaceae sensu stricto and Sciadopityaceae. Cytologia 66(3): 307–311.	Murray B.G., Leitch I.J. & Bennett M.D. 2012. Gymnosperm DNA C-values database (release 5.0, Dec. 2012) http://www.kew.org/cvalues/	1KP	UEVI-2055718
Cupressaceae	Glyptostrobus_pensilis	Asymmetric	19570.6	22	889.5727273	-0.9509468	Hizume M., Kondo T., Shibata F. & Ishizuka R. 2001. Flow cytometric determination of genome size in the Taxodiaceae, Cupressaceae sensu stricto and Sciadopityaceae. Cytologia 66(3): 307–311.	Murray B.G., Leitch I.J. & Bennett M.D. 2012. Gymnosperm DNA C-values database (release 5.0, Dec. 2012) http://www.kew.org/cvalues/	1KP	NRXL-2009245
Cupressaceae	Chamaecyparis_lawsoniana	Asymmetric	18305.20236	22	832.0546528	-1.2870438	Šmarda P., Knápek O., Březinova A., Horová L., Grulich V., Danihelka J., Veselý P., Šmerda J., Rotreklová O. & Bureš P. 2019. Genome sizes and genomic guanine+cytosine (GC) contents of the Czech vascular flora with new estimates for 1700 species. Preslia 91: 117–142.	Šmarda P., Knápek O., Březinova A., Horová L., Grulich V., Danihelka J., Veselý P., Šmerda J., Rotreklová O. & Bureš P. 2019. Genome sizes and genomic guanine+cytosine (GC) contents of the Czech vascular flora with new estimates for 1700 species. Preslia 91: 117–142.	1KP	AIGO-2063053
Cupressaceae	Metasequoia_glyptostroboides	Asymmetric	21638.4	22	983.5636364	-0.4012938	Hizume M., Kondo T., Shibata F. & Ishizuka R. 2001. Flow cytometric determination of genome size in the Taxodiaceae, Cupressaceae sensu stricto and Sciadopityaceae. Cytologia 66(3): 307–311.	Murray B.G., Leitch I.J. & Bennett M.D. 2012. Gymnosperm DNA C-values database (release 5.0, Dec. 2012) http://www.kew.org/cvalues/	1KP	NRXL-2009245
Cupressaceae	Microbiota_decussata	Asymmetric	19893	22	904.2272727	-0.8654074	Hizume M., Kondo T., Shibata F. & Ishizuka R. 2001. Flow cytometric determination of genome size in the Taxodiaceae, Cupressaceae sensu stricto and Sciadopityaceae. Cytologia 66(3): 307–311.	Murray B.G., Leitch I.J. & Bennett M.D. 2012. Gymnosperm DNA C-values database (release 5.0, Dec. 2012) http://www.kew.org/cvalues/	1KP	XQSG-2051611
Cupressaceae	Neocallitropsis_pancheri	Asymmetric	24939	NA	NA	NA	Zonneveld B.J.M. 2012. Conifer genome sizes of 172 species, covering 64 of 67 genera, range from 8 to 72 picogram. Nordic Journal of Botany 30(4): 490–502.	NA	1KP	JDQB-2064002
Cupressaceae	Papuacedrus_papuana	Asymmetric	23472	NA	NA	NA	Zonneveld B.J.M. 2012. Conifer genome sizes of 172 species, covering 64 of 67 genera, range from 8 to 72 picogram. Nordic Journal of Botany 30(4): 490–502.	NA	1KP	OVIJ-2081550
Cupressaceae	Pilgerodendron_uviferum	Asymmetric	27482	22	1249.181818	1.1521311	Zonneveld B.J.M. 2012. Conifer genome sizes of 172 species, covering 64 of 67 genera, range from 8 to 72 picogram. Nordic Journal of Botany 30(4): 490–502.	Rice et al. 2015. The Chromosome Counts Database (CCDB) – a community resource of plant chromosome numbers. New Phytologist 206(1): 19–26.	1KP	ETCJ-2058846
Cupressaceae	Platycladus_orientalis	Asymmetric	20450	22	929.5454545	-0.7174546	Hizume M., Kondo T., Shibata F. & Ishizuka R. 2001. Flow cytometric determination of genome size in the Taxodiaceae, Cupressaceae sensu stricto and Sciadopityaceae. Cytologia 66(3): 307–311.	Murray B.G., Leitch I.J. & Bennett M.D. 2012. Gymnosperm DNA C-values database (release 5.0, Dec. 2012) http://www.kew.org/cvalues/	1KP	BUWV-2046808
Cupressaceae	Taiwania_cryptomerioides	Asymmetric	25213	22	1146.045455	0.5486239	Hizume M., Kondo T., Shibata F. & Ishizuka R. 2001. Flow cytometric determination of genome size in the Taxodiaceae, Cupressaceae sensu stricto and Sciadopityaceae. Cytologia 66(3): 307–311.	Murray B.G., Leitch I.J. & Bennett M.D. 2012. Gymnosperm DNA C-values database (release 5.0, Dec. 2012) http://www.kew.org/cvalues/	1KP	QSNJ-2011072
Cupressaceae	Tetraclinis_sp	Asymmetric	NA	NA	NA	NA	NA	NA	1KP	CGDN-2065870
Cupressaceae	Thujopsis_dolabrata	Asymmetric	27371.4	22	1244.154545	1.1226256	Hizume M., Kondo T., Shibata F. & Ishizuka R. 2001. Flow cytometric determination of genome size in the Taxodiaceae, Cupressaceae sensu stricto and Sciadopityaceae. Cytologia 66(3): 307–311.	Murray B.G., Leitch I.J. & Bennett M.D. 2012. Gymnosperm DNA C-values database (release 5.0, Dec. 2012) http://www.kew.org/cvalues/	1KP	NRXL-2009245
Cupressaceae	Widdringtonia_cedarbergensis	Asymmetric	21027	22	955.7727273	-0.5636539	Zonneveld B.J.M. 2012. Conifer genome sizes of 172 species, covering 64 of 67 genera, range from 8 to 72 picogram. Nordic Journal of Botany 30(4): 490–502.	Rice et al. 2015. The Chromosome Counts Database (CCDB) – a community resource of plant chromosome numbers. New Phytologist 206(1): 19–26.	1KP	AUDE-2056194
Cyperaceae	Carex_acutiformis	Asymmetric	799.93	78	10.25551282	-0.4143676	Lipnerová I., Bureš P., Horová L. & Šmarda P. 2013. Evolution of genome size in Carex (Cyperaceae) in relation to chromosome number and genomic base composition. Annals of Botany 111(1): 79–94.	Lipnerová I., Bureš P., Horová L. & Šmarda P. 2013. Evolution of genome size in Carex (Cyperaceae) in relation to chromosome number and genomic base composition. Annals of Botany 111(1): 79–94.	GenBank	MN540161
Cyperaceae	Carex_alba	Asymmetric	799.93	54	14.81351852	-0.3437847	Lipnerová I., Bureš P., Horová L. & Šmarda P. 2013. Evolution of genome size in Carex (Cyperaceae) in relation to chromosome number and genomic base composition. Annals of Botany 111(1): 79–94.	Lipnerová I., Bureš P., Horová L. & Šmarda P. 2013. Evolution of genome size in Carex (Cyperaceae) in relation to chromosome number and genomic base composition. Annals of Botany 111(1): 79–94.	GenBank	MN540163
Cyperaceae	Carex_bohemica	Asymmetric	559.771677	80	6.997145963	-0.4661283	Lipnerová I., Bureš P., Horová L. & Šmarda P. 2013. Evolution of genome size in Carex (Cyperaceae) in relation to chromosome number and genomic base composition. Annals of Botany 111(1): 79–94.	Lipnerová I., Bureš P., Horová L. & Šmarda P. 2013. Evolution of genome size in Carex (Cyperaceae) in relation to chromosome number and genomic base composition. Annals of Botany 111(1): 79–94.	GenBank	MN540176
Cyperaceae	Carex_canescens	Asymmetric	676.9114952	56	12.08770527	-0.3861344	Lipnerová I., Bureš P., Horová L. & Šmarda P. 2013. Evolution of genome size in Carex (Cyperaceae) in relation to chromosome number and genomic base composition. Annals of Botany 111(1): 79–94.	Lipnerová I., Bureš P., Horová L. & Šmarda P. 2013. Evolution of genome size in Carex (Cyperaceae) in relation to chromosome number and genomic base composition. Annals of Botany 111(1): 79–94.	GenBank	MN540175
Cyperaceae	Carex_caryophyllea	Asymmetric	1516	66	22.96969697	-0.215167	Lipnerová I., Bureš P., Horová L. & Šmarda P. 2013. Evolution of genome size in Carex (Cyperaceae) in relation to chromosome number and genomic base composition. Annals of Botany 111(1): 79–94.	Lipnerová I., Bureš P., Horová L. & Šmarda P. 2013. Evolution of genome size in Carex (Cyperaceae) in relation to chromosome number and genomic base composition. Annals of Botany 111(1): 79–94.	GenBank	MN540167
Cyperaceae	Carex_digitata	Asymmetric	706.9148837	48	14.72739341	-0.3453532	Lipnerová I., Bureš P., Horová L. & Šmarda P. 2013. Evolution of genome size in Carex (Cyperaceae) in relation to chromosome number and genomic base composition. Annals of Botany 111(1): 79–94.	Lipnerová I., Bureš P., Horová L. & Šmarda P. 2013. Evolution of genome size in Carex (Cyperaceae) in relation to chromosome number and genomic base composition. Annals of Botany 111(1): 79–94.	GenBank	MN540165
Cyperaceae	Carex_echinata	Asymmetric	725.6598363	58	12.51137649	-0.3798604	Lipnerová I., Bureš P., Horová L. & Šmarda P. 2013. Evolution of genome size in Carex (Cyperaceae) in relation to chromosome number and genomic base composition. Annals of Botany 111(1): 79–94.	Lipnerová I., Bureš P., Horová L. & Šmarda P. 2013. Evolution of genome size in Carex (Cyperaceae) in relation to chromosome number and genomic base composition. Annals of Botany 111(1): 79–94.	GenBank	MN540179
Cyperaceae	Carex_elongata	Asymmetric	705.9876322	56	12.606922	-0.3782919	Lipnerová I., Bureš P., Horová L. & Šmarda P. 2013. Evolution of genome size in Carex (Cyperaceae) in relation to chromosome number and genomic base composition. Annals of Botany 111(1): 79–94.	Lipnerová I., Bureš P., Horová L. & Šmarda P. 2013. Evolution of genome size in Carex (Cyperaceae) in relation to chromosome number and genomic base composition. Annals of Botany 111(1): 79–94.	GenBank	MN540177
Cyperaceae	Carex_flacca	Asymmetric	1971.920465	76	25.94632191	-0.1696803	Lipnerová I., Bureš P., Horová L. & Šmarda P. 2013. Evolution of genome size in Carex (Cyperaceae) in relation to chromosome number and genomic base composition. Annals of Botany 111(1): 79–94.	Lipnerová I., Bureš P., Horová L. & Šmarda P. 2013. Evolution of genome size in Carex (Cyperaceae) in relation to chromosome number and genomic base composition. Annals of Botany 111(1): 79–94.	GenBank	MN540164
Cyperaceae	Carex_hartmanii	Asymmetric	632.5027907	68	9.301511628	-0.4300526	Lipnerová I., Bureš P., Horová L. & Šmarda P. 2013. Evolution of genome size in Carex (Cyperaceae) in relation to chromosome number and genomic base composition. Annals of Botany 111(1): 79–94.	Lipnerová I., Bureš P., Horová L. & Šmarda P. 2013. Evolution of genome size in Carex (Cyperaceae) in relation to chromosome number and genomic base composition. Annals of Botany 111(1): 79–94.	GenBank	MN540169
Cyperaceae	Carex_hirta	Asymmetric	613.8997674	112	5.481247924	-0.4896559	Lipnerová I., Bureš P., Horová L. & Šmarda P. 2013. Evolution of genome size in Carex (Cyperaceae) in relation to chromosome number and genomic base composition. Annals of Botany 111(1): 79–94.	Lipnerová I., Bureš P., Horová L. & Šmarda P. 2013. Evolution of genome size in Carex (Cyperaceae) in relation to chromosome number and genomic base composition. Annals of Botany 111(1): 79–94.	GenBank	MN540157
Cyperaceae	Carex_humilis	Asymmetric	874.342093	36	24.28728036	-0.1947764	Lipnerová I., Bureš P., Horová L. & Šmarda P. 2013. Evolution of genome size in Carex (Cyperaceae) in relation to chromosome number and genomic base composition. Annals of Botany 111(1): 79–94.	Lipnerová I., Bureš P., Horová L. & Šmarda P. 2013. Evolution of genome size in Carex (Cyperaceae) in relation to chromosome number and genomic base composition. Annals of Botany 111(1): 79–94.	GenBank	MN540166
Cyperaceae	Carex_leporina	Asymmetric	539.4876744	68	7.933642271	-0.4520117	Lipnerová I., Bureš P., Horová L. & Šmarda P. 2013. Evolution of genome size in Carex (Cyperaceae) in relation to chromosome number and genomic base composition. Annals of Botany 111(1): 79–94.	Lipnerová I., Bureš P., Horová L. & Šmarda P. 2013. Evolution of genome size in Carex (Cyperaceae) in relation to chromosome number and genomic base composition. Annals of Botany 111(1): 79–94.	GenBank	MN540174
Cyperaceae	Carex_muricata	Asymmetric	725.517907	58	12.50892943	-0.3798604	Lipnerová I., Bureš P., Horová L. & Šmarda P. 2013. Evolution of genome size in Carex (Cyperaceae) in relation to chromosome number and genomic base composition. Annals of Botany 111(1): 79–94.	Lipnerová I., Bureš P., Horová L. & Šmarda P. 2013. Evolution of genome size in Carex (Cyperaceae) in relation to chromosome number and genomic base composition. Annals of Botany 111(1): 79–94.	GenBank	MN540178
Cyperaceae	Carex_nigra	Asymmetric	744.1209302	84	8.858582503	-0.4363267	Lipnerová I., Bureš P., Horová L. & Šmarda P. 2013. Evolution of genome size in Carex (Cyperaceae) in relation to chromosome number and genomic base composition. Annals of Botany 111(1): 79–94.	Lipnerová I., Bureš P., Horová L. & Šmarda P. 2013. Evolution of genome size in Carex (Cyperaceae) in relation to chromosome number and genomic base composition. Annals of Botany 111(1): 79–94.	GenBank	MN540162
Cyperaceae	Carex_panicea	Asymmetric	1956	32	61.125	0.3824345	Lipnerová I., Bureš P., Horová L. & Šmarda P. 2013. Evolution of genome size in Carex (Cyperaceae) in relation to chromosome number and genomic base composition. Annals of Botany 111(1): 79–94.	Lipnerová I., Bureš P., Horová L. & Šmarda P. 2013. Evolution of genome size in Carex (Cyperaceae) in relation to chromosome number and genomic base composition. Annals of Botany 111(1): 79–94.	GenBank	MN540160
Cyperaceae	Carex_pilosa	Asymmetric	892.9451163	44	20.29420719	-0.2575168	Lipnerová I., Bureš P., Horová L. & Šmarda P. 2013. Evolution of genome size in Carex (Cyperaceae) in relation to chromosome number and genomic base composition. Annals of Botany 111(1): 79–94.	Lipnerová I., Bureš P., Horová L. & Šmarda P. 2013. Evolution of genome size in Carex (Cyperaceae) in relation to chromosome number and genomic base composition. Annals of Botany 111(1): 79–94.	GenBank	MN540159
Cyperaceae	Carex_pilulifera	Asymmetric	930.1511628	18	51.6750646	0.2349948	Lipnerová I., Bureš P., Horová L. & Šmarda P. 2013. Evolution of genome size in Carex (Cyperaceae) in relation to chromosome number and genomic base composition. Annals of Botany 111(1): 79–94.	Lipnerová I., Bureš P., Horová L. & Šmarda P. 2013. Evolution of genome size in Carex (Cyperaceae) in relation to chromosome number and genomic base composition. Annals of Botany 111(1): 79–94.	GenBank	MN540168
Cyperaceae	Carex_remota	Asymmetric	744.1209302	62	12.00195049	-0.3877029	Lipnerová I., Bureš P., Horová L. & Šmarda P. 2013. Evolution of genome size in Carex (Cyperaceae) in relation to chromosome number and genomic base composition. Annals of Botany 111(1): 79–94.	Lipnerová I., Bureš P., Horová L. & Šmarda P. 2013. Evolution of genome size in Carex (Cyperaceae) in relation to chromosome number and genomic base composition. Annals of Botany 111(1): 79–94.	GenBank	MN540173
Cyperaceae	Carex_rostrata	Asymmetric	688.3118605	70	9.833026578	-0.4222101	Lipnerová I., Bureš P., Horová L. & Šmarda P. 2013. Evolution of genome size in Carex (Cyperaceae) in relation to chromosome number and genomic base composition. Annals of Botany 111(1): 79–94.	Lipnerová I., Bureš P., Horová L. & Šmarda P. 2013. Evolution of genome size in Carex (Cyperaceae) in relation to chromosome number and genomic base composition. Annals of Botany 111(1): 79–94.	GenBank	MN540158
Cyperaceae	Cyperus_alternifolius	Asymmetric	597	32	18.65625	-0.2832991	Zonneveld B.J.M. 2019. The DNA weights per nucleus (genome size) of more than 2350 species of the Flora of The Netherlands, of which 1370 are new to science, including the pattern of their DNA peaks. Forum geobotanicum 8: 24−78.	Rice et al. 2015. The Chromosome Counts Database (CCDB) – a community resource of plant chromosome numbers. New Phytologist 206(1): 19–26.	GenBank	MN540156
Cyperaceae	Cyperus_fuscus	Asymmetric	430.1643746	72	5.974505203	-0.4818134	Lipnerová I., Bureš P., Horová L. & Šmarda P. 2013. Evolution of genome size in Carex (Cyperaceae) in relation to chromosome number and genomic base composition. Annals of Botany 111(1): 79–94.	Kúr P., Píšová S., Tremetsberger K., Dřevojan P., Kacki Z., Böckelmann J., Bernhardt K.G., Hroudová Z., Mesterházy A. & Šumberová K. 2021. Ecology and Genetics of Cyperus fuscus in Central Europe—A Model for Ephemeral Wetland Plant Research and Conservation. Water 13: 1277.	GenBank	MN540155
Cyperaceae	Cyperus_papyrus	Asymmetric	542.1051151	100	5.421051151	-0.4912244	Lipnerová I., Bureš P., Horová L. & Šmarda P. 2013. Evolution of genome size in Carex (Cyperaceae) in relation to chromosome number and genomic base composition. Annals of Botany 111(1): 79–94.	Rice et al. 2015. The Chromosome Counts Database (CCDB) – a community resource of plant chromosome numbers. New Phytologist 206(1): 19–26.	GenBank	ERR2040765
Cyperaceae	Cyperus_textilis	Asymmetric	2690	30	89.66666667	0.8310278	Kenton A.Y. & Owens S.J. 1988. pers. comm.	Rice et al. 2015. The Chromosome Counts Database (CCDB) – a community resource of plant chromosome numbers. New Phytologist 206(1): 19–26.	GenBank	MN540154
Cyperaceae	Eleocharis dulcis	Asymmetric	NA	NA	NA	NA	NA	NA	GenBank	SRR1523109
Cyperaceae	Eleocharis vivipara	Asymmetric	NA	NA	NA	NA	NA	NA	GenBank	DRR031129
Cyperaceae	Eleocharis_acicularis	Asymmetric	2939.061704	20	146.9530852	1.7297829	Bureš P., Elliott T.L., Veselý P., Šmarda P., Forest F., Leitch I.J., Nic Lughadha E., Soto Gomez M., Pironon S., Brown M.J.M., Šmerda J. & Zedek F. 2022. The global biogeography of angiosperm genome size is shaped by climate and range size. Preprint, doi: 10.1101/2022.12.05.519116	Zedek F., Šmerda J., Šmarda P. & Bureš P. 2010. Correlated evolution of LTR retrotransposons and genome size in the genus Eleocharis. BMC Plant Biology 10(1): 1–10.	GenBank	MN540151
Cyperaceae	Eleocharis_ovata	Asymmetric	1370	10	137	1.5729321	Bureš P., Elliott T.L., Veselý P., Šmarda P., Forest F., Leitch I.J., Nic Lughadha E., Soto Gomez M., Pironon S., Brown M.J.M., Šmerda J. & Zedek F. 2022. The global biogeography of angiosperm genome size is shaped by climate and range size. Preprint, doi: 10.1101/2022.12.05.519116	Zedek F., Šmerda J., Šmarda P. & Bureš P. 2010. Correlated evolution of LTR retrotransposons and genome size in the genus Eleocharis. BMC Plant Biology 10(1): 1–10.	GenBank	MN540152
Cyperaceae	Eriophorum_angustifolium	Asymmetric	1272	58	21.93103448	-0.2324206	Mowforth M.A. 1986. Variation in nuclear DNA amounts in flowering plants: an ecological analysis. PhD. Thesis, University of Sheffield.	Rice et al. 2015. The Chromosome Counts Database (CCDB) – a community resource of plant chromosome numbers. New Phytologist 206(1): 19–26.	GenBank	MN540170
Cyperaceae	Eriophorum_vaginatum	Asymmetric	736.8772256	58	12.70477975	-0.3767234	Elliott T.L., Zedek F., Barrett R.L., Bruhl J.J., Escudero M., Hroudová Z., Joly S., Larridon I., Luceño M., Márquez-Corro J.I., Martín-Bravo S., Muasya A.M., Šmarda P., Thomas W.W., Wilson K.L. & Bureš P. 2022. Chromosome size matters: genome evolution in the cyperid clade. Annals of Botany 130(7): 999–1014.	Rice et al. 2015. The Chromosome Counts Database (CCDB) – a community resource of plant chromosome numbers. New Phytologist 206(1): 19–26.	GenBank	MN540171
Cyperaceae	Isolepis_prolifera	Asymmetric	497.4089706	66	7.536499555	-0.4582858	Elliott T.L., Zedek F., Barrett R.L., Bruhl J.J., Escudero M., Hroudová Z., Joly S., Larridon I., Luceño M., Márquez-Corro J.I., Martín-Bravo S., Muasya A.M., Šmarda P., Thomas W.W., Wilson K.L. & Bureš P. 2022. Chromosome size matters: genome evolution in the cyperid clade. Annals of Botany 130(7): 999–1014.	Rice et al. 2015. The Chromosome Counts Database (CCDB) – a community resource of plant chromosome numbers. New Phytologist 206(1): 19–26.	GenBank	MN540153
Cyperaceae	Lepidosperma gibsonii	Asymmetric	547.68	NA	NA	NA	Christin P.A., Wallace M.J., Clayton H., Edwards E.J., Furbank R.T., Hattersley P.W., Sage R.F., Macfarlane T.D. & Ludwig M. 2012. Multiple photosynthetic transitions, polyploidy, and lateral gene transfer in the grass subtribe Neurachninae. Journal of Experimental Botany 63(17): 6297–308.	NA	GenBank	ERR2040767
Cyperaceae	Mapania palustris	Asymmetric	NA	NA	NA	NA	NA	NA	GenBank	ERR2040766
Cyperaceae	Rhynchospora_pubera	Asymmetric	3220	10	322	4.4746719	Marques A., Ribeiro T., Neumann P., Macas J., Novák P., Schubert V., ... & Houben A. 2015. Holocentromeres in Rhynchospora are associated with genome-wide centromere-specific repeat arrays interspersed among euchromatin. Proceedings of the National Academy of Sciences 112(44): 13633–13638.	Burchardt P., Buddenhagen C.E., Gaeta M.L., Souza M.D., Marques A. & Vanzela A.L. 2020. Holocentric karyotype evolution in Rhynchospora is marked by intense numerical, structural, and genome size changes. Frontiers in Plant Science 11: 536507.	GenBank	KR029618.1, KR029619.1
Cyperaceae	Scirpus_sylvaticus	Asymmetric	880	62	14.19354839	-0.3531957	Mowforth M.A. 1986. Variation in nuclear DNA amounts in flowering plants: an ecological analysis. PhD. Thesis, University of Sheffield.	Rice et al. 2015. The Chromosome Counts Database (CCDB) – a community resource of plant chromosome numbers. New Phytologist 206(1): 19–26.	GenBank	MN540172
Fabaceae	Arachis_appressipila	Asymmetric	5868	20	293.4	0.58920233	Singh K.P., Raina S.N. & Singh A.K. 1996. Variation in chromosomal DNA associated with the evolution of Arachis species. Genome 39: 890–897.	Rice et al. 2015. The Chromosome Counts Database (CCDB) – a community resource of plant chromosome numbers. New Phytologist 206(1): 19–26.	GenBank	JZ077452.1
Fabaceae	Astragalus_sinicus	Asymmetric	1191.04	16	74.44	-0.57598455	Chang D., Gao S., Zhou G., Deng S., Jia J., Wang E. & Cao W. 2022. The chromosome-level genome assembly of Astragalus sinicus and comparative genomic analyses provide new resources and insights for understanding legume-rhizobial interactions. Plant Communications 3(2): 100263.	Rice et al. 2015. The Chromosome Counts Database (CCDB) – a community resource of plant chromosome numbers. New Phytologist 206(1): 19–26.	GenBank	AB649144.1
Fabaceae	Cajanus_cajan	Asymmetric	1712	22	77.81818182	-0.55800769	Bennett M.D. & Smith J.B. 1976. Nuclear DNA amounts in angiosperms. Philosophical Transactions of the Royal Society of London. B: Biological Sciences 274(933): 227–274.	Rice et al. 2015. The Chromosome Counts Database (CCDB) – a community resource of plant chromosome numbers. New Phytologist 206(1): 19–26.	GenBank	KJ507233.1
Fabaceae	Cajanus_cajanifolius	Asymmetric	3374	22	153.3636364	-0.15599558	Ohri D. pers. comm. 1996	Rice et al. 2015. The Chromosome Counts Database (CCDB) – a community resource of plant chromosome numbers. New Phytologist 206(1): 19–26.	GenBank	KJ507230.1, KJ507231.1
Fabaceae	Cajanus_scarabaeoides	Asymmetric	3668	22	166.7272727	-0.08488152	Ohri D. pers. comm. 1996	Rice et al. 2015. The Chromosome Counts Database (CCDB) – a community resource of plant chromosome numbers. New Phytologist 206(1): 19–26.	GenBank	KJ507236.1
Fabaceae	Cicer_bijugum	Asymmetric	2494	16	155.875	-0.14263145	Ohri D. & Pal M. 1991. The origin of chickpea (Cicer arietinum L.): karyotype and nuclear DNA amount. Heredity 66: 367–372.	Rice et al. 2015. The Chromosome Counts Database (CCDB) – a community resource of plant chromosome numbers. New Phytologist 206(1): 19–26.	GenBank	KJ507240.1
Fabaceae	Cicer_judaicum	Asymmetric	1810	16	113.125	-0.37012387	Ohri D. & Pal M. 1991. The origin of chickpea (Cicer arietinum L.): karyotype and nuclear DNA amount. Heredity 66: 367–372.	Rice et al. 2015. The Chromosome Counts Database (CCDB) – a community resource of plant chromosome numbers. New Phytologist 206(1): 19–26.	GenBank	KJ507242.1
Fabaceae	Cicer_pinnatifidum	Asymmetric	2494	16	155.875	-0.14263145	Ohri D. & Pal M. 1991. The origin of chickpea (Cicer arietinum L.): karyotype and nuclear DNA amount. Heredity 66: 367–372.	Rice et al. 2015. The Chromosome Counts Database (CCDB) – a community resource of plant chromosome numbers. New Phytologist 206(1): 19–26.	GenBank	KJ507244.1
Fabaceae	Cicer_reticulatum	Asymmetric	2592	16	162	-0.11003751	Galasso I., Frediani M., Maggiani M., Cremonini R. & Pignone D. 1996. Chromatin characterization by banding techniques, in situ hybridization, and nuclear DNA content in Cicer L. (Leguminosae). Genome 39: 258–265.	Rice et al. 2015. The Chromosome Counts Database (CCDB) – a community resource of plant chromosome numbers. New Phytologist 206(1): 19–26.	GenBank	KJ507241.1
Fabaceae	Cicer_yamashitae	Asymmetric	NA	NA	NA	NA	NA	NA	GenBank	KJ507243.1
Fabaceae	Glycine_max	Asymmetric	2200	40	55	-0.67943373	Greilhuber J. & Obermayer R. 1997. Genome size and maturity group in Glycine max (soybean). Heredity 78: 547–551.	Rice et al. 2015. The Chromosome Counts Database (CCDB) – a community resource of plant chromosome numbers. New Phytologist 206(1): 19–26.	GenBank	XM_003528751.2
Fabaceae	Lens_culinaris	Asymmetric	8216	14	586.8571429	2.15082277	Arumuganathan K. & Earle E.D. 1991. Nuclear DNA content of some important plant species. Plant molecular biology reporter 9: 208–218.	Rice et al. 2015. The Chromosome Counts Database (CCDB) – a community resource of plant chromosome numbers. New Phytologist 206(1): 19–26.	GenBank	GT621186.1
Fabaceae	Lotus_japonicus	Asymmetric	930	12	77.5	-0.55970088	Cheng R.I.J. & Grant W.F. 1973. Species relationships in the Lotus corniculatus group as determined by karyotype and cytophotometric analyses. Canadian Journal of Genetics and Cytology 15: 101–115.	Rice et al. 2015. The Chromosome Counts Database (CCDB) – a community resource of plant chromosome numbers. New Phytologist 206(1): 19–26.	GenBank	KF214777.1
Fabaceae	Medicago_truncatula	Asymmetric	930	16	58.125	-0.66280417	Arumuganathan K. & Earle E.D. 1991. Nuclear DNA content of some important plant species. Plant molecular biology reporter 9: 208–218.	Rice et al. 2015. The Chromosome Counts Database (CCDB) – a community resource of plant chromosome numbers. New Phytologist 206(1): 19–26.	GenBank	XM_003637685.1
Fabaceae	Phaseolus_vulgaris	Asymmetric	1174	22	53.36363636	-0.68814157	Kenton A.Y. & Owens S.J. pers. comm. 1988.	Rice et al. 2015. The Chromosome Counts Database (CCDB) – a community resource of plant chromosome numbers. New Phytologist 206(1): 19–26.	GenBank	KC491791.1
Fabaceae	Pisum_sativum	Asymmetric	9536	14	681.1428571	2.65256042	Bennett M.D. & Smith J.B. 1976. Nuclear DNA amounts in angiosperms. Philosophical Transactions of the Royal Society of London. B: Biological Sciences 274(933): 227–274.	Rice et al. 2015. The Chromosome Counts Database (CCDB) – a community resource of plant chromosome numbers. New Phytologist 206(1): 19–26.	GenBank	AB678378.1, AB678377.1
Fabaceae	Vigna_unguiculata	Asymmetric	1281.2	22	58.23636364	-0.66221155	Lonardi S., Muñoz-Amatriaín M., Liang Q., Shu S., Wanamaker S.I., Lo S., Tanskanen J., Schulman A.H., Zhu T., Luo M.C., Alhakami H., Ounit R., … & Close T.J. 2019. The genome of cowpea (Vigna unguiculata [L.] Walp.). The Plant journal : for cell and molecular biology 98(5): 767–782.	Rice et al. 2015. The Chromosome Counts Database (CCDB) – a community resource of plant chromosome numbers. New Phytologist 206(1): 19–26.	GenBank	FG913314.1
Fagales	Alnus_serrulata	Asymmetric	NA	28	NA	NA	NA	Rice et al. 2015. The Chromosome Counts Database (CCDB) – a community resource of plant chromosome numbers. New Phytologist 206(1): 19–26.	1KP	LWDA-2004454
Fagales	Carya_illinoinensis	Asymmetric	1614	32	50.4375	-0.2678516	Grauke L.C., Johnston S. & Price H.J. pers. comm. 1999.	Bennett M.D. & Leitch I.J. 2012. Angiosperm DNA C-values database (release 8.0, Dec. 2012). http://www.kew.org/cvalues/	GenBank	XM_043125382.1, XR_006242723.1, XM_043125394.1
Fagales	Castanea_crenata	Asymmetric	1442.4	24	60.1	0.2324307	Shirasawa K., Nishio S., Terakami S., Botta R., Marinoni D.T. & Isobe S. 2021. Chromosome-level genome assembly of Japanese chestnut (Castanea crenata Sieb. et Zucc.) reveals conserved chromosomal segments in woody rosids. DNA Research 28(5): dsab016.	Baranec T. & Murin A. 2003. Karyological analyses of some Korean woody plants. Biologia 58(4): 797–804.	1KP	NHUA-2073822
Fagales	Castanea_pumila	Asymmetric	NA	NA	NA	NA	NA	NA	1KP	UZWG-2088827
Fagales	Casuarina_glauca	Asymmetric	684	18	38	-0.9073877	Schwencke J., Bureau J.M., Crosnier M.T. & Brown S. 1998. Cytometric determination of genome size and base composition of tree species of three genera of Casuarinaceae. Plant Cell Reports 18: 346–349.	Bennett M.D. & Leitch I.J. 2012. Angiosperm DNA C-values database (release 8.0, Dec. 2012). http://www.kew.org/cvalues/	1KP	LNER-2036171
Fagales	Corylus_avellana	Asymmetric	709	22	32.22727273	-1.205119	Šmarda P., Knápek O., Březinova A., Horová L., Grulich V., Danihelka J., Veselý P., Šmerda J., Rotreklová O. & Bureš P. 2019. Genome sizes and genomic guanine+cytosine (GC) contents of the Czech vascular flora with new estimates for 1700 species. Preslia 91: 117–142.	Šmarda P., Knápek O., Březinova A., Horová L., Grulich V., Danihelka J., Veselý P., Šmerda J., Rotreklová O. & Bureš P. 2019. Genome sizes and genomic guanine+cytosine (GC) contents of the Czech vascular flora with new estimates for 1700 species. Preslia 91: 117–142.	GenBank	XM_059601893.1, XM_059601894.1
Fagales	Fagus_sylvatica	Asymmetric	1086	24	45.25	-0.5308866	Gallois A., Burrus M. & Brown S. 1999. Evaluation of the nuclear DNA content and GC percent in four varieties of Fagus sylvatica L. Annals of Forest Science 56(7): 615–618.	Bennett M.D. & Leitch I.J. 2012. Angiosperm DNA C-values database (release 8.0, Dec. 2012). http://www.kew.org/cvalues/	1KP	SVVG-2047492
Fagales	Juglans_microcarpa_x_regia	Asymmetric	2112	32	66	0.5367261	Zhu T., Wang L., You F.M., Rodriguez J.C., Deal K.R., Chen L., ... & Luo M.C. 2019. Sequencing a Juglans regia× J. microcarpa hybrid yields high-quality genome assemblies of parental species. Horticulture research 6: 55.	Zhu T., Wang L., You F.M., Rodriguez J.C., Deal K.R., Chen L., ... & Luo M.C. 2019. Sequencing a Juglans regia× J. microcarpa hybrid yields high-quality genome assemblies of parental species. Horticulture research 6: 55.	GenBank	XM_041150009.1, XM_041150017.1
Fagales	Juglans_nigra	Asymmetric	1390	32	43.4375	-0.62888	Staton M., Best T., Khodwekar S., Owusu S., Xu T., Xu Y., … & Carlson J.E. 2015. Preliminary Genomic Characterization of Ten Hardwood Tree Species from Multiplexed Low Coverage Whole Genome Sequencing. PLoS ONE 10(12): e0145031.	Rice et al. 2015. The Chromosome Counts Database (CCDB) – a community resource of plant chromosome numbers. New Phytologist 206(1): 19–26.	1KP	DXQW-2049281
Fagales	Juglans_regia	Asymmetric	1212	32	37.875	-0.9125452	Horjales M., Redondo N., Blanco A. & Rodríguez M.A. 2003. Nuclear DNA amounts of trees and shrubs. Nova Acta Científica Compostelana. Bioloxía (España).	Rice et al. 2015. The Chromosome Counts Database (CCDB) – a community resource of plant chromosome numbers. New Phytologist 206(1): 19–26.	GenBank	XM_018972322.2, XM_018972323.2
Fagales	Nothofagus_obliqua	Asymmetric	NA	26	NA	NA	NA	Ono M. 1977. Chromosome number of some South American species of Nothofagus (Fagaceae). Botanical Magazine, Tokyo 90: 313–316.	1KP	TJLC-2053960
Fagales	Quercus_lobata	Asymmetric	2300	24	95.83333333	2.0736758	Sork V.L., Fitz-Gibbon S.T., Puiu D., Crepeau M., Gugger P.F., Sherman R., Stevens K., Langley C.H., Pellegrini M. & Salzberg S.L. 2016. First Draft Assembly and Annotation of the Genome of a California Endemic Oak Quercus lobata Née (Fagaceae). G3 (Bethesda, Md.) 6(11): 3485–3495.	Sork V.L., Fitz-Gibbon S.T., Puiu D., Crepeau M., Gugger P.F., Sherman R., Stevens K., Langley C.H., Pellegrini M. & Salzberg S.L. 2016. First Draft Assembly and Annotation of the Genome of a California Endemic Oak Quercus lobata Née (Fagaceae). G3 (Bethesda, Md.) 6(11): 3485–3495.	GenBank	XM_031106086.1, XM_031106087.1
Fagales	Quercus_robur	Asymmetric	1559.596063	24	64.98316931	0.4851506	Šmarda P., Knápek O., Březinova A., Horová L., Grulich V., Danihelka J., Veselý P., Šmerda J., Rotreklová O. & Bureš P. 2019. Genome sizes and genomic guanine+cytosine (GC) contents of the Czech vascular flora with new estimates for 1700 species. Preslia 91: 117–142.	Šmarda P., Knápek O., Březinova A., Horová L., Grulich V., Danihelka J., Veselý P., Šmerda J., Rotreklová O. & Bureš P. 2019. Genome sizes and genomic guanine+cytosine (GC) contents of the Czech vascular flora with new estimates for 1700 species. Preslia 91: 117–142.	GenBank	XM_050424335.1
Fagales	Quercus_shumardii	Asymmetric	NA	NA	NA	NA	NA	NA	1KP	HENI-2006118
Fagales	Quercus_suber	Asymmetric	1858	24	77.41666667	1.1246868	Zoldoš V., Papeš D., Brown S.C., Panaud O. & Šiljak-Yakovlev S. 1998. Genome size and base composition of seven Quercus species: inter- and intra-population variation. Genome 41: 162–168.	Bennett M.D. & Leitch I.J. 2012. Angiosperm DNA C-values database (release 8.0, Dec. 2012). http://www.kew.org/cvalues/	GenBank	XM_024069342.1, XM_024069343.1
Other ferns	Angiopteris_evecta	Symmetric	11100.00351	160	69.37502192	-0.94475507	Bureš P., Elliott T.L., Veselý P., Šmarda P., Forest F., Leitch I.J., Nic Lughadha E., Soto Gomez M., Pironon S., Brown M.J.M., Šmerda J. & Zedek F. 2022. The global biogeography of angiosperm genome size is shaped by climate and range size. Preprint, doi: 10.1101/2022.12.05.519116	Rajkumar S.D. 2001. IOPB chromosome data 17. Newsletter International Organization of Plant Biosystematists (Pruhonice) 33: 25–26.	1KP	NHCM-2063175
Other ferns	Botrypus_virginianus	Symmetric	5096	184	27.69565217	-1.22721117	Bai C., Alverson W.S., Follansbee A. & Waller D.M. 2012. New reports of nuclear DNA content for 407 vascular plant taxa from the United States. Annals of botany 110(8): 1623–1629.	Wagner F.S. 1993. Chromosomes of North American grapeferns and moonworts (Ophioglossaceae: Botrychium). Contributions from the University of Michigan Herbium 19: 83–92.	1KP	BEGM-2009751
Other ferns	Ceratopteris_richardii	Symmetric	22005	78	282.1153846	0.49597425	Wolf P.G., Sessa E.B., Marchant D.B., Li F.W., Rothfels C.J., Sigel E.M., ... & Der J.P. 2015. An exploration into fern genome space. Genome Biology and Evolution 7(9): 2533–2544.	Rice et al. 2015. The Chromosome Counts Database (CCDB) – a community resource of plant chromosome numbers. New Phytologist 206(1): 19–26.	GenBank	SRR1313341
Other ferns	Equisetum_arvense	Symmetric	24003.31047	216	111.1264373	-0.66229897	Bureš P., Elliott T.L., Veselý P., Šmarda P., Forest F., Leitch I.J., Nic Lughadha E., Soto Gomez M., Pironon S., Brown M.J.M., Šmerda J. & Zedek F. 2022. The global biogeography of angiosperm genome size is shaped by climate and range size. Preprint, doi: 10.1101/2022.12.05.519116	Rice et al. 2015. The Chromosome Counts Database (CCDB) – a community resource of plant chromosome numbers. New Phytologist 206(1): 19–26.	GenBank	SRR1231497
Other ferns	Equisetum_diffusum	Symmetric	27051.48	216	125.2383333	-0.56679223	Christenhusz M.J.M., Chase M.W., Fay M.F., Hidalgo O., Leitch I.J., Pellicer J. & Viruel J. 2021. Biogeography and genome size evolution of the oldest extant vascular plant genus, Equisetum (Equisetaceae). Annals of Botany 127: 681–695.	Rice et al. 2015. The Chromosome Counts Database (CCDB) – a community resource of plant chromosome numbers. New Phytologist 206(1): 19–26.	GenBank	ERR364408
Other ferns	Equisetum_hyemale	Symmetric	47915.14583	216	221.8293788	0.08753053	Bureš P., Elliott T.L., Veselý P., Šmarda P., Forest F., Leitch I.J., Nic Lughadha E., Soto Gomez M., Pironon S., Brown M.J.M., Šmerda J. & Zedek F. 2022. The global biogeography of angiosperm genome size is shaped by climate and range size. Preprint, doi: 10.1101/2022.12.05.519116	Bennett M.D. & Leitch I.J. 2012. Angiosperm DNA C-values database (release 8.0, Dec. 2012). http://www.kew.org/cvalues/	1KP	JVSZ-2125967
Other ferns	Lygodium_japonicum	Symmetric	24568.67911	58	423.5979156	1.4544284	Bureš P., Elliott T.L., Veselý P., Šmarda P., Forest F., Leitch I.J., Nic Lughadha E., Soto Gomez M., Pironon S., Brown M.J.M., Šmerda J. & Zedek F. 2022. The global biogeography of angiosperm genome size is shaped by climate and range size. Preprint, doi: 10.1101/2022.12.05.519116	Rice et al. 2015. The Chromosome Counts Database (CCDB) – a community resource of plant chromosome numbers. New Phytologist 206(1): 19–26.	GenBank	DRR026824
Other ferns	Ophioglossum_petiolatum	Symmetric	128216	960	133.5583333	-0.5098946	Obermayer R., Leitch I.J., Hanson L. & Bennett M.D. 2002. Nuclear DNA C-values in 30 species double the familial representation in pteridophytes. Annals of Botany 90: 209–217.	Rice et al. 2015. The Chromosome Counts Database (CCDB) – a community resource of plant chromosome numbers. New Phytologist 206(1): 19–26.	GenBank	SRR1532995
Other ferns	Ophioglossum_vulgatum	Symmetric	112456.3007	480	234.2839597	0.17219963	Bureš P., Elliott T.L., Veselý P., Šmarda P., Forest F., Leitch I.J., Nic Lughadha E., Soto Gomez M., Pironon S., Brown M.J.M., Šmerda J. & Zedek F. 2022. The global biogeography of angiosperm genome size is shaped by climate and range size. Preprint, doi: 10.1101/2022.12.05.519116	Löve A. & Kjellqvist E. 1972. Cytotaxonorny of Spanish plants. I. Introduction. Pteridophyta and Gymnospermae. Lagascalia 2(1): 23–35.	1KP	DJSE-2010889
Other ferns	Psilotum_nudum	Symmetric	60128.29068	104	578.1566412	2.21441819	Bureš P., Elliott T.L., Veselý P., Šmarda P., Forest F., Leitch I.J., Nic Lughadha E., Soto Gomez M., Pironon S., Brown M.J.M., Šmerda J. & Zedek F. 2022. The global biogeography of angiosperm genome size is shaped by climate and range size. Preprint, doi: 10.1101/2022.12.05.519116	Soltis P.S. & Soltis D.E. 1988. Electrophoretic evidence for genetic diploidy in Psilotum nudum. American Journal of Botany 75: 1667–1671.	GenBank	ERR364411
Other ferns	Pteridium_aquilinum	Symmetric	13612.25058	104	130.8870248	-0.52818312	Bureš P., Elliott T.L., Veselý P., Šmarda P., Forest F., Leitch I.J., Nic Lughadha E., Soto Gomez M., Pironon S., Brown M.J.M., Šmerda J. & Zedek F. 2022. The global biogeography of angiosperm genome size is shaped by climate and range size. Preprint, doi: 10.1101/2022.12.05.519116	Rice et al. 2015. The Chromosome Counts Database (CCDB) – a community resource of plant chromosome numbers. New Phytologist 206(1): 19–26.	GenBank	GASP01017459.1
Other ferns	Sceptridium_dissectum	Symmetric	18992.76	90	211.0306667	0.01458416	Kuo L.Y., Tang S.K., Kao T.T., Ebihara A., Fawcett S., Hsiao M.C., Shinohara W. & Dauphin B. 2021. A dormant resource for genome size estimation in ferns: C-value inference of the Ophioglossaceae using herbarium specimen spores. Applications in plant sciences 9: e11452.	Ekrt L. unpublished	1KP	EEAQ-2016313
Other ferns	Tmesipteris_parva	Symmetric	NA	NA	NA	NA	NA	NA	1KP	ALVQ-2022767
Luzula	Luzula_abyssinica	Asymmetric	650.8508166	24	27.11878402	-1.2208691	Elliott T.L., Zedek F., Barrett R.L., Bruhl J.J., Escudero M., Hroudová Z., Joly S., Larridon I., Luceño M., Márquez-Corro J.I., Martín-Bravo S., Muasya A.M., Šmarda P., Thomas W.W., Wilson K.L. & Bureš P. 2022. Chromosome size matters: genome evolution in the cyperid clade. Annals of Botany 130(7): 999–1014.	Rice et al. 2015. The Chromosome Counts Database (CCDB) – a community resource of plant chromosome numbers. New Phytologist 206(1): 19–26.	GenBank	KJ934245, KJ934237
Luzula	Luzula_alpinopilosa	Asymmetric	1548.045971	12	129.003831	0.6047692	Elliott T.L., Zedek F., Barrett R.L., Bruhl J.J., Escudero M., Hroudová Z., Joly S., Larridon I., Luceño M., Márquez-Corro J.I., Martín-Bravo S., Muasya A.M., Šmarda P., Thomas W.W., Wilson K.L. & Bureš P. 2022. Chromosome size matters: genome evolution in the cyperid clade. Annals of Botany 130(7): 999–1014.	Rice et al. 2015. The Chromosome Counts Database (CCDB) – a community resource of plant chromosome numbers. New Phytologist 206(1): 19–26.	GenBank	KJ934238
Luzula	Luzula_arcuata	Asymmetric	1485.22851	36	41.2563475	-0.9664622	Elliott T.L., Zedek F., Barrett R.L., Bruhl J.J., Escudero M., Hroudová Z., Joly S., Larridon I., Luceño M., Márquez-Corro J.I., Martín-Bravo S., Muasya A.M., Šmarda P., Thomas W.W., Wilson K.L. & Bureš P. 2022. Chromosome size matters: genome evolution in the cyperid clade. Annals of Botany 130(7): 999–1014.	Rice et al. 2015. The Chromosome Counts Database (CCDB) – a community resource of plant chromosome numbers. New Phytologist 206(1): 19–26.	GenBank	KJ934239
Luzula	Luzula_confusa	Asymmetric	2915-06-01	36	80.97388889	-0.2556656	Elliott T.L., Zedek F., Barrett R.L., Bruhl J.J., Escudero M., Hroudová Z., Joly S., Larridon I., Luceño M., Márquez-Corro J.I., Martín-Bravo S., Muasya A.M., Šmarda P., Thomas W.W., Wilson K.L. & Bureš P. 2022. Chromosome size matters: genome evolution in the cyperid clade. Annals of Botany 130(7): 999–1014.	Rice et al. 2015. The Chromosome Counts Database (CCDB) – a community resource of plant chromosome numbers. New Phytologist 206(1): 19–26.	GenBank	KJ934240
Luzula	Luzula_canariensis	Asymmetric	811.666727	12	67.63889391	-0.4952719	Elliott T.L., Zedek F., Barrett R.L., Bruhl J.J., Escudero M., Hroudová Z., Joly S., Larridon I., Luceño M., Márquez-Corro J.I., Martín-Bravo S., Muasya A.M., Šmarda P., Thomas W.W., Wilson K.L. & Bureš P. 2022. Chromosome size matters: genome evolution in the cyperid clade. Annals of Botany 130(7): 999–1014.	Šmarda P., Bureš P., Horová L., Leitch I.J., Mucina L., Pacini E., ... & Rotreklová O. 2014. Ecological and evolutionary significance of genomic GC content diversity in monocots. Proceedings of the National Academy of Sciences 111(39): E4096–E4102.	GenBank	KJ934246, KJ934235
Luzula	Luzula_divulgata	Asymmetric	2044	24	85.16666667	-0.1799507	Bačič T., Jogan N. & Dolenc Koce J. 2007. Luzula sect. Luzula in the south-eastern Alps - karyology and genome size. Taxon 56: 129–136.	Bennett M.D. & Leitch I.J. 2012. Angiosperm DNA C-values database (release 8.0, Dec. 2012). http://www.kew.org/cvalues/	GenBank	KJ934247
Luzula	Luzula_lutea	Asymmetric	2102	12	175.1666667	1.4324874	Barlow P.W. & Nevin D. 1976. Quantitative karyology of some species of Luzula. Plant Systematics and Evolution 125: 77–86.	Rice et al. 2015. The Chromosome Counts Database (CCDB) – a community resource of plant chromosome numbers. New Phytologist 206(1): 19–26.	GenBank	KJ934241
Luzula	Luzula_luzuloides	Asymmetric	2250	12	187.5	1.652854	Barlow P.W. & Nevin D. 1976. Quantitative karyology of some species of Luzula. Plant Systematics and Evolution 125: 77–86.	Rice et al. 2015. The Chromosome Counts Database (CCDB) – a community resource of plant chromosome numbers. New Phytologist 206(1): 19–26.	GenBank	KJ934248, KJ934242
Luzula	Luzula_multiflora	Asymmetric	1838	24	76.58333333	-0.3340281	Bačič T., Jogan N. & Dolenc Koce J. 2007. Luzula sect. Luzula in the south-eastern Alps - karyology and genome size. Taxon 56: 129–136.	Rice et al. 2015. The Chromosome Counts Database (CCDB) – a community resource of plant chromosome numbers. New Phytologist 206(1): 19–26.	GenBank	KJ934249
Luzula	Luzula_nivea	Asymmetric	1858	12	154.8333333	1.0670015	Barlow P.W. & Nevin D. 1976. Quantitative karyology of some species of Luzula. Plant Systematics and Evolution 125: 77–86.	Rice et al. 2015. The Chromosome Counts Database (CCDB) – a community resource of plant chromosome numbers. New Phytologist 206(1): 19–26.	GenBank	HM988988.1, AB201356.2
Luzula	Luzula_pilosa	Asymmetric	538	66	8.151515152	-1.5594811	Barlow P.W. & Nevin D. 1976. Quantitative karyology of some species of Luzula. Plant Systematics and Evolution 125: 77–86.	Rice et al. 2015. The Chromosome Counts Database (CCDB) – a community resource of plant chromosome numbers. New Phytologist 206(1): 19–26.	GenBank	KJ934250, KJ934243
Luzula	Luzula_sylvatica	Asymmetric	1516	12	126.3333333	0.5563961	Barlow P.W. & Nevin D. 1976. Quantitative karyology of some species of Luzula. Plant Systematics and Evolution 125: 77–86.	Šmarda P., Bureš P., Horová L., Leitch I.J., Mucina L., Pacini E., ... & Rotreklová O. 2014. Ecological and evolutionary significance of genomic GC content diversity in monocots. Proceedings of the National Academy of Sciences 111(39): E4096–E4102.	GenBank	KJ934236
Luzula	Luzula_wahlenbergii	Asymmetric	1881.777074	24	78.4073781	-0.3017794	Elliott T.L., Zedek F., Barrett R.L., Bruhl J.J., Escudero M., Hroudová Z., Joly S., Larridon I., Luceño M., Márquez-Corro J.I., Martín-Bravo S., Muasya A.M., Šmarda P., Thomas W.W., Wilson K.L. & Bureš P. 2022. Chromosome size matters: genome evolution in the cyperid clade. Annals of Botany 130(7): 999–1014.	Rice et al. 2015. The Chromosome Counts Database (CCDB) – a community resource of plant chromosome numbers. New Phytologist 206(1): 19–26.	GenBank	KJ934244
Lamiales	Agastache_rugosa	Asymmetric	1036.68	18	57.59333333	0.1401972	Lee Y. & Kim S. 2017. Genome size of 15 Lamiaceae taxa in Korea. Korean Journal of Plant Taxonomy 47(2): 161−169.	Rice et al. 2015. The Chromosome Counts Database (CCDB) – a community resource of plant chromosome numbers. New Phytologist 206(1): 19–26.	1KP	PUCW-2044709
Lamiales	Ajuga_reptans	Asymmetric	2179.023956	32	68.09449863	0.54874136	Šmarda P., Knápek O., Březinova A., Horová L., Grulich V., Danihelka J., Veselý P., Šmerda J., Rotreklová O. & Bureš P. 2019. Genome sizes and genomic guanine+cytosine (GC) contents of the Czech vascular flora with new estimates for 1700 species. Preslia 91: 117–142.	Šmarda P., Knápek O., Březinova A., Horová L., Grulich V., Danihelka J., Veselý P., Šmerda J., Rotreklová O. & Bureš P. 2019. Genome sizes and genomic guanine+cytosine (GC) contents of the Czech vascular flora with new estimates for 1700 species. Preslia 91: 117–142.	1KP	UCNM-2053362
Lamiales	Anisacanthus_virgularis	Asymmetric	NA	NA	NA	NA	NA	NA	1KP	PCGJ-2062909
Lamiales	Antirrhinum_braun_blanquetii	Asymmetric	NA	16	NA	NA	NA	Boscaiu M., Riera J., Estrelles E. & Güemes J. 2000. Números cromosomáticos de plantas occidetales. Anales del Jardín Botánico de Madrid 58(1): 163–164.	1KP	YRHD-2049758
Lamiales	Conopholis_americana	Asymmetric	NA	40	NA	NA	NA	Goldblatt P. 2007. The index to plant chromosome numbers: past and future. Taxon 56(4): 984–986.	1KP	FAMO-2017249
Lamiales	Digitalis_purpurea	Asymmetric	1828.86	56	32.65821429	-0.82989486	Castro M., Castro S. & Loureiro J. 2012. Genome size variation and incidence of polyploidy in Scrophulariaceae sensu lato from the Iberian Peninsula. AoB PLANTS 2012: pls037.	Castro M., Castro S. & Loureiro J. 2012. Genome size variation and incidence of polyploidy in Scrophulariaceae sensu lato from the Iberian Peninsula. AoB PLANTS 2012: pls037.	1KP	GNRI-2030919
Lamiales	Erythranthe_guttata	Asymmetric	754.9746484	28	26.9633803	-1.05145038	Šmarda P., Knápek O., Březinova A., Horová L., Grulich V., Danihelka J., Veselý P., Šmerda J., Rotreklová O. & Bureš P. 2019. Genome sizes and genomic guanine+cytosine (GC) contents of the Czech vascular flora with new estimates for 1700 species. Preslia 91: 117–142.	Šmarda P., Knápek O., Březinova A., Horová L., Grulich V., Danihelka J., Veselý P., Šmerda J., Rotreklová O. & Bureš P. 2019. Genome sizes and genomic guanine+cytosine (GC) contents of the Czech vascular flora with new estimates for 1700 species. Preslia 91: 117–142.	GenBank	XM_012980156.1
Lamiales	Handroanthus_umbellatus	Asymmetric	999.6	80	12.495	-1.61433764	Collevatti R.G. & Dornelas M.C. 2016. Clues to the evolution of genome size and chromosome number in Tabebuia alliance (Bignoniaceae). Plant Systematics and Evolution 302: 601–607.	Collevatti R.G. & Dornelas M.C. 2016. Clues to the evolution of genome size and chromosome number in Tabebuia alliance (Bignoniaceae). Plant Systematics and Evolution 302: 601–607.	1KP	UTQR-2081405
Lamiales	Chionanthus_retusus	Asymmetric	NA	46	NA	NA	NA	Weng R.F. & Zhang M.Z. 1992. Chromosome numbers in Chinese Oleaceae I. Invest. Stud. Nat. 12: 66–77.	1KP	KTAR-2025053
Lamiales	Kigelia_africana	Asymmetric	3394	40	84.85	1.20060827	Collevatti R.G. & Dornelas M.C. 2016. Clues to the evolution of genome size and chromosome number in Tabebuia alliance (Bignoniaceae). Plant Systematics and Evolution 302: 601–607.	Rice et al. 2015. The Chromosome Counts Database (CCDB) – a community resource of plant chromosome numbers. New Phytologist 206(1): 19–26.	1KP	QKEI-2001062
Lamiales	Ligustrum_sinense	Asymmetric	4811.76	46	104.6034783	1.96911041	Fetouh M.I., Deng Z., Wilson S.B., Adams C.R. & Knox G.W. 2020. Induction and characterization of tetraploids in chinese privet (Ligustrum sinense Lour.). Scientia Horticulturae 271: 109482.	Huang S.F., Wang Y.Q., Chen Z.Y. & Shi X.H. 1988. Plant chromosome counts (4). Subtrop. Forest Science and Technology 16: 25–30.	1KP	MZLD-2010754
Lamiales	Lippia_dulcis	Asymmetric	NA	NA	NA	NA	NA	NA	1KP	MQIV-2044019
Lamiales	Mansoa_alliacea	Asymmetric	NA	NA	NA	NA	NA	NA	1KP	TKEK-2007099
Lamiales	Melissa_officinalis	Asymmetric	1564	32	48.875	-0.1989865	Olszewska M.J. & Osiecka R. 1983. Relationship between 2C DNA content, life-cycle, systematic position of DNA endoreplication dynamics in parenchyma nuclei during growth & differentiation of roots in dicot herbaceous sp. Biochem Physiol Pflanzen 178: 581–599.	Bennett M.D. & Leitch I.J. 2012. Angiosperm DNA C-values database (release 8.0, Dec. 2012). http://www.kew.org/cvalues/	1KP	TAGM-2043211
Lamiales	Micromeria_fruticosa	Asymmetric	NA	22	NA	NA	NA	Morales V.R. 1991. The genus Micromeria Bentham (Labiatae) in the Iberian Península and the Balearic Islands. Anales del Jardín Botánico de Madrid 48: 131–156.	1KP	WHNV-2040006
Lamiales	Nepeta_cataria	Asymmetric	1271.4	34	37.39411765	-0.6456462	Bai C., Alverson W.S., Follansbee A. & Waller D.M. 2012. New reports of nuclear DNA content for 407 vascular plant taxa from the United States. Annals of botany 110(8): 1623–1629.	Rice et al. 2015. The Chromosome Counts Database (CCDB) – a community resource of plant chromosome numbers. New Phytologist 206(1): 19–26.	1KP	FUMQ-2080309
Lamiales	Olea_europaea_var_sylvestris	Asymmetric	3116	46	67.73913043	0.53491588	Loureiro J., Rodriguez E., Costa A. & Santos C. 2007. Nuclear DNA content estimations in wild olive (Olea europaea L. ssp. europaea var. sylvestris Brot.) and portuguese cultivars of O. europaea using flow cytometry. Genetic Resources and Crop Evolution 54(1): 21–25.	Loureiro J., Rodriguez E., Costa A. & Santos C. 2007. Nuclear DNA content estimations in wild olive (Olea europaea L. ssp. europaea var. sylvestris Brot.) and portuguese cultivars of O. europaea using flow cytometry. Genetic Resources and Crop Evolution 54(1): 21–25.	GenBank	XM_023040026.1
Lamiales	Orobanche_fasciculata	Asymmetric	NA	48	NA	NA	NA	Löve Á. 1982. IOPB chromosome number reports LXXV. Taxon 31: 342–368.	1KP	VTOK-2100266
Lamiales	Oxera_pulchella	Asymmetric	NA	120	NA	NA	NA	Klein N. & Gêteblé G. 2010. Contribution au comptage chromosomique d'espèces ornementales de forêt sèche. Research report 5/2010. Institut Agronomique néo-Calédonien, Programme Forêt Sèche, Nouméa.	1KP	RTNA-2019449
Lamiales	Pinguicula_moranensis	Asymmetric	1352	44	30.72727273	-0.90501747	Veleba A., Bureš P., Adamec L., Šmarda P., Lipnerová I. & Horová L. 2014. Genome size and genomic GC content evolution in the miniature genome-sized family Lentibulariaceae. New Phytologist 203: 22–28.	Kondo K. 1969. Chromosome numbers of carnivorous plants. Bulletin of the Torrey Botanical Club 96: 322–328.	1KP	JCMU-2113573
Lamiales	Plantago_virginica	Asymmetric	1182.9	24	49.2875	-0.18293833	Guo S.L., Yu J., Li D.D., Zhou P., Fang Q. & Yin L.P. 2015. DNA C-values of 138 herbaceous species and their biological significance. Acta Ecologica Sinica 35: 6516–6529.	Rice et al. 2015. The Chromosome Counts Database (CCDB) – a community resource of plant chromosome numbers. New Phytologist 206(1): 19–26.	1KP	PTBJ-2092372
Lamiales	Polypremum_procumbens	Asymmetric	NA	22	NA	NA	NA	Fedorov A.A. 1969. Chromosome numbers of flowering plants. Academy of Sciences of the USSR. Komarov Botancial Institute Leningard (Reprint 1974).	1KP	COBX-2013943
Lamiales	Rehmannia_glutinosa	Asymmetric	4980	56	88.92857143	1.35928366	Ma L., Dong C., Song C., Wang X., Zheng X., Niu Y., ... & Feng W. 2021. De novo genome assembly of the potent medicinal plant Rehmannia glutinosa using nanopore technology. Computational and structural biotechnology journal 19: 3954–3963.	Gao L. & Zhang Z. 1984. The chromosome numbers of some seed plants. Chinese Bulletin of Botany 2(1): 43–44.	1KP	OWAS-2014794
Lamiales	Ruellia_brittoniana	Asymmetric	NA	NA	NA	NA	NA	NA	1KP	AYIY-2002279
Lamiales	Saintpaulia_ionantha	Asymmetric	1468	30	48.93333333	-0.19671706	Loureiro J., Rodriguez E., Doležel J. & Santos C. 2007. Two new nuclear isolation buffers for plant DNA flow cytometry: a test with 37 species. Annals of Botany 100: 875–888.	Rice et al. 2015. The Chromosome Counts Database (CCDB) – a community resource of plant chromosome numbers. New Phytologist 206(1): 19–26.	1KP	RWKR-2009857
Lamiales	Salvia_hispanica	Asymmetric	938.88	12	78.24	0.94344853	Zonneveld B.J.M. 2019. The DNA weights per nucleus (genome size) of more than 2350 species of the Flora of The Netherlands, of which 1370 are new to science, including the pattern of their DNA peaks. Forum geobotanicum 8: 24−78.	Zonneveld B.J.M. 2019. The DNA weights per nucleus (genome size) of more than 2350 species of the Flora of The Netherlands, of which 1370 are new to science, including the pattern of their DNA peaks. Forum geobotanicum 8: 24−78.	GenBank	XM_048126737.1
Lamiales	Salvia_splendens	Asymmetric	1662	32	51.9375	-0.07984101	Olszewska M.J. & Osiecka R. 1983. Relationship between 2C DNA content, life-cycle, systematic position of DNA endoreplication dynamics in parenchyma nuclei during growth & differentiation of roots in dicot herbaceous sp. Biochem Physiol Pflanzen 178: 581–599.	Bennett M.D. & Leitch I.J. 2012. Angiosperm DNA C-values database (release 8.0, Dec. 2012). http://www.kew.org/cvalues/	GenBank	XM_042190520.1
Lamiales	Scutellaria_montana	Asymmetric	NA	26	NA	NA	NA	Huang B.H., Pang E., Chen Y.W., Cao H., Ruan Y. & Liao P.C. 2015. Positive selection and functional divergence of R2R3-MYB paralogous genes expressed in inflorescence buds of Scutellaria species (Labiatae). International journal of molecular sciences 16(3): 5900–5921.	1KP	ATYL-2099852
Lamiales	Sesamum_indicum	Asymmetric	1898	26	73	0.73958817	Hiremath S.C., Patil C.G. & Ksheerasagar A.L. 2001. pers. comm.	Bennett M.D. & Leitch I.J. 2012. Angiosperm DNA C-values database (release 8.0, Dec. 2012). http://www.kew.org/cvalues/	GenBank	XM_020697974.1
Lamiales	Schlegelia_parasitica	Asymmetric	NA	NA	NA	NA	NA	NA	1KP	GAKQ-2062612
Lamiales	Sinningia_tuberosa	Asymmetric	NA	NA	NA	NA	NA	NA	1KP	DTNC-2050383
Lamiales	Solenostemon_scutellarioides	Asymmetric	3374	48	70.29166667	0.63422141	Galbraith D.W., Harkins K.R., Maddox J.M., Ayres N.M., Sharma D.P. & Firoozabady E. 1983. Rapid flow cytometric analysis of the cell cycle in intact plant tissues. Science 220(4601): 1049–1051.	Reddy N.S. 1952. Chromosome numbers in Coleus. Journal of Heredity 43: 233–237.	1KP	BAHE-2033123
Lamiales	Strobilanthes_dyerianus	Asymmetric	NA	NA	NA	NA	NA	NA	1KP	WEAC-2013410
Lamiales	Thymus_vulgaris	Asymmetric	1516	48	31.58333333	-0.87171273	Marie D. & Brown S.C. 1993. A cytometric exercise in plant DNA histograms, with 2C values for 70 species. Biology of the Cell 78(1‐2): 41–51.	Bennett M.D. & Leitch I.J. 2012. Angiosperm DNA C-values database (release 8.0, Dec. 2012). http://www.kew.org/cvalues/	1KP	IYDF-2071363
Lamiales	Torenia_flava	Asymmetric	332	16	20.75	-1.29317976	Kikuchi S., Tanaka H., Shiba T., Mii M. & Tsujimoto H. 2006. Genome size, karyotype, meiosis and a novel extra chromosome in Torenia fournieri, T. baillonii and their hybrid. Chromosome Research 14: 665–672.	Bennett M.D. & Leitch I.J. 2012. Angiosperm DNA C-values database (release 8.0, Dec. 2012). http://www.kew.org/cvalues/	GenBank	AB793504.1
Lamiales	Torenia_fournieri	Asymmetric	342	18	19	-1.3612629	Kikuchi S., Tanaka H., Shiba T., Mii M. & Tsujimoto H. 2006. Genome size, karyotype, meiosis and a novel extra chromosome in Torenia fournieri, T. baillonii and their hybrid. Chromosome Research 14: 665–672.	Bennett M.D. & Leitch I.J. 2012. Angiosperm DNA C-values database (release 8.0, Dec. 2012). http://www.kew.org/cvalues/	GenBank	AB793503.1
Lamiales	Uncarina_grandidieri	Asymmetric	NA	36	NA	NA	NA	Goldblatt P. 1979. Miscellaneous chromosome counts in Angiosperms II. Including new family and generic records. Annals of the Missouri Botanical Garden 66: 856–861.	1KP	ZRIN-2012376
Lamiales	Verbena_hastata	Asymmetric	1173.6	14	83.82857143	1.16086994	Bai C., Alverson W.S., Follansbee A. & Waller D.M. 2012. New reports of nuclear DNA content for 407 vascular plant taxa from the United States. Annals of botany 110(8): 1623–1629.	Rice et al. 2015. The Chromosome Counts Database (CCDB) – a community resource of plant chromosome numbers. New Phytologist 206(1): 19–26.	1KP	GCFE-2006584
Lamiales	Vitex_agnus-castus	Asymmetric	NA	32	NA	NA	NA	Lessani H. & Chariat-panahi S. 1979. In IOPB chromosome number reports LXV. Taxon 28: 635–636.	1KP	DMLT-2097100
Lycopodiophyta	Huperzia_lucidula	Symmetric	11022	134	82.25373134	0.7420192	Bainard J., Henry T., Bainard L. & Newmaster S. 2011. DNA content variation in monilophytes and lycophytes: large genomes that are not endopolyploid. Chromosome Research 19: 763–775.	Rice et al. 2015. The Chromosome Counts Database (CCDB) – a community resource of plant chromosome numbers. New Phytologist 206(1): 19–26.	1KP	GKAG-2021380
Lycopodiophyta	Huperzia_myrsinites	Symmetric	NA	NA	NA	NA	NA	NA	1KP	CBAE-2056706
Lycopodiophyta	Huperzia_selago	Symmetric	NA	544	NA	NA	NA	Goldblatt P. 2007. The index to plant chromosome numbers: past and future. Taxon 56(4): 984–986.	1KP	YHZW-2167057
Lycopodiophyta	Huperzia_squarrosa	Symmetric	NA	556	NA	NA	NA	Tindale M.D. & Roy S.K. 2002. A cytotaxonomic survey of the Pteridophyta of Australia. Australian Systematic Botany 15(6): 839–937.	1KP	GAON-2006903
Lycopodiophyta	Isoetes_sinensis	Symmetric	NA	NA	NA	NA	NA	NA	GenBank	SRR1646513
Lycopodiophyta	Isoetes_tegetiformans	Symmetric	3320	22	150.9090909	1.986018	Wickell D., Kuo L.Y., Yang H.P., Dhabalia Ashok A., Irisarri I., Dadras A., ... & Li F.W. 2021. Underwater CAM photosynthesis elucidated by Isoetes genome. Nature communications 12(1): 1–13.	Musselman L.J. & Heafner K.D. 1997. Monograph of southeastern Isoetes. Abstract. ASB Bulletin 44(2): 119.	1KP	PKOX-2095964
Lycopodiophyta	Lycopodiella_caroliniana	Symmetric	NA	NA	NA	NA	NA	NA	GenBank	ERR364345
Lycopodiophyta	Lycopodium_deuterodensum	Symmetric	NA	68	NA	NA	NA	Dawson M.I. & Beuzenberg E.J. 2013. Contributions to a chromosome atlas of the New Zealand flora—36. Miscellaneous families. New Zealand Journal of Botany 38(1): 1–23.	1KP	PQTO-2067313
Lycopodiophyta	Phylloglossum_drummondii	Symmetric	NA	502	NA	NA	NA	Love A. 1977. Cytotaxonomical atlas of the Pteridophyta. J. Cramer, Vaduz.	1KP	ZZEI-2125819
Lycopodiophyta	Selaginella_apoda	Symmetric	168	18	9.333333333	-0.580039	Little D.P., Moran R.C., Brenner E.D. & Stevenson D.W. 2007. Nuclear genome size in Selaginella. Genome 50: 351–356.	Rice et al. 2015. The Chromosome Counts Database (CCDB) – a community resource of plant chromosome numbers. New Phytologist 206(1): 19–26.	1KP	LGDQ-2002663
Lycopodiophyta	Selaginella_kraussiana	Symmetric	695.8	40	17.395	-0.4332518	Obermayer R., Leitch I.J., Hanson L & Bennett M.D. 2002. Nuclear DNA C-values in 30 species double the familial representation in pteridophytes. Annals of Botany 90: 209–217.	Obermayer R., Leitch I.J., Hanson L & Bennett M.D. 2002. Nuclear DNA C-values in 30 species double the familial representation in pteridophytes. Annals of Botany 90: 209–217.	1KP	ZFGK-2033336
Lycopodiophyta	Selaginella_lepidophylla	Symmetric	218	20	2024-09-10	-0.551044	VanBuren R., Wai C.M., Ou S., Pardo J., Bryant D., Jiang N., ... & Michael T.P. 2018. Extreme haplotype variation in the desiccation-tolerant clubmoss Selaginella lepidophylla. Nature communications 9(1): 1–8.	Rice et al. 2015. The Chromosome Counts Database (CCDB) – a community resource of plant chromosome numbers. New Phytologist 206(1): 19–26.	1KP	ABIJ-2003380
Lycopodiophyta	Selaginella_moellendorffii	Symmetric	172	20	2024-06-08	-0.5927243	Little D.P., Moran R.C., Brenner E.D. & Stevenson D.W. 2007. Nuclear genome size in Selaginella. Genome 50: 351–356.	Takamiya M. 1993. Comparative karyomorphology and interrelationships of Selaginella in Japan. Journal of Plant Research 106: 149–166.	GenBank	XM_002970055
Lycopodiophyta	Selaginella_stauntoniana	Symmetric	NA	NA	NA	NA	NA	NA	GenBank	ERR364347
Lycopodiophyta	Selaginella_wallacei	Symmetric	251	NA	NA	NA	Baniaga A.E., Arrigo N. & Barker M.S. 2016. The small nuclear genomes of Selaginella are associated with a low rate of genome size evolution. Genome Biology and Evolution 8(5): 1516–1525.	NA	1KP	JKAA-2011521
Lycopodiophyta	Selaginella_willdenowii	Symmetric	176.4	18	2024-08-09	-0.5709781	Baniaga A.E., Arrigo N. & Barker M.S. 2016. The small nuclear genomes of Selaginella are associated with a low rate of genome size evolution. Genome Biology and Evolution 8(5): 1516–1525.	Marcon A.B., Barros I.C.L. & Guerra M. 2005. Variation in chromosome numbers, CMA bands and 45S rDNA sites in species of Selaginella (Pteridophyta). Annals of Botany 95: 271–276.	1KP	KJYC-2006019
Magnoliids	Annona_muricata	Asymmetric	1598.22	12	133.185	-0.02735552	Strijk J.S., Hinsinger D.D., Roeder M.M., Chatrou L.W., Couvreur T.L., Erkens R.H., ... & Cao K. 2021. Chromosome‐level reference genome of the soursop (Annona muricata): A new resource for Magnoliid research and tropical pomology. Molecular Ecology Resources 21(5): 1608–1619.	Strijk J.S., Hinsinger D.D., Roeder M.M., Chatrou L.W., Couvreur T.L., Erkens R.H., ... & Cao K. 2021. Chromosome‐level reference genome of the soursop (Annona muricata): A new resource for Magnoliid research and tropical pomology. Molecular Ecology Resources 21(5): 1608–1619.	1KP	YZRI-2081179
Magnoliids	Calycanthus_floridus	Asymmetric	1916.88	22	87.13090909	-0.36087991	Fridley J.D. & Craddock A. 2015. Contrasting growth phenology of native and invasive forest shrubs mediated by genome size. New Phytologist 207: 659–668.	Rice et al. 2015. The Chromosome Counts Database (CCDB) – a community resource of plant chromosome numbers. New Phytologist 206(1): 19–26.	1KP	FALI-2020472
Magnoliids	Canella_winterana	Asymmetric	11394	28	406.9285714	1.95509939	Morawetz W. & Samuel R. 1998. pers. comm.	Rice et al. 2015. The Chromosome Counts Database (CCDB) – a community resource of plant chromosome numbers. New Phytologist 206(1): 19–26.	1KP	IFCJ-2112409
Magnoliids	Frankenia_laevis	Asymmetric	NA	30	NA	NA	NA	Brightmore D. 1979. Frankenia Laevis L. Journal of Ecology 67(3): 1097–1107.	1KP	WPYJ-2020007
Magnoliids	Gyrocarpus_americanus	Asymmetric	NA	30	NA	NA	NA	Raven P.H., Kyhos D.W. & Cave M.S. 1971. Chromosome numbers and relationships in Annoniflorae. Taxon 20(4): 479–483.	1KP	BSVG-2013191
Magnoliids	Houttuynia_cordata	Asymmetric	2542	90	28.24444444	-0.78733654	Kenton A.Y. & Owens S.J. 1988. pers. comm.	Bennett M.D. & Leitch I.J. 2012. Angiosperm DNA C-values database (release 8.0, Dec. 2012). http://www.kew.org/cvalues/	1KP	CSSK-2074458
Magnoliids	Idiospermum_australiense	Asymmetric	NA	22	NA	NA	NA	Carlquist S. 1983. Wood anatomy of Calycanthaceae. Aliso: A Journal of Systematic and Floristic Botany 10(3): 427–441.	1KP	WPHN-2047819
Magnoliids	Laurelia_sempervirens	Asymmetric	NA	NA	NA	NA	NA	NA	1KP	WAIL-2066805
Magnoliids	Michelia_maudiae	Asymmetric	4460	38	117.3684211	-0.14189941	Parris J.K., Ranney T.G., Knap H.T., … & Baird W.V. 2010. Ploidy Levels, Relative Genome Sizes, and Base Pair Composition in Magnolia. Journal of the American Society for Horticultural Science 135(6): 533–547.	Meng A.P., Wang H.C., Li J.Q. & Sima Y.K. 2006. Karyomorphological study of 40 species in 11 genera of the Magnoliaceae from China. Journal of Systematics and Evolution 44(1): 47–63.	1KP	XQWC-2159164
Magnoliids	Myristica_fragrans	Asymmetric	2348	48	48.91666667	-0.63762801	Morawetz W. & Samuel R. 1998. pers. comm.	Bennett M.D. & Leitch I.J. 2012. Angiosperm DNA C-values database (release 8.0, Dec. 2012). http://www.kew.org/cvalues/	1KP	OBPL-2042575
Magnoliids	Uvaria_microcarpa	Asymmetric	NA	NA	NA	NA	NA	NA	1KP	PSJT-2033622
Malvaceae	Gossypium_anomalum	Asymmetric	2718	26	104.5384615	-0.530243	Hendrix B. & Stewart J.M. 2005. Estimation of the nuclear DNA content of Gossypium species. Annals of Botany 95: 789–797.	Bennett M.D. & Leitch I.J. 2012. Angiosperm DNA C-values database (release 8.0, Dec. 2012). http://www.kew.org/cvalues/	GenBank	KP177457.1
Malvaceae	Gossypium_arboreum	Asymmetric	3354	26	129	-0.0190888	Hendrix B. & Stewart J.M. 2005. Estimation of the nuclear DNA content of Gossypium species. Annals of Botany 95: 789–797.	Bennett M.D. & Leitch I.J. 2012. Angiosperm DNA C-values database (release 8.0, Dec. 2012). http://www.kew.org/cvalues/	GenBank	KP177465.1, XM_017787351.2, XM_017785852.2, XM_017788088.2, XM_017786562.2, XM_053030864.1
Malvaceae	Gossypium_barbadense	Asymmetric	4900	26	188.4615385	1.2234337	Hendrix B. & Stewart J.M. 2005. Estimation of the nuclear DNA content of Gossypium species. Annals of Botany 95: 789–797.	Bennett M.D. & Leitch I.J. 2012. Angiosperm DNA C-values database (release 8.0, Dec. 2012). http://www.kew.org/cvalues/	GenBank	KP177468.1, KP177472.1
Malvaceae	Gossypium_bickii	Asymmetric	3512	26	135.0769231	0.107896	Hendrix B. & Stewart J.M. 2005. Estimation of the nuclear DNA content of Gossypium species. Annals of Botany 95: 789–797.	Bennett M.D. & Leitch I.J. 2012. Angiosperm DNA C-values database (release 8.0, Dec. 2012). http://www.kew.org/cvalues/	GenBank	KP177461.1
Malvaceae	Gossypium_darwinii	Asymmetric	4724	26	181.6923077	1.0819823	Hendrix B. & Stewart J.M. 2005. Estimation of the nuclear DNA content of Gossypium species. Annals of Botany 95: 789–797.	Bennett M.D. & Leitch I.J. 2012. Angiosperm DNA C-values database (release 8.0, Dec. 2012). http://www.kew.org/cvalues/	GenBank	KP177467.1, KP177473.1
Malvaceae	Gossypium_exiguum	Asymmetric	4920	26	189.2307692	1.2395078	Hendrix B. & Stewart J.M. 2005. Estimation of the nuclear DNA content of Gossypium species. Annals of Botany 95: 789–797.	Bennett M.D. & Leitch I.J. 2012. Angiosperm DNA C-values database (release 8.0, Dec. 2012). http://www.kew.org/cvalues/	GenBank	KP177462.1
Malvaceae	Gossypium_hirsutum	Asymmetric	4694	52	90.26923077	-0.8284162	Hendrix B. & Stewart J.M. 2005. Estimation of the nuclear DNA content of Gossypium species. Annals of Botany 95: 789–797.	Bennett M.D. & Leitch I.J. 2012. Angiosperm DNA C-values database (release 8.0, Dec. 2012). http://www.kew.org/cvalues/	GenBank	KP177466.1, KP177475.1
Malvaceae	Gossypium_longicalyx	Asymmetric	2622	26	100.8461538	-0.6073983	Hendrix B. & Stewart J.M. 2005. Estimation of the nuclear DNA content of Gossypium species. Annals of Botany 95: 789–797.	Bennett M.D. & Leitch I.J. 2012. Angiosperm DNA C-values database (release 8.0, Dec. 2012). http://www.kew.org/cvalues/	GenBank	KP177460.1
Malvaceae	Gossypium_mustelinum	Asymmetric	4744	26	182.4615385	1.0980563	Hendrix B. & Stewart J.M. 2005. Estimation of the nuclear DNA content of Gossypium species. Annals of Botany 95: 789–797.	Bennett M.D. & Leitch I.J. 2012. Angiosperm DNA C-values database (release 8.0, Dec. 2012). http://www.kew.org/cvalues/	GenBank	KP177470.1, KP177474.1
Malvaceae	Gossypium_raimondii	Asymmetric	1760	26	67.69230769	-1.300189	Hendrix B. & Stewart J.M. 2005. Estimation of the nuclear DNA content of Gossypium species. Annals of Botany 95: 789–797.	Bennett M.D. & Leitch I.J. 2012. Angiosperm DNA C-values database (release 8.0, Dec. 2012). http://www.kew.org/cvalues/	GenBank	KP177464.1, XM_012625692.2, XM_012625698.2, XM_012625703.2, XR_001134308.2, XM_012625684.2
Malvaceae	Gossypium_robinsonii	Asymmetric	3902	26	150.0769231	0.4213396	Hendrix B. & Stewart J.M. 2005. Estimation of the nuclear DNA content of Gossypium species. Annals of Botany 95: 789–797.	Bennett M.D. & Leitch I.J. 2012. Angiosperm DNA C-values database (release 8.0, Dec. 2012). http://www.kew.org/cvalues/	GenBank	KP177458.1
Malvaceae	Gossypium_stocksii	Asymmetric	3062	26	117.7692308	-0.2537696	Hendrix B. & Stewart J.M. 2005. Estimation of the nuclear DNA content of Gossypium species. Annals of Botany 95: 789–797.	Bennett M.D. & Leitch I.J. 2012. Angiosperm DNA C-values database (release 8.0, Dec. 2012). http://www.kew.org/cvalues/	GenBank	KP177459.1
Malvaceae	Gossypium_tomentosum	Asymmetric	4762	26	183.1538462	1.1125229	Hendrix B. & Stewart J.M. 2005. Estimation of the nuclear DNA content of Gossypium species. Annals of Botany 95: 789–797.	Bennett M.D. & Leitch I.J. 2012. Angiosperm DNA C-values database (release 8.0, Dec. 2012). http://www.kew.org/cvalues/	GenBank	KP177469.1, KP177471.1
Malvaceae	Herrania_umbratica	Asymmetric	NA	NA	NA	NA	NA	NA	GenBank	XM_021424470.1
Malvaceae	Hibiscus_cannabinus	Asymmetric	2982	36	82.83333333	-0.9837985	Bennett M.D., Price J.P. & Johnston S. 1999. pers. comm.	Bennett M.D. & Leitch I.J. 2012. Angiosperm DNA C-values database (release 8.0, Dec. 2012). http://www.kew.org/cvalues/	1KP	OLXF-2090038
Malvaceae	Theobroma_cacao	Asymmetric	912	20	45.6	-1.7618352	da Silva R.A., Souza G., Lemos L.S.L., Lopes U.V., PatrocõÂnio N.G.R.B., Alves R.M., et al. 2017. Genome size, cytogenetic data and transferability of EST-SSRs markers in wild and cultivated species of the genus Theobroma L. (Byttnerioideae, Malvaceae). PLoS ONE 12(2): e0170799.	da Silva R.A., Souza G., Lemos L.S.L., Lopes U.V., PatrocõÂnio N.G.R.B., Alves R.M., et al. 2017. Genome size, cytogenetic data and transferability of EST-SSRs markers in wild and cultivated species of the genus Theobroma L. (Byttnerioideae, Malvaceae). PLoS ONE 12(2): e0170799.	GenBank	XM_007051531.2
Marchantiophyta	Lunularia_cruciata	Symmetric	1302	18	72.33333333	-0.8315326	Temsch E.M., Greilhuber J. & Krisai R. 2010. Genome size in liverworts. Preslia 82: 63–80.	Kumar S.S. & Kapila S. 2003. Cytomorphological observations on Lunularia cruciata (L.) Dum. Phytomorphology 53(2): 197–200.	1KP	TXVB-2073144
Marchantiophyta	Marchantia_paleacea	Symmetric	NA	18	NA	NA	NA	Kumar S.S. & Anand S. 1990. Cytological observations on some west Himalayan liverworts-I. Journal of Cytology 25: 1–11.	1KP	LFVP-2011431
Marchantiophyta	Marchantia_polymorpha	Symmetric	625.72	18	34.76222222	-0.8983967	Bureš P., Elliott T.L., Veselý P., Šmarda P., Forest F., Leitch I.J., Nic Lughadha E., Soto Gomez M., Pironon S., Brown M.J.M., Šmerda J. & Zedek F. 2022. The global biogeography of angiosperm genome size is shaped by climate and range size. Preprint, doi: 10.1101/2022.12.05.519116	Zhou Y.l., Ma L.X., Wu P.C. & Geng C.Z. 2000. Chromosome study of bryophytes in Jiangxi Lushan Nature Sanctuary. Journal of Capital Normal University (Natural Science Edition) 21(1): 56–58.	1KP	JPYU-2034518
Marchantiophyta	Metzgeria_crassipilis	Symmetric	NA	NA	NA	NA	NA	NA	1KP	NRWZ-2092885
Marchantiophyta	Pallavicinia_lyellii	Symmetric	15954.4	16	997.15	0.8144221	Bainard J.D., Forrest L.L., Goffinet B. & Newmaster S.G. 2013. Nuclear DNA content variation and evolution in liverworts. Molecular Phylogenetics and Evolution 68: 619–627.	Inoue H. & Nakata M. 1986. Cytological studies on some Peruvian hepatics. Bulletin of the National Museum of Nature and Science, Tokyo, Series B 12: 25–29.	1KP	YFGP-2103718
Marchantiophyta	Pellia_neesiana	Symmetric	NA	NA	NA	NA	NA	NA	1KP	JHFI-2106778
Marchantiophyta	Porella_navicularis	Symmetric	NA	NA	NA	NA	NA	NA	1KP	KRUQ-2010720
Marchantiophyta	Radula_lindenbergiana	Symmetric	NA	16	NA	NA	NA	Fritsch R. 1991. Index to bryophyte chromosome counts.	1KP	BNCU-2002167
Marchantiophyta	Treubia_lacunose	Symmetric	18972.8	18	1054.044444	0.9155072	Bainard J.D., Forrest L.L., Goffinet B. & Newmaster S.G. 2013. Nuclear DNA content variation and evolution in liverworts. Molecular Phylogenetics and Evolution 68: 619–627.	Fritsch R. 1991. Index to bryophyte chromosome counts.	1KP	FITN-2088777
Papaveraceae	Argemone_mexicana	Asymmetric	NA	28	NA	NA	NA	Safonova, I. N. 1991. Chromosome numbers in some species of the family Papaveraceae. Bot. Žhurn. (Moscow & Leningrad) 76: 904–905.	1KP	IRAF-2030198
Papaveraceae	Capnoides_sempervirens	Asymmetric	NA	16	NA	NA	NA	Löve A. & Löve D. 1982. In: IOPB chromosome number reports LXXIV. Taxon 31: 120–126.	1KP	AUGV-2050576
Papaveraceae	Ceratocapnos_vesicaria	Asymmetric	NA	NA	NA	NA	NA	NA	1KP	UDHA-2089535
Papaveraceae	Corydalis_linstowiana	Asymmetric	NA	NA	NA	NA	NA	NA	1KP	ZGQD-2051727
Papaveraceae	Eschscholzia_californica	Asymmetric	2200	12	183.3333333	-1.143708	Bennett M.D. & Leitch I.J. 2012. Angiosperm DNA C-values database (release 8.0, Dec. 2012). http://www.kew.org/cvalues/	Bennett M.D. & Leitch I.J. 2012. Angiosperm DNA C-values database (release 8.0, Dec. 2012). http://www.kew.org/cvalues/	1KP	EVOD-2006575
Papaveraceae	Chelidonium_majus	Asymmetric	1967	12	163.9166667	-1.3244878	Veselý P., Bureš P. & Šmarda P. 2013. Nutrient reserves may allow for genome size increase: evidence from comparison of geophytes and their sister non-geophytic relatives. Annals of Botany 112: 1193–1200.	Šmarda P., Knápek O., Březinova A., Horová L., Grulich V., Danihelka J., Veselý P., Šmerda J., Rotreklová O. & Bureš P. 2019. Genome sizes and genomic guanine+cytosine (GC) contents of the Czech vascular flora with new estimates for 1700 species. Preslia 91: 117–142.	1KP	XMVD-2049039
Papaveraceae	Papaver_bracteatum	Asymmetric	6014-07-01	14	429.6214286	1.1493689	Esfahani S.T., Karimzadeh G. & Naghavi M.R. 2016. 2C DNA Value of Persian Poppy (Papaver bracteatum Lindl.) Medicinal Plant As Revealed By Flow Cytometry Analysis; A Quick Effective Criteria for Distinguishing Unidentified Papaver Species. International Journal of Advanced Biotechnology and Research 7: 573–578.	Esfahani S.T., Karimzadeh G. & Naghavi M.R. 2016. 2C DNA Value of Persian Poppy (Papaver bracteatum Lindl.) Medicinal Plant As Revealed By Flow Cytometry Analysis; A Quick Effective Criteria for Distinguishing Unidentified Papaver Species. International Journal of Advanced Biotechnology and Research 7: 573–578.	1KP	TMWO-2021329
Papaveraceae	Papaver_rhoeas	Asymmetric	5134	14	366.7142857	0.563669	Bennett M.D. & Smith J.B. 1976. Nuclear DNA amounts in angiosperms. Philosophical Transactions of the Royal Society of London. B: Biological Sciences 274(933): 227–274.	Bennett M.D. & Leitch I.J. 2012. Angiosperm DNA C-values database (release 8.0, Dec. 2012). http://www.kew.org/cvalues/	1KP	IORZ-2028130
Papaveraceae	Papaver_setigerum	Asymmetric	7824	22	355.6363636	0.4605275	Srivastava S. & Lavania U.C. 1991. Evolutionary DNA variation in Papaver. Genome 34: 763–768.	Bennett M.D. & Leitch I.J. 2012. Angiosperm DNA C-values database (release 8.0, Dec. 2012). http://www.kew.org/cvalues/	1KP	FNXH-2128440
Papaveraceae	Papaver_somniferum	Asymmetric	7432	22	337.8181818	0.2946304	Bennett M.D. 1972. Nuclear DNA content and minimum generation time in herbaceous plants. Proceedings of the Royal Society of London Series B-Biological Sciences 181: 109–135.	Bennett M.D. & Leitch I.J. 2012. Angiosperm DNA C-values database (release 8.0, Dec. 2012). http://www.kew.org/cvalues/	1KP	RQNK-2002317
Pinaceae	Abies_alba	Asymmetric	34366.92	24	1431.955	-1.0420184	Pustahija F, Brown SC, Bogunić F, Bašić N, Muratović E, Ollier S, Hidalgo O, Bourge M, Stevanović V, Siljak-Yakovlev S. (2013): Small genomes dominate in plants growing on serpentine soils in West Balkans, an exhaustive study of 8 habitats covering 308 taxa. Plant Soil 373: 427–453.	Pustahija F., Brown S.C., Bogunić F., Bašić N., Muratović E., Ollier S., Hidalgo O., Bourge M., Stevanović V. & Siljak-Yakovlev S. 2013. Small genomes dominate in plants growing on serpentine soils in West Balkans, an exhaustive study of 8 habitats covering 308 taxa. Plant Soil 373: 427–453.	GenBank	JV141716.1
Pinaceae	Abies_lasiocarpa	Asymmetric	NA	24	NA	NA	NA	Hizume M. 1988. Karyomorphological studies in the family Pinaceae. Mem. Fac. Educ. Ehime Univ., Ser. 3, Nat. Sci. 8: 1–108.	1KP	VSRH-2004631, VSRH-2000314
Pinaceae	Keteleeria_evelyniana	Asymmetric	47335	24	1972.291667	0.4842428	Zonneveld B.J.M. 2012. Conifer genome sizes of 172 species, covering 64 of 67 genera, range from 8 to 72 picogram. Nordic Journal of Botany 30(4): 490–502.	Rice et al. 2015. The Chromosome Counts Database (CCDB) – a community resource of plant chromosome numbers. New Phytologist 206(1): 19–26.	1KP	JUWL-2014744
Pinaceae	Picea_engelmannii	Asymmetric	38044	24	1585.166667	-0.6092529	Teoh S.B. & Rees H. 1976. Nuclear DNA amounts in populations of Picea and Pinus species. Heredity 36: 123–137.	Murray B.G., Leitch I.J. & Bennett M.D. 2012. Gymnosperm DNA C-values database (release 5.0, Dec. 2012) http://www.kew.org/cvalues/	1KP	AWQB-2010122, AWQB-2010123
Pinaceae	Picea_glauca	Asymmetric	31589	24	1316.208333	-1.3691349	Bai C., Alverson W.S., Follansbee A. & Waller D.M. 2012. New reports of nuclear DNA content for 407 U.S. plant species. Annals of Botany 110: 1623–1629.	Murray B.G., Leitch I.J. & Bennett M.D. 2012. Gymnosperm DNA C-values database (release 5.0, Dec. 2012) http://www.kew.org/cvalues/	GenBank	BT114300.1
Pinaceae	Picea_sitchensis	Asymmetric	37261.8	24	1552.575	-0.7013427	Zonneveld B.J.M. 2019. The DNA weights per nucleus (genome size) of more than 2350 species of the Flora of The Netherlands, of which 1370 are new to science, including the pattern of their DNA peaks. Forum geobotanicum 8: 24−78.	Zonneveld B.J.M. 2019. The DNA weights per nucleus (genome size) of more than 2350 species of the Flora of The Netherlands, of which 1370 are new to science, including the pattern of their DNA peaks. Forum geobotanicum 8: 24−78.	GenBank	GACG01008962.1
Pinaceae	Pinus_jeffreyi	Asymmetric	54181	24	2257.541667	1.2898873	Wakamiya I., Newton R.J., Johnston J.S. & Price H.J. 1993. Genome size and environmental factors in the genus Pinus. American Journal of Botany 80: 1235–1241.	Murray B.G., Leitch I.J. & Bennett M.D. 2012. Gymnosperm DNA C-values database (release 5.0, Dec. 2012) http://www.kew.org/cvalues/. 2012. Gymnosperm DNA C-values database (release 5.0, Dec. 2012) http://www.kew.org/cvalues/	1KP	MFTM-2013275
Pinaceae	Pinus_massoniana	Asymmetric	50269	24	2094.541667	0.8294383	Zonneveld B.J.M. 2012. Conifer genome sizes of 172 species, covering 64 of 67 genera, range from 8 to 72 picogram. Nordic Journal of Botany 30(4): 490–502.	Rice et al. 2015. The Chromosome Counts Database (CCDB) – a community resource of plant chromosome numbers. New Phytologist 206(1): 19–26.	GenBank	GAQR01015004.1
Pinaceae	Pinus_parviflora	Asymmetric	54964	24	2290.166667	1.3822596	Joyner K.L., Wang X.R., Johnston J.S., Price H.J. & Williams C.G. 2001. DNA content for Asian pines parallels New World relatives. Canadian Journal of Botany 79: 192–196.	Rice et al. 2015. The Chromosome Counts Database (CCDB) – a community resource of plant chromosome numbers. New Phytologist 206(1): 19–26.	1KP	IIOL-2074226
Pinaceae	Pinus_ponderosa	Asymmetric	47335	24	1972.291667	0.4842428	O'Brien I.E.W., Smith D.R., Gardner R.C. & Murray B.G. 1996. Flow cytometric determination of genome size in Pinus. Plant Science 115: 91–99.	Murray B.G., Leitch I.J. & Bennett M.D. 2012. Gymnosperm DNA C-values database (release 5.0, Dec. 2012) http://www.kew.org/cvalues/. 2012. Gymnosperm DNA C-values database (release 5.0, Dec. 2012) http://www.kew.org/cvalues/	1KP	JBND-2007834
Pinaceae	Pinus_radiata	Asymmetric	47433	24	1976.375	0.4958247	Zonneveld B.J.M. 2012. Conifer genome sizes of 172 species, covering 64 of 67 genera, range from 8 to 72 picogram. Nordic Journal of Botany 30(4): 490–502.	Murray B.G., Leitch I.J. & Bennett M.D. 2012. Gymnosperm DNA C-values database (release 5.0, Dec. 2012) http://www.kew.org/cvalues/. 2012. Gymnosperm DNA C-values database (release 5.0, Dec. 2012) http://www.kew.org/cvalues/	1KP	DZQM-2050032
Pinaceae	Pseudolarix_amabilis	Asymmetric	51052	24	2127.166667	0.9218106	Zonneveld B.J.M. 2012. Conifer genome sizes of 172 species, covering 64 of 67 genera, range from 8 to 72 picogram. Nordic Journal of Botany 30(4): 490–502.	Rice et al. 2015. The Chromosome Counts Database (CCDB) – a community resource of plant chromosome numbers. New Phytologist 206(1): 19–26.	1KP	AQFM-2004130
Pinaceae	Pseudotsuga_menziesii	Asymmetric	37262	26	1433.153846	-1.0386286	O'Brien I.E.W., Smith D.R., Gardner R.C. & Murray B.G. 1996. Flow cytometric determination of genome size in Pinus. Plant Science 115: 91–99.	Murray B.G., Leitch I.J. & Bennett M.D. 2012. Gymnosperm DNA C-values database (release 5.0, Dec. 2012) http://www.kew.org/cvalues/. 2012. Gymnosperm DNA C-values database (release 5.0, Dec. 2012) http://www.kew.org/cvalues/	GenBank	GAEK01034744.1
Pinaceae	Tsuga_heterophylla	Asymmetric	33643	24	1401.791667	-1.1273286	Zonneveld B.J.M. 2012. Conifer genome sizes of 172 species, covering 64 of 67 genera, range from 8 to 72 picogram. Nordic Journal of Botany 30(4): 490–502.	Rice et al. 2015. The Chromosome Counts Database (CCDB) – a community resource of plant chromosome numbers. New Phytologist 206(1): 19–26.	1KP	GAMH-2053424
Poaceae	Brachypodium_distachyon	Asymmetric	710	10	71	-0.66156678	Hanson et al., 2002 (Ref. 465)	Catalán P., Müller J., Hasterok R., Jenkins G., Mur L.A.J. et al. 2012. Evolution and taxonomic split of the model grass Brachypodium distachyon. Annals of Botany 109: 385–405.	GenBank	HX825956.1
Poaceae	Cenchrus_americanus	Asymmetric	3520	14	251.4285714	-0.0770399	Varshney R., Shi C., Thudi M. et al. 2017. Pearl millet genome sequence provides a resource to improve agronomic traits in arid environments. Nature Biotechnology 35: 969–976.	Rice et al. 2015. The Chromosome Counts Database (CCDB) – a community resource of plant chromosome numbers. New Phytologist 206(1): 19–26.	GenBank	AB770163.1, AB770164.1
Poaceae	Hordeum_bulbosum	Asymmetric	21614	28	771.9285714	1.60920211	Bennett M.D. & Smith J.B. 1971. The 4C nuclear DNA content of several Hordeum genotypes. Canadian Journal of Genetics and Cytology 13: 607–611.	Bennett M.D. & Leitch I.J. 2012. Angiosperm DNA C-values database (release 8.0, Dec. 2012). http://www.kew.org/cvalues/	GenBank	GU245882.1, JF419330.1
Poaceae	Hordeum_marinum	Asymmetric	10758	14	768.4285714	1.59786331	Bennett M.D. & Smith J.B. 1971. The 4C nuclear DNA content of several Hordeum genotypes. Canadian Journal of Genetics and Cytology 13: 607–611.	Bennett M.D. & Leitch I.J. 2012. Angiosperm DNA C-values database (release 8.0, Dec. 2012). http://www.kew.org/cvalues/	GenBank	JF720032.1, GU245883.1
Poaceae	Hordeum_vulgare	Asymmetric	10856	14	775.4285714	1.62054091	Bennett M.D. & Smith J.B. 1976. Nuclear DNA amounts in angiosperms. Philosophical Transactions of the Royal Society of London. B: Biological Sciences 274(933): 227–274.	Bennett M.D. & Leitch I.J. 2012. Angiosperm DNA C-values database (release 8.0, Dec. 2012). http://www.kew.org/cvalues/	GenBank	JF419328.1, JF419329.1
Poaceae	Oryza_australiensis	Asymmetric	2102	24	87.58333333	-0.60784245	Iyengar G.A.S. & Sen S.K. 1978. Nuclear DNA content of several wild and cultivated Oryza species. Environmental and Experimental Botany 18: 219–224.	Bennett M.D. & Leitch I.J. 2012. Angiosperm DNA C-values database (release 8.0, Dec. 2012). http://www.kew.org/cvalues/	GenBank	GQ849341.1, OK500376.1, GQ849332.1
Poaceae	Oryza_brachyantha	Asymmetric	684	24	2024-05-28	-0.79925224	Uozu S., Ikehashi H., Ohmido N., Ohtsubo H., Ohtsubo E. & Fukui K. 1997. Repetitive sequences: cause for variation in genome size and chromosome morphology in the genus Oryza. Plant Molecular Biology 35: 791–799.	Bennett M.D. & Leitch I.J. 2012. Angiosperm DNA C-values database (release 8.0, Dec. 2012). http://www.kew.org/cvalues/	GenBank	XM_006654507.1
Poaceae	Oryza_sativa	Asymmetric	978	24	40.75	-0.75956643	Bennett M.D. & Smith J.B. 1991. Nuclear DNA amounts in angiosperms. Philosophical Transactions of the Royal Society of London Series B-Biological Sciences 334: 309–345.	Bennett M.D. & Leitch I.J. 2012. Angiosperm DNA C-values database (release 8.0, Dec. 2012). http://www.kew.org/cvalues/	GenBank	NM_001062429.1
Poaceae	Panicum_virgatum	Asymmetric	2640	36	73.33333333	-0.65400757	Hopkins A.A., Taliaferro C.M., Murphy C.D. &Christian D. 1996. Chromosome number and nuclear DNA content of several switchgrass populations. Crop Science 36: 1192–1195.	Bennett M.D. & Leitch I.J. 2012. Angiosperm DNA C-values database (release 8.0, Dec. 2012). http://www.kew.org/cvalues/	GenBank	FL730019.1
Poaceae	Saccharum_hybridum	Asymmetric	7922	80	99.025	-0.57077536	Bennett M.D. & Smith J.B. 1976. Nuclear DNA amounts in angiosperms. Philosophical Transactions of the Royal Society of London. B: Biological Sciences 274(933): 227–274.	Rice et al. 2015. The Chromosome Counts Database (CCDB) – a community resource of plant chromosome numbers. New Phytologist 206(1): 19–26.	GenBank	CA127217.1, KU167102.1, KU174448.1
Poaceae	Sorghum_bicolor	Asymmetric	1372	20	68.6	-0.66934196	Laurie D.A. & Bennett M.D. 1985. Nuclear DNA content in the genera Zea and Sorghum - Intergeneric, interspecific and intraspecific variation. Heredity 55: 307–313.	Leitch I.J., Johnston E., Pellicer J., Hidalgo O. & Bennett M.D. 2019. Angiosperm DNA C-values database (release 9.0, Apr 2019) https://cvalues.science.kew.org/	GenBank	XM_002441245.1
Poaceae	Zea_mays	Asymmetric	5330	20	266.5	-0.02821363	Bennett M.D. & Smith J.B. 1991. Nuclear DNA amounts in angiosperms. Philosophical Transactions of the Royal Society of London Series B-Biological Sciences 334: 309–345.	Bennett M.D. & Leitch I.J. 2012. Angiosperm DNA C-values database (release 8.0, Dec. 2012). http://www.kew.org/cvalues/	GenBank	NM_001112050.1, XR_002748548.2, AF519807.2
Podocarpaceae	Dacrycarpus_compactus	Asymmetric	NA	NA	NA	NA	NA	NA	1KP	FMWZ-2053227
Podocarpaceae	Halocarpus_bidwillii	Asymmetric	15355	18	853.0555556	-0.04222727	Davies B.J., O'Brien I.E.W. & Murray B.G. 1997. Karyotypes, chromosome bands and genome size variation in New Zealand endemic gymnosperms. Plant Systematics and Evolution 208: 169–185.	Murray B.G., Leitch I.J. & Bennett M.D. 2012. Gymnosperm DNA C-values database (release 5.0, Dec. 2012) http://www.kew.org/cvalues/. 2012. Gymnosperm DNA C-values database (release 5.0, Dec. 2012) http://www.kew.org/cvalues/	1KP	OWFC-2048292
Podocarpaceae	Manoao_colensoi	Asymmetric	26993	20	1349.65	1.02044473	Davies B.J., O'Brien I.E.W. & Murray B.G. 1997. Karyotypes, chromosome bands and genome size variation in New Zealand endemic gymnosperms. Plant Systematics and Evolution 208: 169–185.	Murray B.G., Leitch I.J. & Bennett M.D. 2012. Gymnosperm DNA C-values database (release 5.0, Dec. 2012) http://www.kew.org/cvalues/. 2012. Gymnosperm DNA C-values database (release 5.0, Dec. 2012) http://www.kew.org/cvalues/	1KP	CDFR-2056264
Podocarpaceae	Phyllocladus_hypohyllus	Asymmetric	NA	NA	NA	NA	NA	NA	1KP	JRNA-2050100
Podocarpaceae	Podocarpus_coriaceus	Asymmetric	NA	NA	NA	NA	NA	NA	1KP	SCEB-2034674
Podocarpaceae	Podocarpus_rubens	Asymmetric	NA	NA	NA	NA	NA	NA	1KP	XLGK-2056497
Podocarpaceae	Saxegothaea_conspicua	Asymmetric	9976	24	415.6666667	-0.97821746	Zonneveld B.J.M. 2012. Conifer genome sizes of 172 species, covering 64 of 67 genera, range from 8 to 72 picogram. Nordic Journal of Botany 30(4): 490–502.	Rice et al. 2015. The Chromosome Counts Database (CCDB) – a community resource of plant chromosome numbers. New Phytologist 206(1): 19–26.	1KP	QCGM-2012257
Pteridaceae	Adiantum_aleuticum	Symmetric	11191.6	58	192.9586207	0.2339252	Clark J., Hidalgo O., Pellicer J., Liu H., Marquardt J., Robert Y., … & Schneider H. 2015. Genome evolution of ferns: evidence for relative stasis of genome size across the fern phylogeny. New Phytologist 8(75): 1072–1082.	Bennett M.D. & Leitch I.J. 2012. Angiosperm DNA C-values database (release 8.0, March 2022) http://www.kew.org/cvalues/	1KP	WCLG-2001469
Pteridaceae	Adiantum_tenerum	Symmetric	NA	60	NA	NA	NA	Sinha B.M.B. & Verma A.K. 1977. Chromosome relationships and evolution of Adiantum capillus-veneris, A. tenerum and A. tetraphyllum. Nucleus 20: 109–112.	1KP	BMJR-2008091
Pteridaceae	Argyrochosma_nivea	Symmetric	NA	NA	NA	NA	NA	NA	1KP	XDDT-2015739
Pteridaceae	Cryptogramma_acrostichoides	Symmetric	12897	60	214.95	0.4416053	Ekrt L. unpublished	Löve A., Löve D. & Kapoor B.M. 1971. Cytotaxonomy of a century of Rocky Mountain orophytes. Arctic and Alpine Research 3: 139–165.	1KP	WQML-2008349
Pteridaceae	Hemionitis_arifolia	Symmetric	28267.79271	180	157.0432928	-0.106689	Bureš P., Elliott T.L., Veselý P., Šmarda P., Forest F., Leitch I.J., Nic Lughadha E., Soto Gomez M., Pironon S., Brown M.J.M., Šmerda J. & Zedek F. 2022. The global biogeography of angiosperm genome size is shaped by climate and range size. Preprint, doi: 10.1101/2022.12.05.519116	Rice et al. 2015. The Chromosome Counts Database (CCDB) – a community resource of plant chromosome numbers. New Phytologist 206(1): 19–26.	1KP	ZXJO-2000257
Pteridaceae	Cheilanthes_arizonica	Symmetric	NA	180	NA	NA	NA	Windham M.D. & Yatskievych G. 2003. Chromosome studies of cheilanthoid ferns (Pteridaceae: Cheilanthoideae) from the western United States and Mexico. American Journal of Botany 90(12): 1788–1800.	1KP	DCDT-2071377
Pteridaceae	Myriopteris_eatonii	Symmetric	9393	174	53.98275862	-1.0813872	Ekrt L. unpublished	Ekrt L. unpublished	1KP	GSXD-2063848
Pteridaceae	Notholaena_montieliae	Symmetric	NA	NA	NA	NA	NA	NA	1KP	YCKE-2010146
Pteridaceae	Pteris_ensiformis	Symmetric	16221.56982	116	139.8411192	-0.2694269	Bureš P., Elliott T.L., Veselý P., Šmarda P., Forest F., Leitch I.J., Nic Lughadha E., Soto Gomez M., Pironon S., Brown M.J.M., Šmerda J. & Zedek F. 2022. The global biogeography of angiosperm genome size is shaped by climate and range size. Preprint, doi: 10.1101/2022.12.05.519116	Singh V.P. & Roy S.K. 1988. Cytology of forty four species from Sikkim, Himalaya. The Indian Fern Journal 5: 162–169.	1KP	FLTD-2069212
Pteridaceae	Pteris_vittata	Symmetric	6571.091675	116	56.64734202	-1.0566241	Bureš P., Elliott T.L., Veselý P., Šmarda P., Forest F., Leitch I.J., Nic Lughadha E., Soto Gomez M., Pironon S., Brown M.J.M., Šmerda J. & Zedek F. 2022. The global biogeography of angiosperm genome size is shaped by climate and range size. Preprint, doi: 10.1101/2022.12.05.519116	Nakato N. & Kato M. 2001. Chromosome numbers of ten species of ferns from Guam, S. Mariana Isls. Acta Phytotaxonomica et Geobotanica 52(2): 125–133.	1KP	POPJ-2000381
Pteridaceae	Vittaria_appalachiana	Symmetric	NA	NA	NA	NA	NA	NA	1KP	NDUV-2100636
Pteridaceae	Vittaria_lineata	Symmetric	43515.45526	120	362.6287939	1.8385966	Bureš P., Elliott T.L., Veselý P., Šmarda P., Forest F., Leitch I.J., Nic Lughadha E., Soto Gomez M., Pironon S., Brown M.J.M., Šmerda J. & Zedek F. 2022. The global biogeography of angiosperm genome size is shaped by climate and range size. Preprint, doi: 10.1101/2022.12.05.519116	Rice et al. 2015. The Chromosome Counts Database (CCDB) – a community resource of plant chromosome numbers. New Phytologist 206(1): 19–26.	1KP	SKYV-2062451
Rosaceae	Amelanchier_canadensis	Asymmetric	2250	68	33.08823529	-0.558180425	Zonneveld B.J.M., Leitch I.J. & Bennett M.D. 2005. First nuclear DNA amounts in more than 300 angiosperms. Annals of Botany 96: 229–244.	Rice et al. 2015. The Chromosome Counts Database (CCDB) – a community resource of plant chromosome numbers. New Phytologist 206(1): 19–26.	1KP	EAVM-2079209
Rosaceae	Cotoneaster_transcaucasicus	Asymmetric	NA	NA	NA	NA	NA	NA	1KP	QIEH-2013882
Rosaceae	Fragaria_vesca	Asymmetric	476	14	34	-0.464091134	Šmarda P., Knápek O., Březinova A., Horová L., Grulich V., Danihelka J., Veselý P., Šmerda J., Rotreklová O. & Bureš P. 2019. Genome sizes and genomic guanine+cytosine (GC) contents of the Czech vascular flora with new estimates for 1700 species. Preslia 91: 117–142.	Šmarda P., Knápek O., Březinova A., Horová L., Grulich V., Danihelka J., Veselý P., Šmerda J., Rotreklová O. & Bureš P. 2019. Genome sizes and genomic guanine+cytosine (GC) contents of the Czech vascular flora with new estimates for 1700 species. Preslia 91: 117–142.	GenBank	XM_004306639.2, XM_011470643.1
Rosaceae	Geum_quellyon	Asymmetric	NA	42	NA	NA	NA	Fischer S., Inostroza L., Wilckens R., Berti M., Baeza M. & Pastene E. 2006. Characterisation and evaluation of two populations of Geum Quellyon Sweet. 6th National Symposium: Creating Markets for Economic Development of New Crops and New Uses, octubre 14-18, San Diego, California USA.	1KP	DHAW-2009676
Rosaceae	Malus_baccata	Asymmetric	1408	34	41.41176471	0.300763751	Höfer M. & Meister A. 2010. Genome size variation in Malus species. Journal of Botany 2010: 480873.	Bennett M.D. & Leitch I.J. 2012. Angiosperm DNA C-values database (release 8.0, Dec. 2012). http://www.kew.org/cvalues/	1KP	VCIN-2078895
Rosaceae	Malus_domestica	Asymmetric	1310	34	38.52941176	0.003320184	Šmarda P., Knápek O., Březinova A., Horová L., Grulich V., Danihelka J., Veselý P., Šmerda J., Rotreklová O. & Bureš P. 2019. Genome sizes and genomic guanine+cytosine (GC) contents of the Czech vascular flora with new estimates for 1700 species. Preslia 91: 117–142.	Šmarda P., Knápek O., Březinova A., Horová L., Grulich V., Danihelka J., Veselý P., Šmerda J., Rotreklová O. & Bureš P. 2019. Genome sizes and genomic guanine+cytosine (GC) contents of the Czech vascular flora with new estimates for 1700 species. Preslia 91: 117–142.	GenBank	XM_008377892.3
Rosaceae	Physocarpus_opulifolius	Asymmetric	392	18	21.77777778	-1.72535977	Dickson E.E., Arumuganathan K., Kresovich S. & Doyle J.J. 1992. Nuclear DNA content variation within the Rosaceae. American Journal of Botany 79: 1081–1086.	Bennett M.D. & Leitch I.J. 2012. Angiosperm DNA C-values database (release 8.0, Dec. 2012). http://www.kew.org/cvalues/	1KP	SXCE-2031830
Rosaceae	Prunus_avium	Asymmetric	694	16	43.375	0.503359241	Šmarda P., Knápek O., Březinova A., Horová L., Grulich V., Danihelka J., Veselý P., Šmerda J., Rotreklová O. & Bureš P. 2019. Genome sizes and genomic guanine+cytosine (GC) contents of the Czech vascular flora with new estimates for 1700 species. Preslia 91: 117–142.	Šmarda P., Knápek O., Březinova A., Horová L., Grulich V., Danihelka J., Veselý P., Šmerda J., Rotreklová O. & Bureš P. 2019. Genome sizes and genomic guanine+cytosine (GC) contents of the Czech vascular flora with new estimates for 1700 species. Preslia 91: 117–142.	GenBank	XM_021959561.1
Rosaceae	Prunus_dulcis	Asymmetric	646	16	40.375	0.193775121	Baird W.V., Estager A.S. & Wells J.K. 1994. Estimating nuclear DNA content in Peach and related diploid species using laser flow cytometry and DNA hybridization. Journal of the American Society for Horticultural Science 119: 1312–1316.	Bennett M.D. & Leitch I.J. 2012. Angiosperm DNA C-values database (release 8.0, Dec. 2012). http://www.kew.org/cvalues/	GenBank	XM_034346472.1
Rosaceae	Prunus_mume	Asymmetric	474	16	29.625	-0.915567975	Zhang Q., Chen W., Sun L., Zhao F., Huang B., Yang W., ... & Wang J. 2012. The genome of Prunus mume. Nature communications 3(1): 1318.	Rice et al. 2015. The Chromosome Counts Database (CCDB) – a community resource of plant chromosome numbers. New Phytologist 206(1): 19–26.	GenBank	XM_008234980.1
Rosaceae	Prunus_persica	Asymmetric	538	16	33.625	-0.502789149	Dickson E.E., Arumuganathan K., Kresovich S. & Doyle J.J. 1992. Nuclear DNA content variation within the Rosaceae. American Journal of Botany 79: 1081–1086.	Bennett M.D. & Leitch I.J. 2012. Angiosperm DNA C-values database (release 8.0, Dec. 2012). http://www.kew.org/cvalues/	GenBank	XM_007219106.2
Rosaceae	Rhaphiolepis_bibas	Asymmetric	1516	34	44.58823529	0.628558701	Dickson E.E., Arumuganathan K., Kresovich S. & Doyle J.J. 1992. Nuclear DNA content variation within the Rosaceae. American Journal of Botany 79: 1081–1086.	Bennett M.D. & Leitch I.J. 2012. Angiosperm DNA C-values database (release 8.0, Dec. 2012). http://www.kew.org/cvalues/	GenBank	MT362564.1
Rosaceae	Rosa_chinensis	Asymmetric	1124	28	40.14285714	0.169819207	Yokoya K., Roberts A.V., Mottley J., Lewis R. & Brandham P.E. 2000. Nuclear DNA amounts in roses. Annals of Botany 85: 557–562.	Bennett M.D. & Leitch I.J. 2012. Angiosperm DNA C-values database (release 8.0, Dec. 2012). http://www.kew.org/cvalues/	GenBank	XM_024320354.2
Rosaceae	Rosa_palustris	Asymmetric	860	14	61.42857143	2.366392248	Cui W.H., Du X.Y., Zhong M.C., Fang W., Suo Z.Q., Wang D. & Hu J.Y. 2022. Complex and reticulate origin of edible roses (Rosa. Rosaceae) in China. Horticulture Research 9.	Rice et al. 2015. The Chromosome Counts Database (CCDB) – a community resource of plant chromosome numbers. New Phytol. 206(1): 19-26.	1KP	IANR-2068722
Solanaceae	Atropa_bella-donna	Asymmetric	3814	72	52.97222222	-1.1695922	Olszewska M.J. & Osiecka R. 1983. Relationship between 2C DNA content, life-cycle, systematic position of DNA endoreplication dynamics in parenchyma nuclei during growth & differentiation of roots in dicot herbaceous sp. Biochem Physiol Pflanzen 178: 581–599.	Bennett M.D. & Leitch I.J. 2012. Angiosperm DNA C-values database (release 8.0, Dec. 2012). http://www.kew.org/cvalues/	1KP	BOLZ-2163922
Solanaceae	Brugmansia_sanguinea	Asymmetric	NA	24	NA	NA	NA	Rice et al. 2015. The Chromosome Counts Database (CCDB) – a community resource of plant chromosome numbers. New Phytologist 206(1): 19–26.	1KP	AIOU-2066347
Solanaceae	Datura_metel	Asymmetric	4206	24	175.25	0.7400003	Bennett M.D. & Smith J.B. 1976. Nuclear DNA amounts in angiosperms. Philosophical Transactions of the Royal Society of London. B: Biological Sciences 274(933): 227–274.	Bennett M.D. & Leitch I.J. 2012. Angiosperm DNA C-values database (release 8.0, Dec. 2012). http://www.kew.org/cvalues/	1KP	JNVS-2048232
Solanaceae	Lycium_barbarum	Asymmetric	4254-03-01	24	177.2625	0.7714292	Chen J., Liu X., Zhu L. & Wang Y. 2012. Nuclear genome size estimation and karyotype analysis of Lycium species (Solanaceae). Scientia Horticulturae 151: 46–50.	Chen J., Liu X., Zhu L. & Wang Y. 2012. Nuclear genome size estimation and karyotype analysis of Lycium species (Solanaceae). Scientia Horticulturae 151: 46–50.	1KP	LWCK-2015896
Solanaceae	Nicotiana_tabacum	Asymmetric	10122	48	210.875	1.2963503	Leitch I.J., Hanson L., Lim K.Y., Kovarik A., Chase M.W., Clarkson J.J. & Leitch A.R. 2008. The ups and downs of genome size evolution in polyploid species of Nicotiana (Solanaceae). Annals of Botany 101: 805–814.	Bennett M.D. & Leitch I.J. 2012. Angiosperm DNA C-values database (release 8.0, Dec. 2012). http://www.kew.org/cvalues/	GenBank	XM_016646622.1, AB366153.1
Solanaceae	Petunia_axillaris	Asymmetric	2738	14	195.5714286	1.0573568	White J. & Rees H. 1987. Chromosome weights and measures in Petunia. Heredity 58: 139–143.	Bennett M.D. & Leitch I.J. 2012. Angiosperm DNA C-values database (release 8.0, Dec. 2012). http://www.kew.org/cvalues/	GenBank	FN016080.1
Solanaceae	Solanum_dulcamara	Asymmetric	1564	24	65.16666667	-0.9791535	Olszewska M.J. & Osiecka R. 1983. Relationship between 2C DNA content, life-cycle, systematic position of DNA endoreplication dynamics in parenchyma nuclei during growth & differentiation of roots in dicot herbaceous sp. Biochem Physiol Pflanzen 178: 581–599.	Bennett M.D. & Leitch I.J. 2012. Angiosperm DNA C-values database (release 8.0, Dec. 2012). http://www.kew.org/cvalues/	1KP, GenBank	GHLP-2054933, XM_055961170.1
Solanaceae	Solanum_chacoense	Asymmetric	1222	24	50.91666667	-1.2016935	Bennett M.D. & Smith J.B. 1991. Nuclear DNA amounts in angiosperms. Philosophical Transactions of the Royal Society of London Series B-Biological Sciences 334: 309–345.	Bennett M.D. & Leitch I.J. 2012. Angiosperm DNA C-values database (release 8.0, Dec. 2012). http://www.kew.org/cvalues/	GenBank	DN981370.1
Solanaceae	Solanum_lycopersicum	Asymmetric	2004	24	83.5	-0.6928448	Bennett M.D. & Smith J.B. 1976. Nuclear DNA amounts in angiosperms. Philosophical Transactions of the Royal Society of London. B: Biological Sciences 274(933): 227–274.	Bennett M.D. & Leitch I.J. 2012. Angiosperm DNA C-values database (release 8.0, Dec. 2012). http://www.kew.org/cvalues/	GenBank	XM_010328624.3
Solanaceae	Solanum_melongena	Asymmetric	1908	24	79.5	-0.7553122	Bennett M.D. & Smith J.B. 1991. Nuclear DNA amounts in angiosperms. Philosophical Transactions of the Royal Society of London Series B-Biological Sciences 334: 309–345.	Bennett M.D. & Leitch I.J. 2012. Angiosperm DNA C-values database (release 8.0, Dec. 2012). http://www.kew.org/cvalues/	GenBank	FS032505.1
Solanaceae	Solanum_ptychanthum	Asymmetric	2542-08-01	12	211.9	1.3123575	Bai C., Alverson W.S., Follansbee A. & Waller D.M. 2012. New reports of nuclear DNA content for 407 vascular plant taxa from the United States. Annals of botany 110(8): 1623–1629.	Rice et al. 2015. The Chromosome Counts Database (CCDB) – a community resource of plant chromosome numbers. New Phytologist 206(1): 19–26.	1KP	DLJZ-2052052
Solanaceae	Solanum_sisymbriifolium	Asymmetric	3501.24	24	145.885	0.2814118	Acosta M.C., Guerra M. & Moscone E.A. 2012. Karyological relationships among some South American species of Solanum (Solanaceae) based on fluorochrome banding and nuclear DNA amount. Plant systematics and evolution 298(8): 1547–1556.	Acosta M.C., Guerra M. & Moscone E.A. 2012. Karyological relationships among some South American species of Solanum (Solanaceae) based on fluorochrome banding and nuclear DNA amount. Plant systematics and evolution 298(8): 1547–1556.	1KP	NMDZ-2088903
Solanaceae	Solanum_tuberosum	Asymmetric	4108	48	85.58333333	-0.6603097	Bennett M.D. & Smith J.B. 1976. Nuclear DNA amounts in angiosperms. Philosophical Transactions of the Royal Society of London. B: Biological Sciences 274(933): 227–274.	Bennett M.D. & Leitch I.J. 2012. Angiosperm DNA C-values database (release 8.0, Dec. 2012). http://www.kew.org/cvalues/	GenBank	XM_006339625.2
Solanaceae	Solanum_xanthocarpum	Asymmetric	NA	NA	NA	NA	NA	NA	1KP	LQJY-2076091

## Sheet: Clades
Table S2: List of analyzed clades with values of analyzed traits
Clade	Mode of meiosis	Frequency of positively selected branches in full-length CENH3	Frequency of positively selected codons in full-length CENH3	Frequency of positive selection acting on full-length CENH3	Count of positively selected branches in full-length CENH3	Count of positively selected codons in full-length CENH3	No. of branches of orthologous groups	Median of PICs from z-transformed chromosome size	No. of species with available chromosome size	No. of species with available CENH3 sequence	No. of available CENH3 sequence	Frequency of positively selected branches in N-terminus	Frequency of positively selected codons in N-terminus	Frequency of positive selection acting on N-terminal part of CENH3	Count of positively selected branches in N-terminus	Count of positively selected codons in N-terminus	Frequency of positively selected branches in C-terminus	Frequency of positively selected codons in C-terminus	Frequency of positive selection acting on C-terminal part of CENH3	Count of positively selected branches in C-terminus	Count of positively selected codons in C-terminus	Branch-level dN/dS ratio of full-length CENH3	Codon-level dN/dS ratio of full-length CENH3	Branch-level dN/dS ratio of N-terminus	Codon-level dN/dS ratio of N-terminus	Branch-level dN/dS ratio of C-terminus	Codon-level dN/dS ratio of C-terminus
Amaranthaceae	Asymmetric	0.222222222	0.036363636	0.008080808	4	6	18	0.07386815	6	10	14	3.833333333	0.057971014	0.222222222	2	4	0.111111111	0	0	2	0	0.37	0.3084	0.7	0.826	0.14	0.147
Amaryllidaceae	Asymmetric	0.090909091	0.012048193	0.00109529	1	2	11	0.1537773	7	7	7	6.363636364	0.014285714	0.090909091	0	1	0.090909091	0.010416667	0.00094697	1	1	0.29	0.2311	0.6	0.536	0.17	0.14
Apiaceae	Asymmetric	0.181818182	0.01369863	0.00249066	2	2	11	0.1059962	6	7	7	4.545454545	0.02	0.090909091	0	1	0.090909091	0	0	1	0	0.33	0.165	1	0.387	0.23	0.123
Asteraceae	Asymmetric	0.057142857	0.011363636	0.000649351	2	2	35	0.1997125	7	8	12	2.285714286	0.025	0.057142857	1	2	0.028571429	0.010416667	0.000297619	1	1	0.24	0.2066	0.77	0.42	0.09	0.0948
Brassicaceae	Asymmetric	0.217391304	0.04368932	0.009497678	10	9	46	0.1536806	24	24	51	2.369565217	0.055045872	0.130434783	5	6	0.086956522	0.020618557	0.001792918	4	2	0.46	0.4426	0.69	0.725	0.36	0.256
Convolvulaceae	Asymmetric	0.375	0.02994012	0.011227545	3	5	8	0.13923	5	6	10	8.75	0.014285714	0.125	1	1	0.375	0.041237113	0.015463918	3	4	0.5	0.367	0.76	0.631	0.34	0.263
Cucurbitales	Asymmetric	0.133333333	0.048192771	0.006425703	2	8	15	0.09363896	7	9	11	2024-02-04	0.063492063	0.266666667	0	4	0.133333333	0.038834951	0.005177994	2	4	0.29	0.2776	0.65	0.591	0.23	0.144
Cupressaceae	Asymmetric	0.111111111	0.028901734	0.003211304	4	5	36	0.06412124	14	19	20	2.083333333	0.04	0.083333333	3	3	0.055555556	0.020408163	0.001133787	2	2	0.34	0.278	0.87	0.691	0.19	0.122
Cyperaceae	Asymmetric	0.095238095	0.116666667	0.011111111	6	21	63	0.08300809	31	35	36	1.46031746	0.141304348	0.206349206	2	13	0.047619048	0.056818182	0.002705628	3	5	0.47	0.5036	0.86	0.852	0.28	0.284
Fabaceae	Asymmetric	0.222222222	0.046511628	0.010335917	6	8	27	0.04198321	16	17	19	2.814814815	0.039473684	0.111111111	4	3	0	0.029069767	0	0	5	0.39	0.3479	0.72	0.568	0.24	0.248
Fagales	Asymmetric	0.052631579	0.028571429	0.001503759	1	6	19	0.1076661	11	15	22	3.578947368	0.058823529	0.210526316	0	4	0.052631579	0.014084507	0.00074129	1	2	0.4	0.423	0.78	0.656	0.35	0.32
Lamiales	Asymmetric	0.154929577	0.057971014	0.008981425	11	12	71	0.1367184	22	39	39	1.197183099	0.094117647	0.112676056	1	8	0.154929577	0.040983607	0.006349573	11	5	0.29	0.298	0.68	0.61	0.17	0.174
Luzula	Asymmetric	0.1	0.022222222	0.002222222	2	4	20	0.2502441	13	13	18	2024-05-04	0.044444444	0.2	2	4	0	0	0	0	0	0.49	0.528	0.56	0.874	0.41	0.328
Magnoliids	Asymmetric	0.105263158	0.048913043	0.005148741	2	9	19	0.05409664	6	11	11	4.421052632	0.071428571	0.315789474	1	6	0.105263158	0.04	0.004210526	2	4	0.31	0.2945	0.66	0.67	0.18	0.147
Malvaceae	Asymmetric	0	0.011299435	0	0	2	32	0.3963724	15	16	31	4375-02-01	0	0	1	0	0	0	0	0	0	0.5	0.3602	0.75	0.733	0.52	0.238
Papaveraceae	Asymmetric	0.294117647	0.029761905	0.008753501	5	5	17	0.120488	6	10	10	4	0.014705882	0.058823529	0	1	0.176470588	0.04	0.007058824	3	4	0.31	0.281	0.79	0.583	0.24	0.2
Pinaceae	Asymmetric	0.136363636	0.027173913	0.003705534	3	5	22	0.08515293	13	14	16	3.909090909	0.046511628	0.181818182	0	4	0.045454545	0	0	1	0	0.51	0.4981	1	0.826	0.26	0.226
Poaceae	Asymmetric	0.5	0.084210526	0.042105263	11	16	22	0.04252595	12	12	22	3.954545455	0.091954023	0.363636364	4	8	0.181818182	0.038834951	0.0070609	4	4	0.39	0.391	0.67	0.526	0.27	0.289
Podocarpaceae	Asymmetric	0.2	0.011976048	0.00239521	2	2	10	0.08191306	3	7	7	2024-09-06	0.014492754	0.1	0	1	0.2	0.010204082	0.002040816	2	1	0.56	0.429	2024-01-01	0.66	0.58	0.353
Rosaceae	Asymmetric	0.25	0.054054054	0.013513514	6	12	24	0.1095386	12	14	15	4.958333333	0.075630252	0.375	1	9	0.166666667	0.038834951	0.006472492	4	4	0.49	0.4597	0.9	0.791	0.37	0.291
Solanaceae	Asymmetric	0	0.025316456	0	0	4	26	0.05404492	12	14	16	2.384615385	0.112903226	0.269230769	2	7	0	0	0	0	0	0.21	0.2465	0.55	0.683	0.15	0.106
Anthocerotophyta	Symmetric	0.25	0.030864198	0.007716049	3	5	12	0.06898137	2	7	11	2024-05-05	0.075757576	0.416666667	3	5	0	0	0	0	0	0.12	0.1447	0.37	0.328	0.09	0.0867
Bryophyta	Symmetric	0.085714286	0.060402685	0.005177373	3	9	35	0.08672386	10	20	20	1.485714286	0.076923077	0.114285714	4	4	0.028571429	0.020618557	0.000589102	1	2	0.13	0.1165	0.39	0.308	0.06	0.0404
Other ferns	Symmetric	0	0.022222222	0	0	4	23	0.05658274	12	13	13	3.565217391	0.024390244	0.086956522	1	2	0	0	0	0	0	0.16	0.15	0.35	0.333	0.09	0.0716
Lycopodiophyta	Symmetric	0.103448276	0.018867925	0.001951854	3	3	29	0.005039371	7	16	16	2.103448276	0.049180328	0.103448276	4	3	0	0.010204082	0	0	1	0.13	0.11	0.39	0.424	0.05	0.0435
Marchantiophyta	Symmetric	0	0.017964072	0	0	3	15	0.03764298	4	9	9	2024-06-04	0.014492754	0.066666667	0	1	0	0.010204082	0	0	1	0.18	0.1624	0.66	0.42	0.15	0.0915
Pteridaceae	Symmetric	0	0.005714286	0	0	1	20	0.09328358	7	12	12	3.85	0.012987013	0.05	0	1	0	0	0	0	0	0.13	0.12	0.24	0.242	0.05	0.0443

## Sheet: Sequence alignments
Table S3: CENH3 codon alignments for each clade obtained using the MAFFT algorithm
Amaranthaceae
>Aerva_lanata
------------------------------------------------------------------------------------------------------------------------------------------------------------------------------------------------------------------------------------------------------------------------------GCTGCTCCTTTCATGCGACTTGTGAAAGAGACTACTTACCAGTTCTCCCCTGATATTAGTCGTTGGCAGGCTGAAGCCATGATGGCCCTTCAAGAGGCAGCGGAGGATTTCATCGTTCAATTGTTTGAA…
>Aerva_persica
A-----------TGGCTCGAACAAAACACA---CTGCCAGGAAATCAGTCCGCAATGCACGTCGCAATCAAAGTACT---GCAACTCCTTCAAGTTCAA---CTTCTCCATCCCGATCGACACGTGGAAGTCCAAGTACTGGACAGAAAGATACTCCTTCAACTCAT----------------AAGAAGAAAACTTGGCGCTATAAGGCTGGCACCGTGGCACTTCGAGAGATTCGTAAATACCAGAAGACATGGAAGCCATTAATTCCTGCTGCTCCTTTCATTCGACTTGTGAAAGAAACTTCTTACCAGTTCTCTGCTAGTGTTGGTCGTTGGCAAGCTGAAGCCTTGATGGCCCTTCAAGAGGCAGCTGAAGATTTCATTGTTCAGTTATTTGAA…
>Alternanthera_brasileana
A-----------TGTCAAGAACCAAACAAA---CAGCGAGGAAATCAGTCCGCAGAACACCTCTCAAACGCTACACT---TTTACTTCTACTCCTACTTCTGCTCCTTCCTCTTCCAGAACTCGTGGATCTCCTACAACAA---------------CAACTCCTCAC----------------AGTAAGAAAACTAGGCGATTTAGGCCAGGTACTGTGGCACTTAAGGAGATTCGCAATTACCAGAAGTCTTGGAAGCCTTTGATTCCTGCTGCTCCTTTCATTCGTGTTGTGAAAGAGGTTACTCACCAGTACTCCAATTATATTAATCGTTGGCAAGCTGAAGCCTTGATGGCCCTTCAAGAGGCAGCGGAGGATTTCATTGTTCGATTGTTTGAA…
>Alternanthera_sessilis
A-----------TGTCACGAACCAAACAAA---CAGCGAGGAAATCAGTCCGCAGAACTCCTCTCAAACGCAACACT---TCTACTTCTACTCCTACTTCTGCTCCTTCCTCTTCCAGAA---------CTCCTACAACAA---------------CAACTCCTCAC----------------AGTAAGAAAACTCGGCGATTTAGGCCAGGCACTGTGGCACTTAAGGAGATTTGCAATTACCAGAAGTCTTGGAAGCCTTTGATTCCTGCTGCTCCTTTCATTCGTGTCGTGAAAGAGGTTACTCACCAGTACTCCAATAATATTAATCGTTGGCAAGCTGAAGCCTTAATGGCCCTTCAAGAGGCAGCGGAGGATTTCATTGTTCGATTGTTTGAA…
>Beta_vulgaris
------------------GAGTTAAACACACTGCTGCCAGGAAATCAACCACCAACGGTCCTCGTTCAAAGGCTCAG---AAATCTCCGCGCAGTTTGGAATCACCACAATCGCCTTCTAGTAGTTCAAAGCGCAAATCACTCAGAAACACTGATGCAACTCCTCAA----------------AAGAAGAAGGCTTACCGCCGTAAGCCGGGCACTGTGGCACTCTGGGAAATACGCAAATTTCAGAAGTCATTCAAGCCCTTGATTCCTGCTGCGCCTTTCATTCGAACAGTGAGAGAGATTACTCACCAGTTTGCTCCTTATGTTGGTCGTTGGCAAGCTGAAGCTCTGATGGCCCTTCAAGAGGCTGCAGAGAATTTTATTGTCCGTTTGTTTGAA…
>Chenopodium_quinoa
---------------------------------------------------------------------------------------------------------------------------------------------------------------------------------------------------TACCGTTATCGGCCAGGCACAGTTGCTCTCAGGGAAATTCGCAAAATTCAGAAATCTGTTAACCTATTGATTCCTGCTGCGCCTTTTATCCGAACGGTGAGAGAGATTACTCACCAGTTCTCTCCTAAAATTGGTCGTTGGCAAGCTGAAGCTCTGATGGCCATTCAAGAGGCTGCAGAGGCTTTCATTGTTCGTTTGTTTGAA…
>Salicornia_europaea
--------------------------------------------------------------------------------------------------------------------------------------------------------------------CAA----------------CAAAAGAGGCGTTACCGCCATAAGCCAGGCACTGTGGCACTTCGAGAAATCCGCAAGTTTCAGAAATCTGTAAAGCTTTTGATTCCTGCTGCACCTTTTGTCAGAACAGTCAAGGAGATCACTTACCAGTTATCTCGTAGTGTTGATCGTTGGCAGGCTGAAGCCCTGATGGCCATTCAAGAGGCAGCAGAAGATTTCATTGTTCATATGTTTGAA…
>Amaranthus_cruentus_XSSD-2078506
------------------GAATCAAACACATCGCTTCCAAGAAACCAAGGAGTAGAAGTCCTCGTCATAAGATTTCCGCAGCAACTCCATCGACTCCTGCTACACCACAATCGACTTC------TCCAACTCCAAGAAGAAAATCGAATGTTACTCCTGCTACTCAA----------------AAGAAGAAGGCCCACCGTTATAGGCCGGGAACTGTGGCGCTCCGGGAAATACGAAAATATCAGAAATCTTTCGAGCTGTTGATTCCTATTGCGCCCTTTGTTCGACTCGTCAAGGAGATAACTCATCATTTCTCACCTAATATTGGTCGTTGGCAGGCTGAAGCCCTGGTTGCCCTTCAACAGGCCTCAGAAGATTTGATTGTTAATCTATTTGAA…
>Amaranthus_tricolor_XM_057683191
------------------GAATCAAACACATCGCTTCCAAGAAACCAAGGAGTAGAAGTCCTCGTCATAAGATTTCCGCAGCAACTCCATCGACTCCTGCTACACCACAATCGACTTC------TCCAACTCCAAGAAGAAAATCGAATGTTACTCCTGCTACTCAA----------------AAGAAGAAGGCCCACCGTTATAGGCCGGGAACTGTGGCGCTCCGGGAAATACGAAAATATCAGAAATCTTTTGAGCTGTTGATTCCTATTGCGCCCTTTGTTCGACTCGTCAAGGAGATAACTCATCATTTCTCACCTAATATTGGTCGTTGGCAGGCTGAAGCCCTGGTTGCCCTTCAACAGGCCTCAGAAGATTTGATTGTTAATCTATTTGAA…
>Amaranthus_tricolor_GAQA01009602
------------------GAATCAAACACATCGCTTCCAAGAAACCAAGGAGTAGAAGTCCTCGTCATAAGATTTCCGCAGCAACTCCATCGACTCCTGCTACACCACAATCGACTTC------TCCAACTCCAAGAAGAAAATCGAATGTTACTCCTGCTACTCAA----------------AAGAAGAAGGCCCACCGTTATAGGCCGGGAACTGTGGCGCTCCGGGAAATACGAAAATATCAGAAATCTTTTGAGCTGTTGATTCCTATTGCGCCCTTTGTTCGACTCGTCAAGGAGATAACTCATCATTTCTCACCTAATATTGGTCGTTGGCAGGCTGAAGCCCTGGTTGCCCTTCAACAGGCCTCAGAAGATTTGATTGTTAATCTATTTGAA…
>Amaranthus_cruentus_XSSD-2016543
------------------GAACTAAACACAATGCACCCAACAAATCAGCGAGTACAAGCCGTCGTTCAAAGACTTCT---GCTATTCCTTCCACTCCTACTTCACGACGAACG---------------ACTCCAAACACCAAAAGGAATGTCAATCCTCCTACTCAA----------------AAGAAGAAGCCTCACCGTTTTAAGCCTGGCACTGTGGCACTTCGGGAGATCCGCAAATATCAGAAGTCTTTTGAGCTATTGATTCCTATTGCTCCCTTCACTCGACTTGTCAGAGAGATAACTTCCCATTTTTCCCCTGGCATTAGTCGTTGGCAAGCTGAAGCCCTGTTGGCTCTTCAAGAGGCTGCTGAAGATGTCATTGTTCATCTATTTGAA…
>Amaranthus_tricolor_XM_057659916
------------------GAACTAAACACAATGCACCCAACAAATCAGCGAGTACAAGCCGTCGTTCAAAGACTTCT---GCTATTCCTTCCACTCCTACTTCACGACGAACG---------------ACTCCAAACACCAAAAGGAATGTCAATCCTCCTACTCAA----------------AAGAAGAAGCCTCACCGTTTTAAGCCTGGCACTGTGGCACTTCGGGAGATCCGCAAATATCAGAAGTCTTTTGAGCTATTGATTCCTATTGCTCCCTTCACTCGACTTGTCAGAGAGATAACTTCCCATTTTTCCCCTGGCATTAGTCGTTGGCAAGCTGAAGCCCTGTTGGCTCTTCAAGAGGCTGCTGAAGATGTCATTGTTCATCTATTTGAA…
>Amaranthus_tricolor_XM_057659917
------------------------------ATGCACCCAACAAATCAGCGAGTACAAGCCGTCGTTCAAAGACTTCT---GCTATTCCTTCCACTCCTACTTCACGACGAACG---------------ACTCCAAACACCAAAAGGAATGTCAATCCTCCTACTCAAAGTAGTTAATTATTTCAAGAAGAAGCCTCACCGTTTTAAGCCTGGCACTGTGGCACTTCGGGAGATCCGCAAATATCAGAAGTCTTTTGAGCTATTGATTCCTATTGCTCCCTTCACTCGACTTGTCAGAGAGATAACTTCCCATTTTTCCCCTGGCATTAGTCGTTGGCAAGCTGAAGCCCTGTTGGCTCTTCAAGAGGCTGCTGAAGATGTCATTGTTCATCTATTTGAA…
>Amaranthus_palmeri
ATGAAGCACCCCATGGCGAGGATGGGGCCCA------------------------------------AGGGGGCGCG---GCCCTTCTTCGGGCGCTCCCCTCGCTGGAGGCCGCCGC------CGCCGCTGCGGCAGGTGTCGCCGTCACCGGAGCCGCTGCCGGA------GAGGAATAAGAAGAAGAGGGCGTACCGGTCCCGGCCGGGCACGGTGGCGCTGCGGGAGATCAGGAAGTACCAGCGCACCACCGGGCTGCTCCTCCCCTTCGCGCCCTTCGTCCGCCTGGTTAGGGAGATCACCAGGGACGTCTCCACCTACGTGGACCGCTGGACCCCCGAGGCGCTCGTCCCGTTGCAAGCGGCTGCAGAATATCACTTGGTAGACTTATTTGAG…
Amaryllidaceae
>Allium_fistulosum
ATGGCGAGAACTAAGCAGATGGCTCATA--------------AGAAGCTACGCCGCA-------CGTTGAACGTCGACGAAGCTGGTCCTTCAACACCAGTAACTCGA---TCGACCGAAGTAAATCCAAAAAGTTCGAGACCTACTCCCGTTACTGAGGATAGAGGGACTGGAGCT------------CGAAAGAAGCATAGATTCAGGCCAGGCACCGTGGCTCTCCGAGAAATCAGAAAGTACCAAAAAACCACTGAATTACTGATTCCTGCTGCTCCATTTATCAGGCTTGTGAGGGAGATTACAAATTTGTATTCCAAGGAAGTTACTAGATGGACTCCTGAGGCATTACTTGCCATACAAGAGGCAGCTGAATTTTTTATAATTAACTTGTTG…
>Allium_cepa
ATGGCGAGAACTAAGCAGATGGCTCATA--------------AGAAGCTACGCCGCA-------AGTTGAACGTCGACGAAGCTGGTCCTTCAACACCAGTAACTCGA---TCGACCGAAGTAAATCCAAAAAGTTCGAGACCTACTCCCATTACTGAGGATAGAGGGACTGGAGCT------------CGAAAGAAGCATAGATTCAGGCCAGGCACCGTGGCTCTCCGAGAAATCCGAAAGTACCAAAAAACTGCTGAATTACTGATTCCTGCTGCTCCATTTATCAGGCTTGTGAGGGAGATTACAAATTTGTATTCCAAGGAAGTTACTAGATGGACTCCTGAGGCATTACTTGCCATACAAGAGGCAGCTGAATTTTTTATAATTAACTTGTTG…
>Allium_tuberosum
ATGGCGAGAACTAAACACATGGCGAGTA--------------GGAACACACGCCGCA-------AATTGAACGTCGACGAAGCTGGTCCTTCAACACCTGTAACTCGA---TCGACCAAAGRAAATGGAAACAGTTCGAGACCTACTCCCGCTACTGGTGATAAAGAGACTGGAGTC------------CGGAAAAAGCATAGGTTCAGGCCTGGCACTGTGGCTCTCCGGGAAATCAGAAAGTACCAAAAATCTGCTGAATTGCTGATTCCTGCTGCTCCATTTATCAGGCTTGTGAGGGAGACAACAAATTTGTATTCCAGAGACGTTACTAGATGGACTCCGGAGGCATTAACTGCCATACAAGAGGCAGCTGAAATTTTTATAGTTAACATGTTA…
>Allium_sativum
ATGGCGAGAACTAAACATATGGTTAAGA--------------GAACGATACGCCGCA-------AGTTGAACGTCGATGAAGCTGGTCCTTCAACACCAGCAACTCGA---TCGGCCGAAGTAAAACGGAAAAAATCCAGACCTACTCCCGTCACAGAGGAAAGAGGGACCGGAGTT------------AAAAAGAAGCATAGATTCAAGGCAGGCACTGTGGCCCTACGGGAAATCAGAAAGTACCAAAAAACTGCAGAATTGCTTATCCCTGCTGCTCCGTTTATCAGGCTTGTGAGGGAAATAACAATGTTGTATTCCAAGGAGGTTAATAGATGGACTCCTGAGGCATTGCTAGCCATACAAGAGGCAGCTGAGTTTTTTCTAATTAACTTGTTG…
>Agapanthus_praecox
ATGGCGAGGACGAAGCAAAGGGCCCATC-----------------------------------------------------GCGAACCCATCAAACTCCGCAATTCGA-AGAAGGCCGCCGAAGATCAACGCAACGCTCGAGCACCTCCAGCAACTGAACCCCAAGGGGCGAGAACTGGAGGCGCGCAGAGAAAGAAGCATAGATACAGGCCGGGGACGGTGGCTCTTCGCGAGATCCGCAAGTTTCAGAAGAGCGTGGATCTGCTCATCCCTGCTGTGCCCTTCATTAGACTTGTGAAGGAGCTGACGGATGTCTATTCTAGGGAAGTGACTCGGTGGACGCCCGAGGCTTTGCGTGCTCTGCAAGAGGCAGCAGAAATGTTTATGGTCCACTTGTTT…
>Amaryllis_belladonna
------------------------------------------------------------------------------------------------------------------------------------------------------------------------------------------------------------------CCAGGGATGGTGGCACTTCGCAAGATTTGGAAGTATCAGAAGTCTTGGGATCTGCTTATAACCCATGCCCCCTTTTTTAGACTTGTAAAGGAGATAAGCAATCAGTTTTCAATAGAAGTTACGCGGTGGACGGCTGAGGCTCTGATCTCACTTCAAGAGGCAGCGGAATATTTTGTGGTCAATTTGTTT…
>Narcissus_viridiflorus
ATGGCGAGGACGAAGCAAGCGGCTCAGAACCATCCAACAAAAAGACGCCGTGACGCAGCTAGTCAGCGCACCGGCGATCAAGCAGTCCCCTCACCTCCAAATCTACGC---TCTGCCAAAAAAAGCAGAGCTAAT-----AAGAACCTCAATCTCAAGGC--------------------------CAAAAGAAGAAACACAGGTTCAAGCCAGGGACCGTGGCACTTCGTGAGATCCGAAAATATCAGAAATCTGTGGATCTGCTCATACCCCATGCCCCCTTTTTTAGACTTGTGAAGGAGATAACCCATCGATTATCAATGGAAGTTAATCGGTGGACAGCTGAGGCTCTGATCAATCTCCAGGAGGCAGCTGAATTTTTTATGGTCAATTTGTTT…
Anthocerotophyta
>Phaeoceros_carolinianus_RXRQ-2137799
ATGG---------CGAGAAGAAAATCCACAACGCCAGCACGCGCCACT------CGGATTCAGGCAAGACGTAACACCACGGCTGGACCCTCGT------CATCAGGAGGGAGGAATGCTCGCCGACCTAATCAACGCCAAAATCAAAGGCCTCAGGCTGTGAGGC------GGCCCGGGCAAAAACCTCGGGCCAGGCCTGGGACTGTTGCTCTCAAGGAGATAAGGAAGTATCAAAAATCGTACGAGCTTCTTCTCAGGACACTGCCATTCGCACGTCTGGTGAGGGAGATTGCTGCAAATCATTCGACTTTTGCCAATCGTTGGACTGCTGAAGCTCTGATCGCGCTTCAGGAGGCTACAGAAGAGTATCTAGTCAACCTGTTCGATGACACTAAT…
>Anthoceros_agrestis_BSNI-2052297
ATGG---------CGAGGAGAAAATCCACAACGCCAGCACGCGCCACT------CGGATTCAGGCAAGACGCAACTCCACGGCTGGACCCTCGT------CATCAGGAGGGAGGAATGCTCGCCGACCTAATCAACGCCAAAATCAAAGGCCTCAGGCTGTGAGGC------GGCCGGGGCAAAAACCTCGGGCCAGGCCTGGGACTGTTGCTCTCAAGGAGATAAGGAAGTATCAAAAATCGTACGAGCTTCTTCTCAGGACACTGCCATTCGCACGTCTGGTGAGGGAGATTGCTGCAAATCATTCGACTTTTGCCAATCGTTGGACTGCTGAAGCTCTGATCGCGCTTCAGGAGGCTACAGAAGAGTATCTAGTCAACCTGTTCGATGACACTAAT…
>Anthoceros_agrestis_TWUW-2011814
ATGG---------CGAGGAGAAAATCCACAACGCCAGCACGCGCCACT------CGGATTCAGGCAAGACGCAACTCCACGGCTGGACCCTCGT------CATCAGGAGGGAGGAATGCTCGCCGACCTAATCAACGCCAAAATCAAAGGCCTCAGGCTGTGAGGC------GGCCGGGGCAAAAACCTCGGGCCAGGCCTGGGACTGTTGCTCTCAAGGAGATAAGGAAGTATCAAAAATCGTACGAGCTTCTTCTCAGGACACTGCCATTCGCACGTCTGGTGAGGGAGATTGCTGCAAATCATTCGACTTTTGCCAATCGTTGGACTGCTGAAGCTCTGATCGCGCTTCAGGAGGCTACAGAAGAGTATCTAGTCAACCTGTTCGATGACACTAAT…
>Leiosporoceros_dussii
ATGG---------CAAGAAGGAAATCTACGACTCCAAGGCACGGCGCA------AATCAGCCTGGAGGTCGCCATTCCGCCACGGGACCATCGT------CTTCAGGAGGAAGGAATGCTTATCGACCTGGACAGCGG---------------CGGACTCCGAGGC------GTACTGGTCAGAAACCACGGGCCAAGGCTGGAAGTGTTGCTTTGAAAGAGATCAGAAAGTACCAGAAATCTTTCGAACTCCTTATCAGGACACTCCCTTTTGCACGTCTGGTTAGAGAGGTTTGCGCCAGATGCTCCTCTGTGGTGAATCGGTGGACTGCAGAAGCGATCACTGCTCTTCAAGAGGCAACGGAGGAGTACATTGTGAACCTGTTTGATGACACAAAT…
>Megaceros_vincentianus
---------------------------------------------------------------------------------------------------------------------------------------------------------------------------------------------------------------------------------AAGAAGTACCAAAAGTCTTGCGAGCTTCTTCTGCGAGCGCTCCCTTTTGCACGTCTGGTGAGGGACATTGCGTTAAGTATGTCTACAACTGCAAATCGTTGGACAGCGGAAGGGATCACTGCCCTTCAGGAGGCAACAGAGGAGTACCTTGTTAACCTTTTGGATGATACCAAC…
>Phaeoceros_carolinianus_RXRQ-2132518
ATGG---------CCAGGAGGAAATCGACGCCACCGATGCATGCTGCG---------CCGGCCAGAAGACGCAGCTCGGCAGTCGGGCCCTCTT------CCTCAGGAGGAAGGAATGCGTACCGGCCAACCCAACGTCAAGCT------------ACTGCTAGACGACATGGTCCTGCTCGCGAACCGCGGGCTAGGCCTGGAACAGTTGCCTTGAAGGAGATCAAGAAGTATCAAAAGTCTTGCCAGCTACTTCTCAGAACGCTGCCTTTTGCACGGCTGGTAAGGGAGATTGCCTTAAGTGCATCTACCACCGCAAACCGGTGGACAGCAGAAGCGATTAATGCCCTTCAGGAGGCGACAGAAGACTACCTTGTCAACCTTTTTGATGACACCAAC…
>Phaeoceros_carolinianus_WCZB-2006412
ATGG---------CCAGGAGGAAGTCGACACCACCGACACATGCTGCG---------CCGGCGAGAAGACGCAGCTCGGCAGTCGGGCCCTCTT------CCTCAGGAGGAAGGAATGCGTACCGGCCAACCCAACGTCAAGCT------------ACTGCGAGACGACATGGTCCTGCTCGCGAACCGCGGGCTAGGTCTGGAACAGTTGCCTTGAAGGAGATCAAGAAGTATCAAAAGTCTTGCCAGCTACTTCTCAGAACGCTGCCTTTTGCACGGCTGGTAAGGGAGATCGCCTTAAGTGCATCTACCACCGCGAACCGGTGGACAGCAGAAGCGATTAATGCCCTTCAGGAGGCGACAGAAGACTACCTTGTCAACCTTTTTGATGATACCAAC…
>Paraphymatoceros_hallii
ATGG---------CCAGACGGAAGTCTTCAACTCCCAGGCACTTAGGG---------ACGCAGGGAGCGCGGGGCTCAGCTGCTGGACCTTCCTCCG---CTACAGGTGGGAGGAATGCGTCAGGGATTGGACAACGG------------CAACCGAATGCTAGGA------GGCCTGGCCAAAAGCACCGCAGGAAGCCGGGGACAGTTGCGCTCAAGGAGATAAGGAAGTACCAGAAATCGTGCGAGCTTCTTCTGAGATGCCTGCCGTTTGCCCGACTGGTTAGGGAAATTTCTGCGTCCACAGCGACCACCGCAAATCGGTGGACTGCAGAAGCTCTCACTGCGATTCAAGAGGCAACAGAAGAGTACATAGTAACCATTTTTGACGACACAAAC…
>Phaeoceros_carolinianus_WCZB-2117242
ATGG---------CCAGACGGAAGTCTTCAACTCCCAGGCACATAGGG---------ACGCAGGGAGCGCGCGGCTCCGCTGCTGGACCTTCTTCCGCTACTACAGGTGGGAGGAATGC---------TGGACAACAG------------AAACCGTATGTCAGGC------GGCCTGGCCAAAAGCACCGCAGGAAGCCGGGAACAGTTGCGCTCAAGGAGATTAGGAAGTACCAAAAGTCGTGCGACCTTCTTTTGAGATGCCTGCCGTTTGCCCGACTGGTCAGGGAGATTGCTTCCTTTACAGCGACCACCGCAAATCGGTGGACTGCAGAAGCTCTAACTGCAATTCAGGAGGCAACGGAGGAGTATATAGTGACCATTTTTGACGACACAAAC…
>Megaceros_tosanus
ATGAAGTTTCCCTCGCAATGTGGATTGCTTTCTCATGTGGATGGAGGGATGGAATGGAANCAGGGAGCACGCAGCTCAGCGGTTGGACCGTCGT------CTTCAGGAGGACAGAATGCTTACAAGCCTGGAGGACGG------------ACGCGACCTGTTAGGC------GGCCTGGTCAGAAGCCGCGAAGGAAACCAGGGACAGTCGCATTGAAGGAAATCAGGAAGTACCAAAAGTCGTGCGACCTACTTCTTCGATGTCTGCCGTTCGCCAGATTGGTTAGAGAAATTTCCTTGACGACTGCGACCACAGCAACTCGCTGGACGGCAGAGGCTCTTACCGCTATTCAGGAGGCAACAGAAGAATTCCTGGTAGCCCTGTTTGATGACACGAAT…
>Phaeomegaceros_coriaceus
ATGG---------CTAGAAGGAAGTCCATGATGCCGAGGCACGCGGCG---------GCGCAGGGAGCACGCAGCTCAGCGGTAGGACCGTCGT------CTTCAGGAGGACAGAATGCTTACCGGCCTGGACGACAGTCGCGAAATGTCACGCGAAATGTTCGAC------GGCCTGGCCAGAAGCCGCGAAGGAAGCCAGGGACTGTCGCATTGAAGGAAATAAGGAAGTACCAAAAATCGTGCGACCTTCTCCTCCGATGTCTGCCGTTTGCCAGATTGGTTAGAGAAATCGCCTTGACCACAGCGACCACGGCAAATCGCTGGACGGCAGAGGCTCTTACCGCTATTCAGGAGGCGACAGAGGAATTCCTGGTAGCCCTGTTCGATGACACGAAT…
Apiaceae
>Daucus_glochidiatus
ATGGCCCGAACTAAGCACCCTGCCAAACGTAGCTCCGGTCACCGCTCCCGAGGCCCACCTCTCTCGGGAACTCCGAGAACAAGAACTCCTGCTTCCCCGAGAGAGGCAGATGCACAGGGACAACAACAGCGAAAGCCCCACAGATTTAAGCCTGGTACTGTGGCTCTTCGTGAGATTCGTAAGTTTCAGAAGACCTGGAACCTTCTCATTCCTGCTGCTCCATTTATCCGCACTGTTAGGGAGATTAGCTTTTACCTGGCTCCCTCAATCACACGTTGGCAAGCTGAAGCACTAAGAGCAATTCAAGAGGCAGCAGAGGATTTCATCATTCATCTATTCGAGGATGCGATGCTATGTGCAATTCATGCAAGACGTGTCACAGTTATGAAAAAAGACTGG…
>Daucus_pusillus
ATGGCCCGAACGAAGCACCCTGCAAAACGTAGCTCCGGTCACCGCTCCCGAGGCCCCCCTCTCTCGGGAACTCCGAGAACAAGAACTCCTGCTTCCCCGAGAGAGGCAGATGCACAGGGACAAGAACAGCGAAAGCCCCACAGATTTAAGCCTGGTACTGTGGCTCTTCGTGAGATTCGTAAGTTTCAGAAGACCTGGAACCTTCTCATTCCTGCTGCTCCGTTTATCCGCACTGTTAGGGAGATTAGCTTTTACCTGGCTCCCTCAATCACACGTTGGCAAGCTGAAGCACTAAGAGCAATTCAAGAGGCAGCAGAGGATTTTATCATTCATCTATTTGAGGATGCGATGCTATGTGCAATTCATGCAAGACGTGTCACAGTTATGAAAAAAGACTGG…
>Daucus_muricatus
ATGGCCCGAACTAAACACCCTGCCAAACGTAGCTCCGGTCACCGCTCCCGAGGCCCCCCTCTCTCGGGAACTCCGA---GAAGAAGTACTGCTTCGCCAAGGGAGGCAGATGCACAAGGACAGCAACAGCGAAAGCCCCATAGATTTAAGCCTGGTACAGTGGCTCTTCGTGAGATTCGTAAGTTCCAGAAGACTTGGAACCTTCTCATTCCTGCTGCTCCGTTTATCCGCACTGTAAGGGAGATTAGCTTCTACCTGGCTCCCTCAATCACACGTTGGCAAGCTGAAGCACTAAGAGCAATTCAGGAGGCAGCAGAGGATTTTATCATTCATCTATTTGAGGATGCGATGCTATGTGCAATTCATGCAAAACGTGTCACAGTTATGAAAAAAGACTGG…
>Daucus_carota
ATGGCCCGAACGAAGCACCCTGCCAAACGTACCTCCGGTCACCGCTCCCGAGGTCCCCCTCTCTCGGGAACTCCGAGACGAAGAAGTACTGCTACCCCGAGAGAGGCAGATGCACAGGGACAACAACAGCGAAAGCCCCACAGATTTAGGCCTGGTACCGTGGCTCTTCGTGAGATTCGTAAGTTTCAGAAGACTTGGAACCTTCTAATTCCTGCTGCTCCGTTTATCCGCACTGTTAGGGAGATTAGCTTCTACCTGGCTCCCTCAATCACACGTTGGCAAGCTGAAGCACTAAGAGCAATTCAAGAGGCAGCAGAGGATTTTATCATTCATCTATTTGAGGATGCGATGCTATGTGCAATTCATGCAAGACGTGTCACAGTTATGAAAAAAGACTGG…
>Centella_asiatica
------------------------------------------------------------------------------------------------------------------------------------------------------------------------------------------------------------------------------TTTATCAGAACTGTAAGAGAGATTAGCTACAATCTAGCTCCATCAGTTACCCGTTGGCAAGCTGAAGCTCTAGTGGCGATTCAGGAGGCGGCGGAGGATTACATTGTTCACCTTTTTGAAGATTCAATGTTGTGTGCAATACACGCAAAGCGTATCACCATAATGAAAAAGGACTGG…
>Angelica_archangelica
------------------------------------------------------------------------------------------------------------------------------------------------------CCCGGTACAGTTGCTCTTCGTGAGATTCGCAAGTTCCAGAAGTCCTGGAAACTTCTCATCCCTGCTGCTCCGTTTATCCGAATTGTAAGAGAGATTAGCTTCTATCTGGCTCCCTCAGTCAACCGTTGGCAAGCTGAAGCACTAAGAGCAATTCAGGAGGCAGCAGAGGATTTTATCATTCATCTATTTGAGGACGCGATGCTATGTGCAATTCATGCAAAACGTGTCACAGTTATGAAAAAG------…
>Heracleum_lanatum
------------------------------------------------------------------GGAACTCCGAGACGAAGAAGTACTGCTTCACCGAGTGCGGCAAATACAGGGGGAGAACGACAGCGAAAGCCCCATAGATTTAGGCCCGGTACAGTTGCTCTTCGTGAGATTCGCAAGTTCCAGAAGTCGTTTAACCTTCTCATCCCTGCTGCTCCGTTTATCCGACTTGTAAGAGAGATTAGCTTCTATTTGGCTCCCACAATCACACGTTGGCAAGCTGAAGCACTACGAGCACTTCAGGAGGCATCAGAGGATTTTATCATTCATCTATTTGAGGACGCGATGCTATGTGCGATTCATGCAAAACGTGTCACAGTTATGAAAAAGGACTGG…
Asteraceae
>Lactuca_sativa_DW142463
ATGGCGAGAACCAAACAACCTGCTAAACGAAGTTG------GGGCAAGCGACAATCTG------CTGGAGCATCAACTTCAACCTCAACA------------------------------------------------------AGTACGCCACGGAAATCTCCGAGAAAGGATCCAGGGAGTTCAGG------------AACTGGACAGAGGCAGAAACAGAAACCCCATCGTTTTAAGCCTGGAACTCAAGCACTTCGTGAGATTCGTCGTCTTCAGAAGACTGTTAACCTTCTCATTCCAGCTGCTCCTTTCATTCGAACTGTAAAAGAGATAAGCAACTACATTGCCCCTGAAGTTACACGTTGGCAAGCTGAAGCTCTACAAGCCCTTCAAGAG…
>Lactuca_sativa_XM_023905431
ATGGCGAGAACCAAACAACCTGCTAAACGAAGTTG------GGGCAAGCGACAATCTG------CTGGAGCATCAACTTCAACCTCAACA------------------------------------------------------AGTACGCCACGGAAATCTCCGAGAAAGGATCCAGGGAGTTCAGG------------AACTGGACAGAGGCAGAAACAGAAACCCCATCGTTTTAAGCCTGGAACTCAAGCACTTCGTGAGATTCGTCGTCTTCAGAAGACTGTTAACCTTCTCATTCCAGCTGCTCCTTTCATTCGAACTGTAAAAGAGATAAGCAACTACATTGCCCCTGAAGTTACACGTTGGCAAGCTGAAGCTCTACAAGCCCTTCAAGAG…
>Cicerbita_alpina_MK089554
ATGGCGAGAACCAAACAAACTGCTAAACGAAGTTG------GGGCAAGCGAAAATCTG------CTGGAGCATCAACTTCAACCTCAACC------------------------------------------------------AGTACGCCACGAAAATCTCTGAGAAAGGACCCAGGGGGTTCAGG------------AACTGGAGAAAGGCGGAAACAGAAACCCCATCGTTTTAAGCCTGGAACTCAGGCACTTCGTGAGATTCGTCGTCTTCAGAAGACTGTTAATCTTCTCATTCCAGCCGCTCCTTTCATTCGAACTGTAAAAGAGATAAGCAACTACATTGCCCCTGAAGTTACTCGTTGGCAAGCTGAAGCTCTACAAGCCCTTCAAGAG…
>Taraxacum_koksaghyz
ATGGCGAGAACCAAACAACCTGCTAAACGGAGTGC------GGGCAATCGAACACCTG------CTCAAGCATCAACTTCAACTTCAACC------------------------------------------------------AGTACGCCGCGAAGAAGTCCGAGAAAGGTTACAGGGAGTTCGGG------------AACGGGAGAAAGGCAGAAACAGAAACCCCATCGTTTTAAGCCTGGTACTCAGGCACTTCGTGAGATTCGTCGTCTCCAGAAGACCGTTAATCTACTCATTCCAGTCGCTCCATTCGTACGAACTGTAAAGGAAATAAGCAACTACATTGCCCCTGAAGTCACACGCTGGCAAGCTGAAGCTCTACAATGCCTTCAAGAG…
>Cichorium_intybus
ATGGCGAGAACAAAGCAACCTGCTAAACGGAGTTG------GGGCAATCGAAAGTCTAGTCAATCTCGAGCATCAACCTCAACTTCAACC------------------------------------------------------AGTACGCCACGAAAAAGTCCGAGAAAGGATCCAGGGAG------------------AACTGGAGAAAGGCGGCAACAGAAACCCCATCGTTTCAAGCCTGGGGCTCAAGCACTTCGTGAAATTCGTCGTCTTCAGAAGACTGTTAATCTTCTCATTCCAGCTGCCCCATTCATTCGAACTGTAAAAGAAATAAGCAACTACATTGCCCCTGAAGTTACACGCTGGCAAGCTGAAGCTATACAGGCCCTTCAAGAG…
>Carthamus_tinctorius
ATGGCGAGAACCAAACAACCTGCTAAACGCAGTTC------TGGCAAGCG---TGATG------CTAGACCAT------CTACCTCCACG------------------------------------------------------CCTACGCCAAGGCCAAGTGCAAGGAAGAATCCCGAGAGCTCAGG------------------AGCTGGGGATGGTCAGAGGCGCCATCGTTATAGGCCTGGGACTCAGGCGCTTCGTGAGATTAGGCGCTTGCAGAAGACTGTCAATCTTCTCATTCCGGCTGCTCCTTTCATTCGAACCGTAAAGGAGATAAGCAACTACATTGCGCCAGAAGTCACTCGCTGGCAAGCTGAAGCTCTACAAGCCCTTCAAGAG…
>Helianthus_exilis
ATGGCGAGAACCAAACACCCTGCTAAACGCAGTTC------AGGCATACCAGTAGACG------GTAGATCAT------CCACTTCAACA------------------------------------------------------AACACACCAAGAAAGAGTCCGAGGAAGAATCGAGG------------------------------TGGAGAAAACAGGAAGCCGCATAGGTTTAAGCCTGGGACACAGGCGCTACGTGAGATTAGGCGTTTGCAGAAGACGGTTGAACTGATCATTCCGGCTGCTCCGTTTATTCGAACTGTAAAGGAGATAAGCAACTACATGGCCCCTGAAATCACTCGCTGGCAAGCCGAAGCTCTACAAGCCCTTCAAGAG…
>Helianthus_annuus
ATGGCGAGACCCAAACCACCTGCTAAACGCAGTTC------AGGCATACCAGCAGACG------GTAGATCAT------CCNCTTCACCA------------------------------------------------------AACACACCAAGAAAGAGTCCGAGGAAGAATCGAGTAGG---------------------------TGGAGAAAACAGGAAGCCGCATAGGTTTAAGCCTGGGACACAGGCGCTACGTGAGATTAGGCGTTTGCAGAAGACGGTTGAACTGATCATTCCGGCTGCTCCGTTTATTCGAACTGTAAAGGAGATAAGCAACTACATGGCCCCTGAAATCACTCGCTGGCAAGCCGAAGCTCTACAAGCCCTTCAAGAG…
>Flaveria_vaginata
ATGGCGAGAACCAAACACCCTGCTAAACGAAGTTG------GGGCACTAGAAAAGATG------GTAGAGCAT------CTACTTCAACG------------------------------------------------------AGCACTCCGAGGAAAAGCCCTAGGAAGGATGCAGGGGGTTCTGG------------------AACTGGAGAAAAGCAGAGGCCCCATCGGTTTAAGCCTGGGACTCAGGCACTTCGGGAGATTAGGCGTTTGCAAAAGACGGTCAATCTTCTCATTCCTGCTGCTCCCTTCATTCGAACTGTGAGGGAGATAAGCAACTACCTGGCCCCTGAAATCACTCGCTGGCAAGCTGAAGCTTTACAAGCCCTTCAAGAG…
>Lactuca_sativa_XM_023898722
ATGGCGAGAACGAAGCAAATTGCTAAACGGAGTTCCTCCAAGGCCAAGCTCAAAACTG------GTATCGCGTCTAGTTCTACCAGCACT------------------------------------------------------CCACAACCAAGAAAGAGTCCGAGGAAGACTCCGTCAAGTTCAGA------------AGCCGGAGCTGGAGAAAGGAAGAGACATCATCGTCATAAGCCTGGGACTCAAGCCCTCCGTGAGATCCGGCGTTTGCAGAAGACCGTCAATCTTC------------------TCATCCGAACTGTAAGAGAAATTAGCAATTACTTTGCCCCTGAAGTCACCCGATGGCAAGCTGAAGCTTTACAAGCACTTCAGGAG…
>Lactuca_sativa_XM_052764243
ATGGCGAGAACGAAGCAAATTGCTAAACGGAGTTCCTCCAAGGCCAAGCTCAAAACTG------GTATCGCGTCTAGTTCTACCAGCACTGTGATAATCTTTCTCTATTATCTCGATTTCAATGTTAATTTTAAGTGTTTTGAGCCACAACCAAGAAAGAGTCCGAGGAAGACTCCGTCAAGTTCAGA------------AGCCGGAGCTGGAGAAAGGAAGAGACATCATCGTCATAAGCCTGGGACTCAAGCCCTCCGTGAGATCCGGCGTTTGCAGAAGACCGTCAATCTTC------------------TCATCCGAACTGTAAGAGAAATTAGCAATTACTTTGCCCCTGAAGTCACCCGATGGCAAGCTGAAGCTTTACAAGCACTTCAGGAG…
>Cicerbita_alpina_MK089555
ATGGCGAGAACGAAGCAACTTGCTAAACGGAGTTCCTCCAAGGCCAAGCACAAAACTG------GTGTCGCGTATAATTCTACCAGCACG------------------------------------------------------CCACCACCAAGAAAGAGTCCGAGGAAGAATCCAGCAAGTTCAGAAGCCGGAGCCGGAGCCGGAGCCGGAGAAAGCAAGAGACGGCATCGTCATAAGCCAGGGACTCAATCCCTCCGTGAGGTCCGGCGTTTGCAGAAGACCGTCAATCTTCTCATCCCGGCCGCTCCTTTCATCCGAACTGTAAGAGAAATTAGCAATTACTTTGCCCCTGAAGTCACCCGATGGCAAGCTGAAGCTTTACAAGCACTTCAAGAG…
Brassicaceae
>Brassica_napus_GU166744
ATGGCGAGAACGAAACATTTCGCTTCCAGGGCACGAGATCGCAATCGAACTAAT---GCGACTG---CTTCATCTT---------CGGCGGCGGCGGCGGAAGGTCCGAG---TGCGACCCCGACGAGAA---GAGAA------GGCAGCCAA---------GG------------AGAAGCTCAACAGA---CAGCAACTCCT------------------ACTACGACTCCACCAGCCGGTAGAAAAAAAGGAGGGACTAAGCGAACTAAACAAGCTATGCCTAAAAGTTCCAAC------AAGAAGAAGACATTCCGTTACAAGCCTGGAACCGTTGCCCTCAGAGAGATTCGCCATTTCCAGAAGACCACCAAACTTCTTATCCCTGCCGCTAGT…
>Brassica_napus_HM582935
---------------------------AGGGCACGAGATCGCAATCGAACTAAT---GCGACTG---CTTCATCTT---------CGGCGGCGGCGGCGGAAGGTCCGAG---TGCGACCCCGACGAGAA---GAGAA------GGCAGCCAA---------GG------------AGAAGCTCAACAGA---CAGCAACTCCT------------------ACTACGACTCCACCAGCCGGTAGAAAAAAAGGAGGGACTAAGCGAACTAAACAAGCTATGCCTAAAAGTTCCAAC------AAGAAGAAGACATTCCGTTACAAGCCTGGAACCGTTGCCCTCAGAGAGATTCGCCATTTCCAGAAGACCACCAAACTTCTTATCCCTGCCGCTAGT…
>Brassica_oleracea_HM582922
---------------------------AGGGCACGAGATCGCAATCGAACTAAT---GCGACTG---CTTCATCTT---------CGGCGGCGGCGGCGGAAGGTCCGAG---TGCGACCCCGACGAGAA---GAGAA------GGCAGCCAA---------GG------------AGAAGCTCAACAGA---CAGCAACTCCT------------------ACTACGACTCCACCAGCCGGTAGAAAAAAAGGAGGGACTAAGCGAACTAAACAAGCTATGCCTAAAAGTTCCAAC------AAGAAGAAGACATTCCGTTACAAGCCTGGAACCGTTGCCCTCAGAGAGATTCGCCATTTCCAGAAGACCACCAAACTTCTTATCCCTGCCGCTAGT…
>Brassica_rapa_HM582917
---------------------------AGGGCACGAGATCGCAATCGAACTAAT---GCGACTG---CTTCATCTT---------CGGCGGCGGCGGCGGAAGGTCCGAG---TGCGACCCCGACGAGAA---GAGAA------GGCAGCCAA---------GG------------AGAAGCTCAACAGA---CAGCAACTCCT------------------ACTACGACTCCACCAGCCGGTAGAAAAAAAGGAGGGACTAAGCGAACTAAACAAGCTATGCCTAAAAGTTCCAAC------AAGAAGAAGACATTCCGTTACAAGCCTGGAACCGTTGCCCTCAGAGAGATTCGCCATTTCCAGAAGACCACCAAACTTCTTATCCCTGCCGCTAGT…
>Brassica_napus_HM582938
---------------------------AGGGCACGAGATCGCAATCGAACTAAT---GCGACTG---CTTCATCTT---------CGGCGGCGGCGGCGGAAGGTCCGAG---TGCGACCCCGACGAGAA---GAGAA------GGCAGCCAA---------GG------------AGAAGCTCAACAGA------CAACTCCT------------------ACTACGACTCCACCAGCCGGTAGAAAAAAAGGAGGGACTAAGCGAACTAAACAAGCTATGCCTAAAAGTTCCAAC------AAGAAGAAGACATTCCGTTACAAGCCTGGAACCGTTGCCCTCAGAGAGATTCGCCATTTCCAGAAGACCACCAAACTTCTTATCCCTGCCGCTAGT…
>Brassica_oleracea_HM582921
---------------------------AGGGCACGAGATCGCAATCGAACTAAT---GCGACTG---CTTCATCTT---------CGGCGGCGGCGGCGGAAGGTCCGAG---TGCGACCCCGACGAGAA---GAGAA------GGCAGCCAA---------GG------------AGAAGCTCAACAGA------CAACTCCT------------------ACTACGACTCCACCAGCCGGTAGAAAAAAAGGAGGGACTAAGCGAACTAAACAAGCTATGCCTAAAAGTTCCAAC------AAGAAGAAGACATTCCGTTACAAGCCTGGAACCGTTGCCCTCAGAGAGATTCGCCATTTCCAGAAGACCACCAAACTTCTTATCCCTGCCGCTAGT…
>Brassica_rapa_HM582918
---------------------------AGGGCACGAGATCGCAATCGAACTAAT---GCGACTG---CTTCATCTT---------CGGCGGCGGCGGCGGAAGGTCCGAG---TGCGACCCCGACGAGAA---GAGAA------GGCAGCCAA---------GG------------AGAAGCTCAACAGA------CAACTCCT------------------ACTACGACTCCACCAGCCGGTAGAAAAAAAGGAGGGACTAAGCGAACTAAACAAGCTATGCCTAAAAGTTCCAAC------AAGAAGAAGACATTCCGTTACAAGCCTGGAACCGTTGCCCTCAGAGAGATTCGCCATTTCCAGAAGACCACCAAACTTCTTATCCCTGCCGCTAGT…
>Brassica_napus_HM582937
---------------------------AGGGCACGAGATCGCAATCGAACTAAT---GCGACTG---CTTCATCTT------------CGGCGGCGGCGGAAGGTCCGAG---TGCGACCCCGACGAGAA---GAGAA------GGCAGCCAA---------GG------------AGAAGCTCAACAGA---CAGCAACTCCT------------------ACTACGACTCCACCAGCCGGTAGAAAAAAAGGAGGGACTAAGCGAACTAAACAAGCTATGCCTAAAAGTTCCAAC------AAGAAGAAGACATTCCGTTACAAGCCTGGAACCGTTGCCCTCAGAGAGATTCGCCATTTCCAGAAGACCACCAAACTTCTTATCCCTGCCGCTAGT…
>Brassica_carinata_GU166742
ATGGCGAGAACCAAACATTTCGCTTCCAGGGCACGAGATCGCAATCGAACTAAT---GCGACTG---CTTCATCTT---------CGGCGGCGGCGGCGGAAGGTCCGAG---TGCGACCCCGACGAGAA---GAGAA------GGCAGCCAAGATGAAGGTGG------------TGAAGCTCAACAGAGT---GCAACTCCT------------------ACTACAACTCCATCAGCCGGTAGAAAAAAAGGAGGGACTAAGCGAACTAAACAAGCTATGCCTAAAAGTTCCAAC------AAGAAGAAGACATTCCGTTACAAGCCTGGAACCGTTGCCCTCAGAGAGATTCGCCATTTCCAGAAGACCACCAAACTCCTTATCCCTGCCGCTAGT…
>Brassica_carinata_HM582926
---------------------------AGGGCACGAGATCGCAATCGAACTAAT---GCGACTG---CTTCATCTT---------CGGCGGCGGCGGCGGAAGGTCCGAG---TGCGACCCCGACGAGAA---GAGAA------GGCAGCCAAGATGAAGGTGG------------TGAAGCTCAACAGAGT---GCAACTCCT------------------ACTACAACTCCATCAGCCGGTAGAAAAAAAGGAGGGACTAAGCGAACTAAACAAGCTATGCCTAAAAGTTCCAAC------AAGAAGAAGACATTCCGTTACAAGCCTGGAACCGTTGCCCTCAGAGAGATTCGCCATTTCCAGAAGACCACCAAACTCCTTATCCCTGCCGCTAGT…
>Brassica_oleracea_HM582924
---------------------------AGGGCACGAGATCGCAATCGAACTAAT---GCGACTG---CTTCATCTT---------CGGCGGCGGCGGCGGAAGGTCCGAG---TGCGACCCCGACGAGAA---GAGAA------GGCAGCCAAGATGAAGGTGG------------TGAAGCTCAACAGAGT---GCAACTCCT------------------ACTACAACTCCATCAGCCGGTAGAAAAAAAGGAGGGACTAAGCGAACTAAACAAGCTATGCCTAAAAGTTCCAAC------AAGAAGAAGACATTCCGTTACAAGCCTGGAACCGTTGCCCTCAGAGAGATTCGCCATTTCCAGAAGACCACCAAACTCCTTATCCCTGCCGCTAGT…
>Brassica_oleracea_GU166739
ATGGCGAGAACCAAACATTTCGCTTCCAGGGCACGAGATCGCAATCGAACTAAT---GCGACTG---CTTCATCTT---------CGGCGGCGGCGGCGGAAGGTCCGAG---TGCGACCCCGACGAGAA---GAGAA------GGCAGCCAAGATGAAGGTGG------------TGAAGCTCAACAGAGT---GCAACTCCT------------------ACTACAACTCCATCAGCCGGTAGAAAAAAAGGAGGGACTAAGCGAACTAAACAAGCTATGCCTAAAAGTTCCAAC------AAGAAGAAGACATTCCGTTACAAGCCTGGAACCGTTGCCCTCAGAGAGATTCGCCATTTCCAGAAGACCACCAAACTCCTTATCCCTGCCGCTAGT…
>Brassica_carinata_HM582927
---------------------------AGGGCACGAGATCGCAATCGAACTAAT---GCGACTG---CTTCATCTT---------CGGCGGCGGCGGCGGAAGGTCCGAG---TGCGACCCCGACGAGAA---GAGAA------GGCAGCCAAGATGAAGGTGG------------TGAAGCTCAACAGAGTGCAGCAACTCCT------------------ACTACAACTCCATCAGCCGGTAGAAAAAAAGGAGGGACTAAGCGAACTAAACAAGCTATGCCTAAAAGTTCCAAC------AAGAAGAAGACATTCCGTTACAAGCCTGGAACCGTTGCCCTCAGAGAGATTCGCCATTTCCAGAAGACCACCAAACTCCTTATCCCTGCCGCTAGT…
>Brassica_oleracea_HM582923
---------------------------AGGGCACGAGATCGCAATCGAACTAAT---GCGACTG---CTTCATCTT---------CGGCGGCGGCGGCGGAAGGTCCGAG---TGCGACCCCGACGAGAA---GAGAA------GGCAGCCAAGATGAAGGTGG------------TGAAGCTCAACAGAGTGCAGCAACTCCT------------------ACTACAACTCCATCAGCCGGTAGAAAAAAAGGAGGGACTAAGCGAACTAAACAAGCTATGCCTAAAAGTTCCAAC------AAGAAGAAGACATTCCGTTACAAGCCTGGAACCGTTGCCCTCAGAGAGATTCGCCATTTCCAGAAGACCACCAAACTCCTTATCCCTGCCGCTAGT…
>Brassica_napus_HM582936
---------------------------AGGGCCCGAGATCGCAATCCAACTAAT---GCGACTG---CTTCATCTT---------CGGCGGCGGCGGCGGCAGGTCCGAG---TGCGACCCCGACGAGAA---GAGGA------GGCAGCCAA------GGTGG------------TGAAGCTCAACAGAGTGCAGCAACTCCA------------------CCAGCAACCACCACCGCCGGTAGAAAAAAAGGAGGGACTAAGCGAACTAAACAAGCTATGCCTAAAAGTTCCAAC------AAGAAGAAGACATTCCGTTACAAGCCTGGAACCGTTGCCCTCAGAGAGATTCGCCATTTCCAGAAGACCACCAAACTTCTTATCCCTGCCGCTAGT…
>Brassica_rapa_HM582916
ATGGCGAGAACGAAACATTTCGCTTCCAGGGCCCGAGATCGCAATCCAACTAAT---GCGACTG---CTTCATCTT---------CGGCGGCGGCGGCGGCAGGTCCGAG---TGCGACCCCGACGAGAA---GAGGA------GGCAGCCAA------GGTGG------------TGAAGCTCAACAGAGTGCAGCAACTCCA------------------CCAGCAACCACCACCGCCGGTAGAAAAAAAGGAGGGACTAAGCGAACTAAACAAGCTATGCCTAAAAGTTCCAAC------AAGAAGAAGACATTCCGTTACAAGCCTGGAACCGTTGCCCTCAGAGAGATTCGCCATTTCCAGAAGACCACCAAACTTCTTATCCCTGCCGCTAGT…
>Brassica_rapa_HM582915
ATGGCGAGAACGAAACATTTCGCTTCCAGGGCACGAGATCGCAATCCAACTAAT---GCGACTG---CTTCATCTT---------CGGCGGCGGCGGCGGCAGGTCCGAG---TGCGACCCCGACGAGAA---GAGGA------GGCAGCCAA------GGTGG------------TGAAGCTCAACAGA---CAGCAACTCCA------------------CCAGCAACCACCACCGCCGGTAGAAAAAAAGGAGGGACTAAGCGAACTAAACAAGCTATGCCTAAAAGTTCCAAC------AAGAAGAAGACATTCCGTTACAAGCCTGGAACCGTTGCCCTCAGAGAGATTCGCCATTTCCAGAAGACCACCAAACTTCTTATCCCTGCCGCTAGT…
>Brassica_napus_HM582933
---------------------------AGGGCCCGAGATCGCAATCCAACTAAT---GCGACTG---CTTCATCTTCGGCGGCGGCGGCGGCGGCGGCGGCAGGTCCGAG---TGCGACCCCGACGAGAA---GAGGA------GGCAGCCAA------GGTGG------------TGAAGCTCAACAGAGT---GCAACTCCA------------------CCAGCAACCACCACCGCCGGTAGAAAAAAAGGAGGGACTAAGCGAACTAAACAAGCTATGCCTAAAAGTTCCAAC------AAGAAGAAGACATTCCGTTACAAGCCTGGAACCGTTGCCCTCAGAGAGATTCGCCATTTCCAGAAGACCACCAAACTTCTTATCCCTGCCGCTAGT…
>Brassica_napus_HM582932
---------------------------AGGGCCCGAGATCGCAATCCAACTAAT---GCGACTG---CTTCATCTTCGGCGGCGGCGGCGGCGGCGGCGGCAGGTCCGAG---TGCGACCCCGACGAGAA---GAGGA------GGCAGCCAA------GGTGG------------TGAAGCTCAACAGAGTGCAGCAACTCCA------------------CCAGCAACCACCACCGCCGGTAGAAAAAAAGGAGGGACTAAGCGAACTAAACAAGCTATGCCTAAAAGTTCCAAC------AAGAAGAAGACATTCCGTTACAAGCCTGGAACCGTTGCCCTCAGAGAGATTCGCCATTTCCAGAAGACCACCAAACTTCTTATCCCTGCCGCTAGT…
>Brassica_napus_HM582934
---------------------------AGGGCCCGAGATCGCAATCCAACTAAT---GCGACTG---CTTCATCTT------------------CGGCTGCAGGTCCGAG---TGCGACCCCGACGAGAA---GAGGA------GGCAGCCAA------GGTGG------------TGAAGCTCAACAGA------CAACTCCA------------------CCAGCAACCACCACCGCCGGTAGAAAAAAAGGAGGGACTAAGCGAACTAAACAAGCTATGCCTAAAAGTTCCAAC------AAGAAGAAGACATTCCGTTACAAGCCTGGAACCGTTGCCCTCAGAGAGATTCGCCATTTCCAGAAGACCACCAAACTTCTTATCCCTGCCGCTAGT…
>Brassica_juncea_HM582929
---------------------------AGGGCCCGAGATCGCAATCCAACTAAT---GCGACTG---CTTCATCTT------------------CGGCTGCAGGTCCGAG---TGCGACCCCGACGAGAA---GAGGA------GGCAGCCAA------GGTGG------------TGAAGCTCAACAGA------CAACTCCA------------------CCAGCAACCACCACCGCCGGTAGAAAAAAAGGAGGGACTAAGCGAACTAAACAAGCTATGCCTAAAAGTTCCAAC------AAGAAGAAGACATTCCGTTACAAGCCTGGAACCGTTGCCCTCAGAGAGATTCGCCATTTCCAGAAGACCACCAAACTTCTTATCCCTGCCGCTAGT…
>Brassica_napus_HM582931
---------------------------AGGGCCCGAGATCGCAATCCAACTAAT---GCGACTG---CTTCATCTT------------------CGGCTGCAGGTCCGAG---TGCGACCCCGACGAGAA---GAGGA------GGCAGCCAA------GGTGG------------TGAAGCTCAACAGA---CAGCAACTCCA------------------CCAGCAACCACCACCGCCGGTAGAAAAAAAGGAGGGACTAAGCGAACTAAACAAGCTATGCCTAAAAGTTCCAAC------AAGAAGAAGACATTCCGTTACAAGCCTGGAACCGTTGCCCTCAGAGAGATTCGCCATTTCCAGAAGACCACCAAACTTCTTATCCCTGCCGCTAGT…
>Brassica_juncea_HM582930
---------------------------AGGGCCCGAGATCGCAATCCAACTAAT---GCGACTG---CTTCATCTT------------------CGGCTGCAGGTCCGAG---TGCGACCCCGACGAGAA---GAGGA------GGCAGCCAA------GGTGG------------TGAAGCTCAACAGA---CAGCAACTCCA------------------CCAGCAACCACCACCGCCGGTAGAAAAAAAGGAGGGACTAAGCGAACTAAACAAGCTATGCCTAAAAGTTCCAAC------AAGAAGAAGACATTCCGTTACAAGCCTGGAACCGTTGCCCTCAGAGAGATTCGCCATTTCCAGAAGACCACCAAACTTCTTATCCCTGCCGCTAGT…
>Diplotaxis_erucoides_KU837263
ATGGCGAGAACGAAGCATTTTGCTACAAGGGCACGAGATCGCAATCGAACTAAT---GCGACTG---CTTCATCTA---------CGGCGGCGGCGGTGGCAGGTCCGAG---TGCGACTCCGACGAGAG---GACAA------GGA------------GGTGG------------TGAAGCTCAACAGA------CAACTCCTACTACTACTACTACAGCTTCACCAGCAACAGCCACCGGTAGAAAAAAAGGAGGG---------ACTAAACAAGCTATGCCTAAAAGTTCCAAC------AAGAAGAAGAGTTTCCGTTACAAGCCTGGAACCGTTGCCCTTAGAGAGATTCGCCATTTTCAGAAGACCACCAAACTTCTCATCCCTGCTGCTGCT…
>Diplotaxis_erucoides_KR676379
ATGGCGAGAACGAAGCATTTTGCTACAAGGGCACGAGATCGCAATCGAACTAAT---GCGACTG---CTTCATCTA---------CGGCGGCGGCGGTGGCAGGTCCGAG---TGCGACTCCGACGAGAG---GACAA------GGA------------GGTGG------------TGAAGCTCAACAGA------CAACTCCTACTACTACTACTACAGCTTCACCAGCAACAGCCACCGGTAGAAAAAAAGGAGGG---------ACTAAACAAGCTATGCCTAAAAGTTCCAAC------AAGAAGAAGAGTTTCCGTTACAAGCCTGGAACCGTTGCCCTTAGAGAGATTCGCCATTTTCAGAAGACCACCAAACTTCTCATCCCTGCTGCTGCT…
>Raphanus_sativus_AB299183
ATGGCGAGAACGAAGCATTTCGCTTCCAGAGCACGAGATCGCAATCAACCTAAT------------------------------GCGGCGGCGGCGGCGGCAGGTCCGAG---TGCGACACCGACGAGAA---GAGGC------AGCAGCCAA------GGTGA------------AGAAGCTCAACAGA------CAACGCCTACCACAA---------CTTCACCAGCAACAACCGCCTCCGGTAGAAAAAAAGGGACTAAGCGAACTACACAAGCTATGCCTAAAAGTTCC---------AAGAAGAAGACTTTCCGTTACAAGCCTGGAACTGTTGCCCTCAGAGAGATTCGCCATTTCCAGAAGTCCACCAAACTTCTCATCCCTTCTGCTCCT…
>Raphanus_sativus_XM_018633182
ATGGCGAGAACGAAGCATTTCGCAACCAGAGCACGAGATCGCAATCAACCTAAT---------------------------------GCGGCGGCGGCGGCAGGTCCTAG---TGCGACACCGACGAGAA---GAGGC------AGCAGCCAA------G------------------------------------CAACTCCTACTACAGCTT------CTTCACCAGCAACAACCGCCTCCGGTAGAAAAAAAGGGACTAAGCGAACTACACAAGCTATGCCTAAAAGTTCC---------AAGAAGAAGACTTTCCGTTACAAGCCTGGAACTGTTGCCCTCAGAGAGATTCGCCATTTCCAGAAGTCCACCAAACTTCTTATCCCTTCTGCTCCT…
>Raphanus_sativus_XM_018633181
ATGGCGAGAACGAAGCATTTCGCAACCAGAGCACGAGATCGCAATCAACCTAAT---------------------------------GCGGCGGCGGCGGCAGGTCCTAG---TGCGACACCGACGAGAA---GAGGC------AGCAGCCAA------GGTGA------------AGAAGCTCAACAGA------CAACTCCTACTACAGCTT------CTTCACCAGCAACAACCGCCTCCGGTAGAAAAAAAGGGACTAAGCGAACTACACAAGCTATGCCTAAAAGTTCC---------AAGAAGAAGACTTTCCGTTACAAGCCTGGAACTGTTGCCCTCAGAGAGATTCGCCATTTCCAGAAGTCCACCAAACTTCTTATCCCTTCTGCTCCT…
>Brassica_juncea_GU166741
ATGGCGAGAACGAAGCATTACGCATCCAGGGCACGAGATCGCAATCGAAATAAT---GCGACTG---CTTCATCTA---------CCGAGGCGGCGGCTGCAAGTCCGAG---TGCGACGCCGACGAGAA---GAGGC------AGCAG------------------------------------------------------------------------------------------CAGCAGCCAAGGTGCTCGT------------------GAAGCTCAACAGAGTTCCAACCAGAAAAAGAAGAAGTCTTTCCGTTACAAGCCTGGAACCGTTGCTCTCAGAGAGATTCGCCAGTTCCAGAAGACCACCAAACTTCTCATCCCTGCTGCTAGT…
>Brassica_juncea_HM582928
---------------------------AGGGCACGAGATCGCAATCGAAATAAT---GCGACTG---CTTCATCTA---------CCGAGGCGGCGGCTGCAAGTCCGAG---TGCGACGCCGACGAGAA---GAGGC------AGCAG------------------------------------------------------------------------------------------CAGCAGCCAAGGTGCTCGT------------------GAAGCTCAACAGAGTTCCAACCAGAAAAAGAAGAAGTCTTTCCGTTACAAGCCTGGAACCGTTGCTCTCAGAGAGATTCGCCAGTTCCAGAAGACCACCAAACTTCTCATCCCTGCTGCTAGT…
>Brassica_nigra_KU837262
ATGGCGAGAACGAAGCATTACGCATCCAGGGCACGAGATCGCAATCGAAATAAT---GCGACTG---CTTCATCTA---------CCGAGGCGGCGGCTGCAAGTCCGAG---TGCGACGCCGACGAGAA---GAGGC------AGCAG------------------------------------------------------------------------------------------CAGCAGCCAAGGTGCTCGT------------------GAAGCTCAACAGAGTTCCAACCAGAAAAAGAAGAAGTCTTTCCGTTACAAGCCTGGAACCGTTGCTCTCAGAGAGATTCGCCAGTTCCAGAAGACCACCAAACTTCTCATCCCAGCTGCTAGT…
>Brassica_nigra_HM582920
---------------------------AGGGCACGAGATCGCAATCGAAATAAT---GCGACTG---CTTCATCTA---------CCGAGGCGGCGGCTGCAAGTCCGAG---TGCGACGCCGACGAGAA---GAGGG------AGCAG------------------------------------------------------------------------------------------CAGCAGCCAAGGTGCTCGT------------------GAAGCTCAACAGAGTTCCAACCAGAAGAAGAAGAAGTCTTTCCGTTACAAGCCTGGAACCGTTGCTCTCAGAGAGATTCGCCAGTTCCAGAAGACCACCAAACTTCTCATCCCTGCTGCTAGT…
>Brassica_carinata_HM582925
---------------------------AGGGCACGAGATCGCAATCGAAATAAT---GCGACTG---CTTCATCTA---------CCGAGGCGGCGGCTGCAAGTCCGAG---TGCGACGCCGACGAGAA---GAGGC------AGCAG------------------------------------------------------------------------------------------CAGCAGCCAAGGTGCTCGT------------------GAAGCTCAACAGAGTTCCAACACGAAGAAGAAGAAGTCTTTCCGTTACAAGCCTGGAACCGTTGCTCTCAGAGAGATTCGCCAGTTCCAGAAGACCACCAAACTTCTCATCCCTGCGGCTAGT…
>Brassica_nigra_GU166738
ATGGCGAGAACGAAGCATTACGCATCCAGGGCACGAGATCGCAATCGAAATAAT---GCGACTG---CTTCATCTA---------CCGAGGCGGCGGCTGCAAGTCCGAG---TGCGACGCCGACGAGAAGAGGAGGC------AGCAG------------------------------------------------------------------------------------------CAGCAGCCAAGGTGCTCGT------------------GAAGCTCAACAGAGTTCCAACCAGAAAAAGAAGAAGTCTTTCCGTTACAAGCCTGGAACCGTTGCCCTCAGAGAGATTCGCCAGTTCCAGAAGACCACCAAACTTCTCATCCCTGCTGCTAGT…
>Brassica_nigra_HM582919
---------------------------AGGGCACGAGATCGCAATCGAAATAAT---GCGACTG---CTTCATCTA---------CCGAGGCGGCGGCTGCAAGTCCGAG---TGCGACGCCGACGAGAAGAGGAGGC------AGCAG------------------------------------------------------------------------------------------CAGCAGCCAAGGTGCTCGT------------------GAAGCTCAACAGAGTTCCAACCAGAAGAAGAAGAAGTCTTTCCGTTACAAGCCTGGAACCGTTGCTCTCAGAGAGATTCGCCAGTTCCAGAAGACCACCAAACTTCTCATCCCTGCTGCTAGT…
>Eruca_sativa
ATGGCGAGAACGAAGCATTTTGCATCCAGGGCACGAGATCGCAATCGAAATAAT---GCGACAG---CTTCATCTT------CCGCGGCGGCGGCGGCGGCTGGTCCGAG---TGCGACACCGACGAGAA---GAGGC------AGCAGGCAA------GGTGG---------------------------------------------------------------------------TGGTGGTGGTGGTGGTGTT------------------GAGGCTCAACAGGGTTCCAAC---AAGAAGAAGAAGTCTTTCCGTTACAAGCCTGGAACCGTTGCTCTCAGAGAGATTCGCCATTTCCAAAAGACCACCAAACTCCTTATCCCTGCTGCTACT…
>Diplotaxis_catholica
ATGGCGAGAACGAAGCATTTTGCTTCCAGGGCACGAGATCGCAATCGTAACAAT---ACGACTG---CTTCACCTA------------CGGCGGCGGCGGCAGGTCCGAGTGTTGCGACACCGACGAGAA---GAGGT------GCT------------GGTGA------------AGCAGCTCAACAGA------CAACTCCT---------------------TCACCTGCAACCGGCAGTAAAAAAAAAGGAGGG------------------GCTATGCCACAAGGTTCCAACACGAAGAAGAAGAAGTCTTTCCGTTACAAGCCAGGAACCGTTGCTCTCAGAGAGATTCGCCAGTTCCAGAAGACCACTAAACTTCTCATCCCTGCTGCTAGC…
>Arabidopsis_lyrata
ATGGCGAGAACCAAGCATTTCGCTACCAAGTCACGATCTGGGAATCGAACTGAT---GCCAATG---CTTCATCTT---------------CTCAGGCGGCAGGTCCGAC---GACGACCCCGACAACAA---GAGGC------ACTGAAGGT------GGAGA------------TAATACTCAACAAA------CAAATCCT---------------------ACAACTTCACCAGCTACTGGTGGAAGGA---GGCCTAGGAGAGCCAGACAGGCTATGCCGCGAGTTTCAC---------AGAATAAGCCTTATCGATACAAGCCAGGAACCGTTGCTCTGAGAGAGATTCGACATTTCCAGAAGCAGACAAACCTTCTTATTCCAGCTGCTAGC…
>Arabidopsis_halleri
ATGGCGAGAACCAAGCATTTCGCTACCAGGACACGATCTGGGAATCGAACTGAT---GCCAATG---CTTCATCTT---------------CTCAGGCGGCAGGTCCGAC---TACGACCCCGACAACAA---GAGGC------ACTGAAGGT------GGAGA------------TAATACTCAACAAA------CAAATCCT---------------------ACAACTTCACCAGCTACTGGTGGAAGGA---GGCCTAGGAGAGCCAGACAGACTATGCCACGAGGTTCAC---------AGAAAAAGCCTTATCGATACAAGCTAGGAACCGTTGCTCTGAGAGAGATTCGACATTTCCAGAAGCAGACAAACCTTCTTATTCCAGCTGCTAGC…
>Arabidopsis_suecica
ATGGCGAGAACCAAGCATTTCGTTACCAAGTCACGAACTGGGAATCGAACTGAT---GCCAATG---CTTCATCTT---------------CTCAGGCGTCAGATCCGAC---GACGACCCCGACAACAA---GAGGC------ACTGAAGGT------GGAGA------------TAATACTCAACAAA------CAAATCCT---------------------ACAACTTCACCAGCTACTGGTGGAAGGA---GGCCTAGGAGAGCCAGACAGGCTATGCCGCGAGGTTCAC---------AGAAGAAGCCTTATCGATACAGGCCAGGAACCGTTGCTCTGAGAGAGATTCGACATTTCCAGAAGCAGACAAACCTTCTTATTCCAGCTGCTAGC…
>Arabidopsis_arenosa
ATGGCGAGAACCAAGCATTTCGCTACCAAGTCACGAACTGGGAATCGAACTGAT---AACGGTG---CTTCATCTT---------------CTCAGGCGACAGGTCCGAC---TACGACCCCGACAACAA---GAGGC------ACTGAAGGT------GGAGA------------TAATACTCAACAAA------CAAATCCT---------------------ACAACTTCACCAGCTACTGGTGGAAGGA---GGCCTAGGAGAGCCAGACAGGCTATGCCGCGAGGTTCAC---------AGAAGAAACCTTATCGATTCAAGCCAGGAACCGTTGCTCTGAGAGAGATTCGACATTTCCAGAAGCAGACAAACCTTCTTATTCCAGCTGCTAGC…
>Arabidopsis_thaliana
ATGGCGAGAACCAAGCATCGCGTTACCAGGTCACAACCTCGGAATCAAACTGATGCCGCCGGTG---CTTCATCTT---------------CTCAGGCGGCAGGTCCAAC---TACGACCCCGACAAGGA---GAGGC------GGTGAAGGT------GGAGA------------TAATACTCAACAAA------CAAATCCT---------------------ACAACTTCACCAGCTACTGGTACAAGGAGAGGGGCTAAGAGATCCAGACAGGCTATGCCACGAGGCTCAC---------AGAAGAAGTCTTATCGATACAGGCCAGGAACCGTTGCTCTAAAAGAGATTCGCCATTTCCAGAAGCAGACAAACCTTCTTATTCCGGCTGCCAGT…
>Crucihimalaya_himalaica
ATGGCGAGAACCAAGCATTTCGCTACTAGGTCACGACCTCGGAATCAAACTGAT---GCCACTG---CTTCAGCTT---------------CTCAGGCGACAGGTCCGAG---TACGAACCCGACAACAA---GAGGT------AGTGAAGGT------GAAGA------------TGCTGCTCGAGGAA------CAAATCCT---------------------ACAACTTCACCAGCTACTGGTAGAAAAAAAGGGGTTAAGAGGGCCAGACATGCTATGCCACAAGGTTCAC---------AGAAGAAGCCTTATCGTTACAAGGCAGGAACAGTCGCTCTGAGAGAGATTCGCCATTTTCAGAAGAACACAAACCTTCTTATTCCAGCTGCTAGT…
>Crucihimalaya_wallichii
ATGGCGAGAACCAAGCATTTCGCTACTAGGTCACGACCTCGGAATCAAACTGAT---GCCACTG---CTTCAGCTT---------------CTCAGGCGACAGGTCCGAG---TACGAACCCGACAACAA---GAGGT------AGTGAAGGT------GAAGA------------TGCTGCTCGAGAAA------CAAATCCT---------------------ACAACTTCACCAGCTACTGGTAGAAAAAAAGGGGTTAAGAGGGCCAGACATGCTATGCCACAAGGTTCAC---------AGAAGAAGCCTTATCGTTACAAGGCAGGAACAGTCGCTCTGAGAGAGATTCGCCATTTTCAGAAGAACACAAACCTTCTTATTCCAGCTGCTAGT…
>Turritis_glabra
ATGGCGAGAACCAAGCATTTCGCTACCAGGTCACGACCTCGGAATCAAACTGA---------------TTCATCTT---------------CTCAGGCGGCAGGTCCGAG---TACGAACCCAACAACAG---GAGGT------AGTGAAGGT------GGAGA------------TGCTGCTCAACAAA------CAACTCCT---------------------ACGACTTCACCAGCTACTGGTAGAAAAAAACGGGCTAAGAGAGCCAAACAGGCTATGCCACAAGGTTCAC---------AGAAGAAGCCTTATCGTTACAAGCCAGGAACCATTGCTCTGAGAGAGATTCGCTATTTTCAGAAGAACACAAACCTTCTTATTCCAGCTGCTAGT…
>Olimarabidopsis_pumila
ATGGCGAGAACCAAGCATAACGCTATCAGGTCACGA------GATCGAACTGGT---GCAACTG---CTTCATCAT---------------CTCAGGCAGCAGGTCCGAG---TACGAACCCCACAGCAG---GAGGT------AGT------------GAAGA------------TGCTGCTCAACAAA------CAACTCCT---------------------ACGACTTCACCAGCTACTGGTAGTAAAAAACGGGCTAAGAGAGCCAGACAGGCTATGCCACGAGGTTCAC---------AGAAGAAGCCTTATCGTTACAAGCCAGGAACTGTTGCTCTGAGAGAGATTCGCCATTTTCAGAAGACCACTAGCCTTCTTCTTCCAGCTGCTCCT…
>Cardamine_flexuosa
ATGGCGAGAACGAAGCATTTCCCTAACAGGACACGGCCTCGGACTCAAACTGAT---GCCACTG---CTTCATCTA---------------CTCCGGCGGCTGGTCCGAG---TACGAAGCGGCCAACAA---GGGCC------AATCAAGGT------GAAGA---------------AACTCAACAAA------CAAATCCT---------------------ACAACTTCACCAGCTACCAGTAAAAAGAAAGGGGCTAAGAGAACTAGACGGGCCATGCCACAAGGTTCAC---------AAAAGAAGCCTAATCGTTACAAGCCAGGAACCGTTGCTCTTAGAGAGATTCGCCATTTCCAGAAGAGCACAAATCTTCTGATTCCAGCTGCTAGT…
>Arabis_hirsuta
ATGGCGAGAACGAAGCATTTCGC------AAGACGAGGTCAGAATCGAACAGAT---GCTAACG---TTTCCTCTT---------------CGCCGGCGGCAGGTCCGAG---TACGACTCCGGCGAGAA---GGGCT------AGTGAAGAT------GGAGA------------TGATGCTCAACAAA------CAACTCCT---------------------GCAACTTCACCAGCTACTGGTAGTAAAAATAGTAATGGAGGAGCTAAGAGAACTATGCCACAAAGTTCAC---------AGAAGAAGCCTCATCGATACAGGCCAGGAACCGCTGCTCTGAGAGAGATTCGCAAATTCCAGAAGTCCACAAAACTTCTAATTCCTGCTGCTAGT…
>Capsella_bursa-pastoris
ATGGCGAGAACAAAGCATTTCGCTACGAGGTCCGGACCTCGGACTCCAGCTG---------TTG---CTTCGTCTT---------------CTCAGGCGGCTGTTCCCAG---TTCGAGCCCGGCAACAA---GAGGC------AGAGTAGGT------GTAGAC---------GCTGCTGCTCAACAAC------CAACTCCT---------------------GCAACTTCACCTGCTACTGCTAAAAAAAAAGGGGCGAAGAGAGCTAGATTTGGTAGGCCACAAGGTTCACAA------AAAAAGAAGCCTTACCGTTACAGGCCAGGAACCGTTGCTCTGAGAGAGATTCGCCATTATCAGAAGGGCACTAGCCTTCTTATTCCAGCTGCTGCC…
>Lepidium_virginicum
ATGACGAGAACCAAGCATTACGTTTCGAGGCCACAACCTCATCATCGCAAGGAT---GCCACTGTTTCTTCATCTT---------------CTCCGGCGGCTGGTACAAG---TACGAATCGAACAACAA---GGAGTTCTGAAGGTGAAGCT------GGAGA------------TAATGCTCAACAAA------CAATTCCT---------------------ACAACTTCACCGGCTACTAATAGCAAAAAAGGGGCAAAAAGAACCAAAGAAACTATGCCACAAAGTTCAA---------ATAAGAAAACATATCGATACAAGCCAGGCACCGTTGCTCTGAGAGAGATTCGCCATTTTCAGAAGAGCACAAATCTTCTAATTCCAGCTGCTAGT…
>Orychophragmus_violaceus
ATGGCGAGAAGCAAGCATTTCGGTTTAAGGGGACGAGATCGCAATCGAACGAAT---GCCGCTG---TTTCTTCTT---------------CGACGGCAGCAGGTCCAAG---TACGACCCCGACGAGAA---GGGAC------AGTGAAGCT------GAAGGTGAAGGTGGAGATGCTGCTCAACAACAA---------------------------------AGAACATCACCAGCTACGGGTAGAAAAA---------AGCGAACTAAACAGGCTAACCCACAAAGTTCGA---------AAAAGAAGCCTTACAGATACAAACCAGGAACTGTTGCTCTCAGAGAGATTCGACATTTCCAGAAGAACACTCAACTTCTTATCCCAGCTGCTAGT…
Bryophyta
>Anomodon_attenuatus
ATGGCGAGGCGGAAGTCGACCCCTCTGCACGGCAACAAACG---CGCACCCACCCGCCCGGCTGCT------------GCTGCTGCTGCTGCCTCGACTTC---------------------GACGAGGAGGCCGAGGAAAGCGCACCGATGGAGACCGGGCACCAAGGCGTTGCAGGAGATTCGGCACTACCAGAAGACGTGCGACTTGCTCATCCCCCGACTGCCGTTCGCTCGCTATGTGAAGGAAATCACGTCTATGTATGCGAGTGACGTTTCTCGATGGACGGCGGAGGCTTTGACAGCCCTTCAAGAGGCAACAGAAGACTACATGGTGCATTTGTTTGAAGACACGAATTTGTGTGCCATCCATGCGAAGCGAGTCACCATAATGCCGAAA…
>Neckera_douglasii
ATGGCGAGGCGGAAGTCGACCCCTCTGCACGGCGACAGACG---CGCACCCACCAACCCGGCGGCG------------GCTGCTGCT------TCTACTTC---------------------GACGAGGAGGCCGAGGAAAGCGCACCGATGGAGACCGGGCACCAAGGCGTTGCAGGAGATTCGGCACTACCAGAAGACGTGCGACTTGCTCATCCCCCGACTGCCGTTTGCTCGCTATGTGAAGGAAATCACGTCTATGTATGCGAGTGACGTTTCTCGATGGACGGCCGAGGCTTTGACAGCCCTTCAAGAGGCAACAGAAGACTACATGGTGCATTTGTTTGAAGACACGAATTTGTGTGCCATCCATGCGAAGCGAGTCACCATAATGCCGAAG…
>Anomodon_rostratus
ATGGCGAGGCGGAAGTCGACCCCTCTGCACGGCAACAAACG---CGCACCCACTCGCTCGTCTGCT------------GCTGGTGCT------TCTTCTTC---------------------TGCGACGAGGCCGAGGAAAGCGCACCGATGGAGACCGGGCACCAAGGCGTTGCAGGAGATTCGGCACTACCAGAAGACGTGCGACCTGCTCATCCCCCGACTGCCGTTTGCCCGCTATGTGAAGGAAATCACGTCTATGTATGCGAGTGACGTTTCTCGATGGACGGCGGAGGCTTTGACAGCCCTTCAAGAGGCAACAGAAGACTATATGGTGCATTTGTTTGAAGATACAAATTTGTGTGCCATCCATGCGAAGCGAGTCACCATAATGCCGAAG…
>Rhynchostegium_serrulatum
ATGGCGAGGCGGAAGTCGACTCCTCTGCACGGCAACAAACG---CGCACCCACGCGCCCATCTGCT------------GCTGGTGCT------TCTTCTTC---------------------TACGACGAGGCCGAGGAAAGCGCACCGATGGAGACCGGGCACCAAGGCGTTGCAGGAGATTCGGCACTACCAGAAGACGTGCGACTTGCTCATCCCACGACTGCCGTTTGCTCGCTATGTGAAGGAAATCACGTCAATGTATGCGAGTGACGTTTCTCGATGGACGGCGGAGGCTTTGACAGCCCTTCAAGAGGCAACAGAAGACTACATGGTGCATTTGTTTGAAGACACAAATTTGTGTGCCATCCATGCGAAGCGAGTCACCATAATGCCGAAG…
>Pseudotaxiphyllum_elegans
ATGGCGAGACGGAAGTCGACCCCTCTGCACGGCAACAAACG---CGCGCCCACTGGCCCG---------------------GCTGCT------GCTGCTTC---------------------TACGACGAGACCGAGAAAAGCGCACCGATGGAGACCGGGCACGAAGGCGTTGCAGGAGATTCGGCACTACCAGAAGACGTGCGACTTGCTCATCCCCCGACTGCCGTTTGCTCGCTATGTGAAGGAAATCACGTCTATGTATGCAAGTGACGTTTCTCGATGGACGGCGGAGGCTTTGACAGCCCTTCAAGAGGCAACAGAAGACTACATGGTGCATTTGTTTGAAGACACAAATTTGTGTGCTATCCATGCGAAGCGAGTCACCATAATGCCGAAG…
>Leucodon_brachypus
ATGGCGAGGCGGAAGTCGACCCCTCTGCACGGAGAAAAACG---CGCACCTACGCGCTCGGCA---------------GCTGCTGCT------GCTGCTTC---------------------TACGACGAGGCCCAGGAAAGCGCACCGATGGAGACCAGGCACCAAGGCGTTGCAGGAGATTCGGCACTACCAGAAGACGTGTGACTTGCTCATCCCCCGACTGCCGTTTGCTCGCTATGTGAAGGAAATCACGTCTATGTATGCGAGTGACGTCTCTAGATGGACGGCGGAGGCTTTGACAGCCCTTCAAGAGGCAACAGAAGACTACATGGTGCACTTCTTTGAAGACACTAATTTGTGTGCCATCCATGCGAAGCGAGTCACCATAATGCCGAAG…
>Leucodon_sciuroides
ATGGCGAGGCGGAAGTCGACCCCTCTGCACGGAGAAAAACG---CGCACCTACGCGCTCGGCA---------------GCTGCTGCT------GCTGCTTC---------------------TACGACGAGGCCCAGGAAAGCGCACCGATGGAGACCAGGCACCAAGGCGTTGCAGGAGATTCGGCACTACCAGAAGACGTGTGACTTGCTCATCCCCCGACTGCCGTTTGCTCGCTATGTGAAGGAAATCACGTCTATGTATGCGAGTGACGTCTCTAGATGGACGGCGGAGGCTTTGACAGCCCTTCAAGAGGCAACAGAAGACTACATGGTGCACTTGTTTGAAGACACTAATTTGTGTGCCATCCATGCGAAGCGAGTCACCATAATGCCGAAG…
>Thuidium_delicatulum
ATGGCGAGGCGGAAGTCGACCCCTCTGCACGGCAACAAACG---CACTCCCACTCGCTCAGCT---------------GCCGCTGCT------GCTGCTTC---------------------TACGTCGAGGCCGAGGAAAGCGCACCGATGGAGACCGGGCACCAAGGCGTTGCAGGAGATTCGGCACTACCAGAAGACGTGCGACTTGCTCATCCCCCGACTGCCGTTTGCTCGCTATGTGAAGGAAATCACGTCTATGTACGCAAGTGACGTTTCTAGATGGACGGCGGAGGGTNTNACAGCCCTTCAAGAGGCAACAGAAGACTACATGGTGCATTTGTTTGAAGACACAAATTTGTGTGCCATCCATGCGAAGCGAGTCACCATAATGCCGAAG…
>Pohlia_nutans
ATGGCGAGGCGGAAGTCCACCCCTCTGCACGGCAACAGACG---CGCCTCCACGAGCTCCAAT---------------CCTGCTGCT------GCTGCTGC---------------------TCAGCGGAGGCCTCGGAAACCGCACCGATGGAGACCCGGTACCAAGGCGTTGCAAGAGATTCGCCAATACCAGAAGACTGGCGACTTGCTTATCCCCCGCCTCCCGTTTGCTCGCTACGTGAAGGAAATCACGTCAATGTATGCAAGTGACGTTTCTCGATGGACGGCGGAGGCTTTGACAGCCCTTCAAGAGGCAACAGAAGACTACATGGTGCATTTGTTTGAAGACACAAATTTGTGTGCCATCCATGCGAAGCGAGTCACCATAATGCCGAAA…
>Hedwigia_ciliata
ATGGCGAGGCGGAAGTCTACTCCCCTGCATGGCCGCAGACG---CGCGTCCACTAGCTCTGCAGGG------------GGAGCTGCA------GCAGCTGC---------------------GGCGCGGAGGCCTCGGAAACCGCACAGATGGAGACCAGGCACCAAGGCATTGCAAGAGATCCGCCACTACCAGAAGACTTGCGACTTGCTTATTCCTCGACTTCCTTTTGCTCGCTATGTGAAAGAAATCACGTCTATGTATGCAAGTGACGTTTCTCGATGGACGGCGGAGGCTTTGACAGCGCTTCAAGAGGCAACAGAAGACTACATGGTGCATTTATTTGAAGACACAAATTTGTGTGCCATCCATGCGAAGCGAGTCACCATAATGCCGAAG…
>Racomitrium_varium
ATGGCGAGGCGGAAGCAGACGCCTCTGCGGGGCAACAACCG---GGCGTCGACTAGCGCTGCGGGC------------AGAGCCGCA------CCGCGTGC---------------------AGCGCCAAGGCCGCGGAAGCCGCACCGGTGGAGGCCGGGTACCAAGGCATTGCAGGAGATTCGCCATTACCAAAAGACTTGCGACCTGCTCATCCCCCGGCTTCCGTTCGCTCGCTATGTGAAGGAACTCACGGGTATGTACGCAAGTGATGTTTCTCGATGGACAGCGGAAGCTTTGACAGCCCTTCAAGAGGCCACAGAAGACTATATCGTGCATTTATTTGAAGACACAAATTTGTGTGCTATTCATGCAAAGCGAGTCACCATAATGCCGAAA…
>Scouleria_aquatica
ATGGCGAGGTTGAAGCAGACCCCTCTGCGGGGCAACAACCG---GGCGTCCACTAGCTCCGTTGCTCGTAGACTCGCCGGTACCCCT------GCAGCTGC---------------------GGCGCCGAGGCCGCGGAAGCCGCACCGGTGGAGACCAGGCACGAAAGCGTTGCAAGAGATTCGCCATTACCAAAAGACTTGCGACCTGCTCATCCCCCGACTTCCTTTCGCCCGCTATGTGAAGGAAATCACGTCTATGTACGCAAGTGACGTTTCTCGATGGACGGCGGAAGCTTTGACTGCCCTTCAAGAGGCCACAGAAGACTATATAGTGCATTTGTTTGAAGACACAAATTTGTGTGCTATCCATGCAAAGCGAGTCACCATAATGCCGAAA…
>Ceratodon_purpureus
ATGGCGAGGCTGAAGCAGACGCCGCTGCGGAGCAACAACCG---GGCGTCGACGAGCTCTGCTGGT------------CGAGCTGCA------CCCTCTCCTGCCGCTAGAGCGGCACAGCGCGCGCCGCGGCCGAGGAAGCCGCACCGGTGGAGGCCTGGGACTAAGGCGTTGATGGAGATTCGGTACTACCAGAAGACTTGCGACCTGCTCATCCCTCGCCTTCCTTTCGCTCGCTATGTGAAGGAAATTACGTCTATGTACGCAAGTGATGTTTCTCGATGGACGGCAGAAGCTTTGACAGCTCTTCAAGAGGCAACAGAAGACTACATAGTGCATTTGTTTGAGGACACAAATTTGTGTGCTATCCATGCAAAGCGAGTCACCATAATGCCGAAG…
>Diphyscium_foliosum
ATGGCAAGAAGGAAAACAACCCCTCTACGCGG---GAACCG---TGCTTCCACTAGAGCTGCAGGT------------GGAGTAGCA------GCAGTTGC---------------------GGCTCAAAGGCCCAGGAAGCCGCACCGATGGAGGCCCGGCACCAAGGCATTGCAAGAGATCCGCCATTATCAAAAGACTTGCGACCTTCTCATCCCTCGCCTTCCGTTTGCCCGCTATGTTAAGGAGATCACGACTATGTTTGCTAGTGACGTTTCTCGATGGACGGCGGAAGCTTTGACAGCCCTCCAAGAGGCAACCGAGGACTACATGGTTCATTTGTTTGAGGACACGAACTTGTGCGCGATTCATGCAAAGCGAGTTACCATCATGCCGAAG…
>Physcomitrella_patens
ATGGCAAGAAGGAAAACTACCCCTGTACATGGCAACCACCG---AGCTTCTACTAGCTCTGTTGGT------------GGAGCTGCG---------------------------------------GTGAGGCCCAGGAAGCCGCACCGATGGAGACCCGGGACCAAGGCATTGCAAGAGATCCGCCATTATCAAAAGACGTGCGACCTTCTCATCCCTCGACTACCTTTTGCCCGCTATGTGAAGGAAATTACGATGATGTACGCTAGTGATGTTTCCCGGTGGACTGCGGAAGCTTTGACCGCTCTCCAAGAGGCCACTGAAGATTATATGTGCCATTTGTTTGAAGACACCAATTTGTGTGCTATCCATGCTAAGCGAGTAACCATAATGCCGAAG…
>Bryum_argenteum
ATGGCGAGGAGGAAATCGACTCCTCGGCATGGCCGGAACCG---GGCGTCCACGAGCGCTGCTGGT------------GGAGCTGCA------GCAGCTGC---TGC---------------TGCGCGGCAACGAAGGAGACCGCATCGATGGAGACCAGGCACCAAGGCACTCCAAGAGATTCGGCATTACCAAAAGACATGCGACCTCCTCATACCTAGACTTCCGTTCGCGCGCTATGTGAAAGAAATCACGTCTATGTATGCAAGTGATGTGTCTCGGTGGACGGCTGAAGCTTTAACAGCCCTTCAAGAAGCAACTGAAGATTACATAGTGCATTTGTTTGAAGACACGAATTTGTGCGCTATCCACGCTAAGCGAGTCACCATAATGCCAAAG…
>Rosulabryum_capillare
ATGGCGAGGAGGAAATCGACTCCTCGGCATGGCCGCAACCG---GGCGTCCACGAGCGCTGCTGGT------------GGAGCTGNA------GCAGCTGCTGCTGC---------------TGCGCGGCAACGAAGGAGACCGCATCGATGGAGACCAGGCACCAAGGCACTCCAAGAGATTCGGCATTACCAAAAGACGTGCGACCTCCTCATTCCTAGACTTCCGTTCGCGCGCTATGTGAAAGAAATCACGTCTATGTACGCAAGTGATGTGTCTCGGTGGACGGCGGAAGCTTTAACAGCCCTTCAAGAAGCAACTGAAGACTACATAGTNCATTTGTTTGAAGACACGAAT------------------------------------------…
>Fontinalis_antipyretica
ATGGCAAGGAGGAAATCGACCCCTCGACATGGCAACAACAG---GGCGTCCACAAGCGCTAGAGGG------------GGAGCAGCG------GCTGC------------------------AAGGAGGTCTAGTAGGAAGCCGCACCGATGGCGACCTGGCACCAAGGCATTGCAAGAGATTCGACGCTACCAGAAGACTTGCGACCTCCTCATTCCTCGCCTTCCCTTCGCACGCTACGTCAAAGAAATTACGTCTATGTACGCAAGCGATGTCTCTCGGTGGACGGCCGAAGCATTGACGGCTCTCCAAGAGGCAACTGAGGACTACATAGTCCACCTGTTTGAAGACACAAATTTGTGCGCTATCCATGCTAAGCGAGTAACCATAATGCCAAAG…
>Orthotrichum_lyellii
ATGGCAAGGAGGAAATCTACTCCTCTTCATGGCAACAACCG---GGCGTCCACAAGCGCTGCAGGT------------GGAGCTTCA------GCTGCTGCAGCAGCAAGGAGGA------GGGGGAGTAGTAGTCGGAGGCCTCACCGATGGCGACCGGGCACCAAAGCATTGCAAGAGATCCGGCGCTACCAAAAGACTTGCGACCTCCTCATTCCTCGCCTTCCTTTCGCTCGCTACGTCAAAGAAATCACGACCATGTATGCAAGTGATGTCTCTCGATGGACGGCAGAAGCATTGACCGCCCTCCAAGAGGCAACGGAGGACTACATTGTCCATTTGTTTGAAGACACAAACTTGTGCGCTATCCATGCAAAGCGAGTAACCATAATGCCCAAG…
>Syntrichia_princeps
ATGGCGAGGCGGAAGCAGACGCCGCTGCGAGGCGACAGCCGTGGAGCGTCCACCAGC---------------------AGGGCCACG------CCGTCGCGAGC------------------GCAGGTGCCCCAACGCAAGGCGCATCGCTGGAGGCCCGGCACCAAGGCTTTGATGGAGATTCGCCACTACCAGAAGACGTGCGACCTGCTCATCCCCCGCCTCCCCTTCGCTCGCTATGTGAAAGAAATCACTTCGATGTATGCAAGCGATGTTTCTCGGTGGACGGCGGAAGCTTTGACAGCCCTTCAAGAGGCTACAGAAGACTACATAGTGCACTTGTTTGAAGACACCAACCTTTGTGCTATCCATGCAAAGCGAGTCACCATAATGCCGAAG…
Convolvulaceae
>Ipomoea_coccinea
--------------------------------------ACGTGGTCGACCGAGTTCCACTGCCGGTGCTTCCGCTTCAGCTTCAAGGGAGACGCCGACTAGAAGAAGTCCGAGG------------------ACTACGCCG---AAAAGTCCAGCTTCCCGTTCCCAGCCTCCCACTGGCACTAGGACACGGAAACCTCATCGTTTCAGGCCAGGAACGGTGGCTTTGCGTGAAATACGGCATTTTCAGAAGACCATTAAGCTTCTGATTCCGGCTAGTAGGTTCATTAGGCTAGTTAAAGAAATTAGCAACTTTTATGCACCAGAGGTATCTCGCTGGCAAGCTGAAGCTCTAGTAGCACTTCAGGAGGCTGCTGAAGATTTTTTGGTTCACTTGTTT…
>Ipomoea_triloba
ATGGCGAGAACTAAACACCAA---GCAGTAAGGAAACAACGTGGTCGACAGAGCTCCGCTGCCGATGCTTCCGCTTCAGCTTCAAGGGAGACGCCGACTAGAAGAAGTCCGAGG------------------ACTACGCAG---CAAAGTCCAACTTCCCGTTCCCAGCCTCCCACTGGCACTGGGACACGGAAACCTCATCGTTTCAGGCCAGGAACGGTGGCTTTGCGTGAAATACGGCATTTTCAGAAGACCGTTAAGCTTCTGATTCCGGCTACTAGTTTCATTAGGCTAGTTAAAGAAATTAGCAACTTTTATGCACCCGAGGTATCTCGCTGGCAAGCTGAAGCTCTAGTAGCACTTCAGGAGGCTGCGGAAGATTTTTTGGTTCACTTGTTT…
>Ipomoea_nil_XM_019343189
ATGGCGAGAACTAAACACCAA---GCAGTAAGGAAACAACGTGGTCGACAGAGTTCCGCTGCCGATGCTTCCGCTTCAGCTTCAAGGGAGACGCCGAGTAGAAGAAGTCCGAGG------------------ACTACGCCG---CAAAATCGAGCTTCCCGTTCCCAGCCTCCCACTGGCACTGGGACGCGGAAACCTCATCGTTTCAGGCCTGGAACGGCGGCTTTGCGTGAAATACGGCATTTTCAGAAGACCATTAAGCTTCTGATTCCGGCTACTAGATTCATTAGGCTAGTTAAAGAAATTAGCAACTTTTATGCACCAGAGGTATCTCGCTGGCAAGCTGAAGCTCTAGTAGCACTTCAGGAGGCTGCGGAAGATTTTTTGGTTCACTTGTTT…
>Ipomoea_nil_XM_019343190
ATGGCGAGAACTAAACACCAA---GCAGTAAGGAAACAACGTGGTCGACAGAGTTCCGCTGCCGATGCTTCCGCTTCAGCTTCAAGGGAGACGCCGAGTAGAAGAAGTCCGAGG------------------ACTACGCCG---CAAAATCGAGCTTCCCGTTCCCAGCCTCCCACTGGCACTGGGACGCGGAAACCTCATCGTTTCAGGCCTGGAACGGCGGCTTTGCGTGAAATACGGCATTTTCAGAAGACCATTAAGCTTCTGATTCCGGCTACTAGATTCATTAGGCTAGTTAAAGAAATTAGCAACTTTTATGCACCAGAGGTATCTCGCTGGCAAGCTGAAGCTCTAGTAGCACTTCAGGAGGCTGCGGAAGATTTTTTGGTTCACTTGTTT…
>Cuscuta_campestris_MN625522
ATGGTGAGAAAGAAACAGAAA---TCTGTGCGGAAGCGAAAGCGTCCAGATACTTCCGTTTCCGGAGCTTCTCCTTCGTCTTCTAGGGGGACGCCGACCAGAACAAATTCAAGG------------------GCTGAGCAGCCGGAAAATTCCAATTCCCGACCT---CCTCATGGTGGGACTAAGAAGCGCAAGCCTCACCGCTTCAAGCCAGGGGCTGTGGCTTTGCGTGAAATTCGGCATTTTCAGAAGTCCACGGACCTTCTAATTCCCGCCGCCCCTTTCATTAGGCTTGTTAAAGAAATTAGCAATGCTTATGCACCAGAGGTAACTCGCTGGCAAGCTGAAGCTCTAGTAGCTCTTCAGGAGGCTGCGGAAGATTATTTGGTTGTCTTGTTT…
>Cuscuta_campestris_MN625523
ATGGTGAGAAAGAAACAGAAA---TCCGTGCGGAAGCGAAAGCGTCCAGATACTTCCGTTTCCGGAGCTTCTCCTTCGTCTTCTAGGGGGACGCCGGCCAGAACAAATTCGAGG------------------GCTGAGCAGCCGGAAAATTCCAATTCTCGACCT---CCTCATGGTGGGACTAAGAAGCGCAAGCCTCACCGTTTCAAGCCAGGGACTGTGGCTTTGCGTGAAATTCGGCAGTTTCAGAAGTCCACGGACCTTCTAATTCCCGCCGCCCCTTTCATTAGGCTTGTTAAAGAAATTAGCAATGCTTATGCACCAGAGGTAACTCGCTGGCAAGCTGAAGCTCTAGTAGCTCTTCAGGAGGCTGCGGAAGATTATTTGGTTATCTTGTTT…
>Cuscuta_europaea_MN625517
ATGGCAAGACTCAAGCAAATA---GCTACCAAGAAACAA------------------GGTTCCGGAGCATCCCCTTCCACGAAGCGAGTGCCGCCGACGAAGGGTAAGCCGATG------------------------------AAAAATTCCAAATCTGGTTCC---GCTCCTAGTGAAGCTTCAGCACGGAAGCCTCGTCGCTTTAAGCCCGGAACTGTTGCTCTCCGGGAGATCCGGAAGGCCCAGAAATCATGCAATCTTCTTATTCCTGCAGCCCCTTTTGTCAGGCTTACTAGGAAGTTAAGCATCTTCTTTTCACCGGATATGAAACGCTGGCAAGCAGATGCTCTTAATGCACTGCAGGAGGCGGCTGAGTTGTATTTGGTGGAACTCTTG…
>Cuscuta_europaea_MN625519
ATGGCAAGACTCAAGCAAATA---GCTACCAAGAAACAA------------------GGTGCCGGAGCATCCGCTTCCACGAAGCGAGTGCCGCCGACGAAGGGTAAGCCGATG------------------------------AAAAATTCCAAATCTGGTTCC---GCTCCTAGTGAAGCTTCAGCGCGGAAGCCTCGTCGCTTTAAGCCCGGAACTGTTGCTCTCCGGGAGATCCGGAAGGCCCAGAAATCATGCAATCTTCTTATTCCTGCAGCCCCGTTTGTCAGGCTTACTAGGAAGTTAAGCATCTTCTTTTCACCGGATATGAAACGCTGGCAAGCAGATGCTCTTAATGCACTGCAGGAGGCGGCTGAGTTGTATTTGGTGGAACTCTTA…
>Cuscuta_epithymum
ATGGCAAGAGTCAAGCAAACA---GCAACTAAGAAGAAA------------------GGTGCCGGAGCATCCGCTTCCACGAAGCGAGTGCCGCCTACGAAGGGCAAGCCGACGAAGGGCAAGCGGAGGAAGGGTAAGCCCACAAAAAATTCCAAACCTGGTTCT---GCTCCTAGTGAAGCTTCAACACGGAGGCCTCGTCGCTTTAAGCCCGGAACTGTTGCTCTCCGGGAGATCCGGAAGGCCCAGAAATCATGCAATCTTCTTATTCCTAAAGCCCCGTTTGTCAGGCTTACTAGGGAGTTCAGCACATTTTATTCACCGGATATGAAGCGCTGGCAAGCAGATGCTCTTTATGCACTTCAGGAGGCATCTGAGTCGTATTTGGTGGAACTCTTA…
>Cuscuta_europaea_MN625521
ATGGCCAGAAGCAAGCAAAAAGTTGCTGCTGCCAAGCGA------------------GGTGCCGGAGTAATCGCTTCCACACCGAAAGGGAAGCCAACCGAGTCCAATAAGAGG------------------------------AGAAATTCTAAATCCAGTTCT---GCTCCAACTGGCGCTGTAACACACAAGCCTCGTCGTTTCAAGCCAGGAACAGTGGCTCTCCGGGAAATCCGAAAAATCCAGAAGTCATGCAAGCTACTTGTACCCGCTGCCCCATTTGCTAGGCTTGTTAAAGAGCTTAGCATATTTTATGCACCTCATGTGACACGCTGGCAAGCTGAAGCTATGCAAGCACTTCAGGAGGCTGCTGAAGAATATCTAGTGCTTCTCTTG…
Cucurbitales
>Benincasa_hispida_XR_005483789
ATGGCGCGAGCGAGGCAT-CCACCCCAAAGGAAGTCCAATCGCATGCCATCAGGTAC-----CGGAGCTGCACAGTCTTCCCCAGCTGCGCCTTCGACGCCA---CTTAGCGGAAGAACACAAAATGTGGAGCAAGCTCAAAGCTCAC------CATTGAGGACAACAAAGAAAAAAAAACGCTTCAGACCAGGAACGGTGGCATTGAGGGAAATTCGGAGTCTCCAGAAATCATGGAATCTACTAATTCCAGCTAGCTGTTTCATCCGAGCAGTGAAAGAAGTAAGCTACCAGTTGGCTCCACAGATTACGCGTTGGCAAGCTGAAGCTTTAGTAGCTCTTCAGGAAGCGGCAGAAGATTTTTTGGTTCATCTATTTGAAGATACCATGCTGTGTGCT…
>Benincasa_hispida_XM_039040824
ATGGCGCGAGCGAGGCAT-CCACCCCAAAGGAAGTCCAATCGCATGCCATCAGGTAC-----CGGAGCTGCACAGTCTTCCCCAGCTGCGCCTTCGACGCCA---CTTAGCGGAAGAACACAAAATGTGGAGCAAGCTCAAAGCTCAC------CATTGAGGACAACAAAGAAAAAAAAACGCTTCAGACCAGGAACGGTGGCATTGAGGGAAATTCGGAGTCTCCAGAAATCATGGAATCTACTAATTCCAGCTAGCTGTTTCATCCGAGCAGTGAAAGAAGTAAGCTACCAGTTGGCTCCACAGATTACGCGTTGGCAAGCTGAAGCTTTAGTAGCTCTTCAGGAAGCGGCAGAAGATTTTTTGGTTCATCTATTTGAAGATACCATGCTGTGTGCT…
>Cucumis_sativus_XM_011660851
ATGGCGCGAGCCAGGCAT-CCACCCCGAAGAAAGTCCAATCGCACGCCATCAGGTTC-----TGGAGCTGCACAGTCTTCCCCAACTGCCCCTTCGACGCCA---CTTAATGGGAGAACGCAAAATGTCAGGCAAGCTCAAAACTCAT------CGTCAAGAACAATAAAGAAAAAAAAACGCTTCAGACCAGGGACAGTGGCATTAAAAGAAATTCGGAATCTCCAGAAATCATGGAATCTGCTAATTCCAGCTAGCTGTTTCATTCGAGCAGTGAAAGAAGTAAGCAACCAGTTGGCTCCACAGATTACGCGTTGGCAAGCTGAAGCTTTAGTAGCTCTTCAGGAAGCAGCAGAAGATTTTTTGGTTCACCTATTTGAAGATACCATGCTGTGTGCT…
>Cucumis_sativus_XM_011660850
ATGGCGCGAGCCAGGCAT-CCACCCCGAAGAAAGTCCAATCGCACGCCATCAGGTTC-----TGGAGCTGCACAGTCTTCCCCAACTGCCCCTTCGACGCCA---CTTAATGGGAGAACGCAAAATGTCAGGCAAGCTCAAAACTCAT------CGTCAAGAACAATAAAGAAAAAAAAACGCTTCAGACCAGGGACAGTGGCATTAAAAGAAATTCGGAATCTCCAGAAATCATGGAATCTGCTAATTCCAGCTAGCTGTTTCATTCGAGCAGTGAAAGAAGTAAGCAACCAGTTGGCTCCACAGATTACGCGTTGGCAAGCTGAAGCTTTAGTAGCTCTTCAGGAAGCAGCAGAAGATTTTTTGGTTCACCTATTTGAAGATACCATGCTGTGTGCT…
>Cucumis_melo
ATGGCGCGAGCCAGGCAT-CCAGTCCAAAGAAAGTCCAATCGCACGTCATCAGGTTC-----TGGAGCTGCACTGTCTCCCCCAGCTGTCCCTTCGACGCCA---CTCAATGGGAGAACACAAAATGTCAGGAAAGCTCAAAGCCCAC------CATCAAGAAC----AAAGAAAAAATACGCTTCAGACCAGGAACGGTGGCATTGAGAGAAATTCGGAATCTCCAGAAATCATGGAATCTGCTAATTCCAGCTAGCTGTTTCATCCGAGCAGTGAAAGAAGTAAGCAACCAGTTGGCTCCACAGATTACGAGATGGCAAGCTGAAGCTTTAGTAGCTCTTCAGGAAGCCGCAGAAGACTTTTTGGTTCACCTATTTGAAGATACCATGCTGTGTGCT…
>Cucurbita_pepo
ATGGCGCGAGCAAAGCAT-CCAACCCAACGGAACTC---TCGCAAGCCATCAGTTGC-----CGGAGCTTCACCGTCTTCCTCAGCTGCGCCGTCGACGCCA---CTTAGTGGAAGAACACAAAGTGGGAGGCAAACTCAGAGTCCGC------TATCAAGAACAACGGGAAAAAAAAGACGCTTCAGACCAGGGACAGTGGCTTTAAGGGAAATTCGACAACTCCAGAAATCATGGAATCTGCTAATTCCAGCCAGCAATTTCATCCGCGCAGTGAAAGAAGTAAGCTACCAGTTGGCTCCGCAGGTTACACGTTGGCAAGCTGAAGCTTTAATAGCTCTTCAAGAAGCCGCAGAAGATTTTTTGGTTCATCTATTTGAAGATACAATGCTATGTGCT…
>Cucurbita_moschata
ATGGCGCGAGCGAAGCAT-CCAACCCAACGGAACTC---TCGCAAGCCATCAGTTGC-----CGGAGCTTCACCGTCTTCCTCAGCTGCGCCGTCGACGCCA---CTTAGTGGAAGAACACAAAGTGGGAGGCAAACTCAGAGTCCAC------TATCAAGAACAACGGGAAAAAAAAGACGCTTCAGACCAGGGACAGTGGCGTTAAGGGAAATTCGACAACTCCAGAAATCATGGAATCTGCTAATTCCAGCCAGCAATTTCATCCGCGCAGTGAAAGAAGTAAGCTACCAGTTGGCTCCGCAGGTTACACGTTGGCAAGCTGAAGCTTTAATAGCTCTTCAAGAAGCCGCAGAAGATTTTTTGGTTCATCTATTTGAAGATACAATGCTATGTGCT…
>Cucurbita_maxima
ATGGCGCGAGCGAAGCAT-CCAACCCAAAGGAACTCAAATCGCAAGCCATCAGTTGC-----CGGAGCTTCACCTTCTTCCTCAGCTGCGCCGTCGACGCCA---CTTAGTGGAAGAACACAAAGTGGGAGGCAAACTCAGAGTCCGC------TATCAAGAACAACGGGAAAAAAAAGACGCTTCAGACCAGGGACAGTGGCGTTAAGGGAAATTCGACAACTCCAGAAATCATGGAATCTGCTAATTCCAGCCAGCAATTTCATCCGCGCAGTGAAAGAAGTAAGCTACCAGTTGGCTCCGCAGGTTACACGTTGGCAAGCTGAAGCTTTAATAGCTCTTCAAGAAGCCGCAGAAGATTTTTTGGTTCATCTATTTGAAGATACAATGCTATGTGCT…
>Momordica_charantia
ATGGCGCGAGCCAGGCAT-CCAGCTCAAAGGAACGCAAATCGCAAGCCACTAGGTTC-----TGGAGTTGCACCGTCTTCCCCAGCTGGGCCATCGACGCCA---CTTGGTGGAAGAACACAAAATGTGAGGCAAGCTCAAAGTCCAC------CAGCAAGGACATCTGGGAAGAAAAGACGGTTCAGGCCAGGGACAGTTGCATTGAGGGAAATTCGGCAATTCCAAAAGACATGGAATCTGCTAATTCCAGCTAGCAGTTTCATCCGAGCAGTAAAAGAAGTAAGCTACCAGTTAGCTCCAGAGATTACGCGGTGGCAAGCTGAAGCTTTAATAGCTCTTCAGGAAGCAGCAGAAGATTTTTTGGTTCATCTATTTGAAGATACAATGCTATGTGCT…
>Pilostyles_thunbergi
ATGGCGAGAAGCAAGCACGTTCCTTCGAGCCGACGTGAACGGCGCACGAGCAACGTTGTGCAAGGAACAACCCAAGCCCCTGAAGCTGTTCCTTCGGAACCAGGGCCAAGTTCAAGAGCACCTAATGATGTACCAACTTCCAGTTC----------TCAAAAGCAA--AGAAAACCACATCGTCACAGGCCCGGTGTTGTGGCTCTTAAAGAAATTAGACATTTGCAGAGAAGCACACATTTACTAATTCCTTCTGCTAGTTTCATTAGATTAGTTAGACTCATCACAGGACAATTCTCTCATGATGTTAGTCGTTGGACAGCTGAAGCTGTACTTGCACTTCAAACGGCAGCAGAAGATTTCCTCGTTCAATTATTTGAAGATGGGATGATTTGTGCT…
>Thladiantha_villosula
GGAGGAAAGG-----------------------------------------------------------------------------------------------CTCCGAGGAAGCAGCTGGCGACGAAGGCCGCCAGGAAGTCTGC-TCCGGCGACGGGAGGCGTGAAGAAGCCGCATCGTTTCAGGCCCGGGACGGTGGCTCTGAGGGAGATCAGGAAGTACCAGAAGAGTACTGAGCTTCTGATCAGGAAGCTTCCGTTTCAAAGGCTGGTGAGAGAGATTGCTCAGGATTTCAAAACCGATCTT---CGTTTCCAGAGCAGCGCCGTGGCTGCGCTTCAGGAGGCTGCCGAGGCGTACCTGGTAGGGCTCTTTGAGGATACGAATCTGTGCGCT…
Cupressaceae
>Athrotaxis_cupressoides
ATGGCTAGGCAGAAGTCAACAG---CAAGGAAGAGAACTAGTACTGCTGCTGCTTGCACTT------------------------------CTGCTGTTGAATCTTCCAGTGCTGGTGCAAGGGGCACTCGGTCTGCATCGAGAAGACAGTCTGGTGAGGGTCCACATGCAACTGCAGCAACA------------GAGAGTGTGAGGAAGCCTCACCGGTTTAAACCAGGAACTGTTGCTCTTAGAGAGATCAAACGTTATCAGAAGAGCTTTGAGCTGCTTATCCCAGCTCTTCCATTTGCTAGAACTGTAAGGGAGGTGACTGCACATTATACTCAAGAGGTGAGCCGATGGACTGCTGAAGCTTTAGTAGCTTTGCAAGAGGCAGCTGAGGACCAT…
>Metasequoia_glyptostroboides
ATGGCTAGGCAGAAGACATCAGTTCCAAGGAAGAGAACTAGTACTGCTGCTGCTTCCACTT------------------------------CTGCTGTTGAATCTTCCAGTGCTGGTGCAAGGGGTATGCG---TGCATCCAGAAGGCAGTCCGGTGAGGTTCCACATGCCACTGCAGCCCCA------------CAGACTGTAAAGAAGCCTCACCGGTTTAAACCGGGGACTGTTGCTCTTAGAGAGATCAGACGTTATCAGAAGAGCTTTGAGCTGCTTATCCCAGCTCTTCCATTTGCTAGACTTGTGAGGGAGGTGACTGAACATTATACCCTAGAGGTGAATCGATGGACTGCTGAAGCTTTAGTAGCTTTGCAAGAGGCAGCTGAGGACTTC…
>Cunninghamia_lanceolata
ATGGCTAGGCAGAAGACAAAAGCTCCAAGGAAGAGAACTGGCACTGCTGCTGCTTCCACTT------------------------------CTGCTGGTGAATCTTCCAGTGCTGCTGCAGGGGGCAGTCGGCGTTCATCCAGAAGGCAGTCTGGTGAGGGTCCACATGAAACTGCAGCACCAGAGACTGTGAGAAAGACTGTGAGGAAGCCTCACAGGTTTAGGCCAGGAACTGTTGCTCTTAGAGAGATCAGACGGTATCAGAAGAGCTTTGAGCTGCTTATCCCAGCTCTTCCATTTGCCAGGACTGTGAGGGAGGTAACTGCACATTATACTTTAGAGGTGAATCGATGGACTGCTGAAGCTTTAGTAGCTTTGCAAGAGGCAGCTGAGGACTTT…
>Taiwania_cryptomerioides
ATGGCTAGGACAAAGACAACTTTTCCAAGGAAGAAAACTATTACTACTGCTGCTTCCACTT------------------------------CTGCTGTTGAATCTTCCAGTGCTGG------------------TGCAAGGGGCAGACATAGTGCTGAGGGTCAACGTGCAACAGCAACAGCA------------GAGACTTTGAGGAAGCCTCACCGATTTAAACCAGGAACTGTTGCCCTTAGAGAGATAAGACGTTATCAGAAGAGCTTTGAGCTGCTTATCCCAGCACTTCCATTTGCTAGAACTGTGCGGGAGGTGACTGCACATTTTACTCTAGAGGTGAATCGATGGACTGCTGAAGCTTTAGTAGCTTTGCAAGAGGCAGCTGAGGCCTAT…
>Glyptostrobus_pensilis
ATGGCTAGGCAGAAGACGACAGTTCCAAGGAAGAGAATTGCTCCTGCTTCCTCTTCTGCTC---CCGCTTCCA---------CTTCTGCTCCCGCTGCTGAATCTTCCAGTGCTGCTGC---------------TGCAAGGGGCAGACGTAGTGCTGAGGGTCCACGTGCAACAGCAACACCA------------AAGACTGCAAGGAAGACTCACCGATTTAAACCAGGAACTGTTGCCCTTAGAGAGATAAAGCGTTATCAGAAGAGTTTTGAATTGCTTATCCCAGCACTTCCATTTGCTAGACTTGTGAGGGAGGTGACTGCGCATTATACTCTAGAGGTGAATCGATGGACTGCTGAAGCTTTGGTAGCTTTGCAAGAGGCAGCTGAGGACTAT…
>Austrocedrus_chilensis_YYPE-2059420
ATGGCTAGGCGGAAAACAACAGTCCCAAGGAGGAAAAATGGTAATGCTCCTGAATCCACTC---CTGCTTCTA------------------CTCCTGCTGAATCTTCCCGTGCTGGTGC---------------TGCAAGGACCAGACATAGTGCTGAGGCTCCACGTGCAACAGGAACACCA------------AAGAG---GGCTAAGCCTCACCGTTTCAAACCAGGAACTGTTGCCCTTAGAGAAATAAGACGTTATCAAAAAAGTTTTGAATTGCTGATCCCAGCGTTTCCATTTGCCAGACTGGTAAGAGAGGTCACAGGACATTATTCATTAGAGGTGGATCGATGGACCGCTGAAGCTTTAGTGGCTTTGCAAGAGGCGGTAGAGGACTAC…
>Callitris_macleayana
ATGGCAAGGAAAAAGACAACAGTCCCGAGAAGGAAAAATGTTAGTGCTTCTGAATCTACTCCTACTGCTTCTA------------------CTCCTGCTGAATCTTCCCGTGCTGGTGC---------------TGCAAGAACCAGACATAGTGCTGAGGCTTCACGTGCAACAGGAACGCCA------------AGGAG---AGCGAAGCCTCACCGCTTCAAACCAGGAACTGTTGCCCTTAGAGAAATTAGACGATATCAAAAAAGCTTTGCATTGCTGATACCGGCATTTCCATTTGCCAGACTAGTAAGAGAGGTAACAGCATATTATTCACGAAAGGTGGATCGATGGACTGCTGAAGCTTTAGTAGCTTTGCAAGAGGCGGCAGAGGATTAT…
>Neocallitropsis_pancheri
ATGGCAAGGAAAAAGACAACAGTCCCGAGAAGGAAAAATGTTAATGCTCCTGAATCTACTCCTACTGCTTCTA------------------CTCCTGCCGAATCTTCCCGTGCTGGTGC---------------TGCAAGAACCAGACATAGTGCTGAGGCTTCACGTGCAACAGGAACGCCA------------AGGAG---AGCAAAGCCTCACCGCTTCAAACCAGGAACTGTTGCCCTTAGAGAAATTAGACGATATCAAAAAAGCTTTGCATTGCTGATACCGGCATTTCCATTTGCCAGACTAGTAAGAGAGGTAACAGCATATTATTCACGAAAGGTGGATCGATGGACTGCTGAAGCTTTAGTGGCTTTGCAAGAGGCGGCAGAGGATTAT…
>Austrocedrus_chilensis_YYPE-2064402
ATGGCTAGGCGGAAGACAACAGTCCCAAGGAAGAAAAATGTTAATGCTTCTGATTCCACTC---CTGCTTCTA---------CTCCCGCTCCTCCTGCTGAATCTTCCAGCGCTGGTGC---------------TACGAGGGCCAGGCATCATGCTGAAGCTCCACGTGCAACACCAACACCA------------AAGAGTGCGAAGAAGCCTCACCGTTTCAGACCGGGAACTGTTGCTCTAAGAGAAATAAGACGGTATCAAAAAAGTTTTGATTTATTGATTCCAGCATTCCCATTCGCCAGACTAGTACGAGAAATTACAGCACATTATTCACTAGAGGTGAATCGATGGACTGCTGAAGCTTTAGTGTCTTTGCAAGAGGCGGCAGAGGACTAC…
>Papuacedrus_papuana
ATGGCTAGGCGGAAGACAACAGTCCCAAGGAAGAAAAGTGTTAATGCTTCTGATTCCACTCCTGCTGCTTCTA---------CTCCTGCTCGTCCTGCTGAATCTTCCAGCGCTGGTGC---------------TACAAGGGCCAGACATCGTGCTGAAGCTCCACGTGCAACAGCAACACCA------------AAGAGTGCCAAGAAGCCTCACCGTTTCAGACCGGGAACTGTCGCCCTAAGAGAAATAAGACGTTATCAGAAAAGCTTTGAATTATTGATTCCAGCTTTCCCATTTGCCAGGCTAGTACGAGAAATGACAGGACATTATTCACTAGAGGTGAATCGATGGACTGCTGAAGCTCTAGTGTCTTTGCAAGAGGCGGCAGAGGACTAC…
>Pilgerodendron_uviferum
ATGGCTAAGCGGAAGACAACATTACCAAGGAAGAAAAGTGTTAATGCTTCTGATTCCACTCCTACTGCTTCTACTCCTGCTCCTCCTGCTCCTCCTGCTGAATCTTCCAGCGCTGGTGC---------------TACAAGGGCCAGACATCGTGCTGAAGCTCCGCGTGCAACAACAACACCA------------AAGAGTATGAAGAAGCCTCACCGTTTCAAACCGGGAACTGTTGCCCTAAGAGAAATAAGACGTTATCAAAAAAGCTTTGAATTACTAATTCCAGCATTCCCATTCGCCAGACTAGTAAGAGAAGTGACAGCACATTATTCACTAGAGGTGAATCGATGGACTGCTGAAGCTTTAGTGTCTTTGCAAGAGGCAGCAGAGGACTAC…
>Widdringtonia_cedarbergensis
ATGGCTAGGCAGAAGAAAACAGTCCCAAGGAGAAAAAGTAGTATTGCTGCTGATTACACTCCTACTGCTTCTA---------CTCCTGCTCCTCCTGCTGAATCTTCTAGTGCTGGTGC---------------TGCAAGGACTAGACATCGCGCTGAAGTTCCACATGCAA---CAACACCA------------AAGAGTACGAAGAAGCCTCACCGTTTCAAACCGGGAACTGTTGCCTTAAGAGAAATTAGACGCTATCAGAAAAGCTTTGAATTACTAATTCCAGCATTCCCGTTCGCCAGACTGGTAAGAGAGGTGACAGCACATTATTCACTAGAGGTGAATCGATGGACTGCCGAAGCCTTAGTGTCTTTGCAAGAGGCGGCGGAGGACTGC…
>Calocedrus_decurrens
ATGGCTAGGCAGAAGTCAAGAGTCCCCAGGAAGAGAAGTGTTAATGCTCCTGATTCGACTCCCACTGCTTCCA---------CTCCTGTTCCTCCTGCAGAATCTTCCAGTGGTGGCAC---------------TGCAAGGGCCAGACGTAGTGCTGAGGCTCCACATGC---AACAACACCA------------AAGAGTGTGAGGAAACCTCACAGATTTAAGCCTGGAACTGTTGCTCTTAGAGAAATAAGAAGATACCAAAAGAGCTTTGAACTGCTGATTCCAACGTTCCCATTTGCGAGAGTTGTAAGGGAGGTGACAACACATTATTCACTAGAGGTGAGTCGATGGACTGCTGAAGCTTTAATAGCTTTGCAAGAGGCTGCTGAGGACTAC…
>Cupressus_dupreziana
ATGGCTAGGCGGAAGTCAACAGTCCCCAGGAAGAAAAGTGGTAATCCTCCTGATTCCACTCCCACTGCTTCCA---------ATCCTGTTCGTCCTGCAGAATCTTCCAGTGCTGGTGC---------------TGCAAGGGCCAGACGTAGTGCTGAGGCTCCACGTGC---AACAACACCA------------AAGAGTGTGAGGAAGCCTCACAGATTTAAGCCTGGAACTGTTGCTCTTAGAGAAATAAGAAGATACCAAAAGAGCTTTGAACTGTTGATTCCAACGTTCCCGTTTGTGAGAGTTGTAAGGGAGGTGACAACACATTATTCACTAGAGGTGGATCGATGGACTGCTGAAGCTTTAATAGCTTTGCAAGAGGCTGCTGAGGACTAC…
>Microbiota_decussata
ATGGCTAGGCGGAAGTCAACAGTCCCTAGGAAGAAAAGTGGTAATGCTCCCGATTCCACTCCCACTGCTTCCA---------CTCCTGTTCCTCCCGCAGAATCTTCTAGTGCTGGTGC---------------TGCAAGGGCCAGACGTAGTGCTGAGGCTTCACGTGCAAGAACAACACCA------------AAGAGTGTGCGGAAGCCTCACAGATTTAAGCCTGGAACTGTTGCTCTTAGAGAAATAAGAAGATACCAAAAGAGCTTTGAACTGCTGATTCCAACGTTCCCGTTTGCAAGAGTTGTAAGGGAGGTGACAACACATTATTCACTAGAGGTGGATCGATGGACTGCTGAAGCTTTAATAGCTTTGCAAGAGGCTGCTGAGGACTAC…
>Platycladus_orientalis
ATGGCTAGGCAGAAGTCAACAGTCCCTAGGAAGAAAAGTGGTAATGCTCCTGATTCCACTCCCACTGCTTCCA---------CTCCTGTTCCTCCCGCAGAATCTTCTAGTGCTGGTGC---------------TGCAAGGGCCAGACGTAGTGCTGAGGCTTCACGTGCAAGAACAACACCA------------AAGAGTGTGAGGAAGCCTCACAGATTTAAGCCTGGAACTGTTGCTCTTAGAGAAATAAGAAGATACCAAAAGAGCTTTGAACTGCTGATTCCAACGTTCCCGTTTGCAAGAGTTGTAAGGGAGGTGACAACACATTATTCACTAGAGGTGGATCGATGGACTGCTGAAGCTTTAATAGCTTTGCAAGAGGCTGCTGAGGACTAC…
>Tetraclinis_sp
ATGGCTAGGCGGAAGTCAACAGTCCCTAGGAAGAAAAGTGGCACTGCTACTGATTCCACTCCCATTGCTGCCG---------CTCCTGTTCCTCCTGCAGAATCTTCCAGTGCTGGTGC---------------TGCAAGGGCCAGACGTAGTGCTGAGACTCCACGTGC---AACAACACCA------------AAGAGTGTGAGGAAGCCTCGCAGATTTAAGCCTGGAACTGTTGCTCTCAGAGAAATAAGAAGATACCAAAAGAGCTTTGAACTGCTGATTCCAACGTTCCCATTTGCAAGAGTTGTAAGGGAGGTGACAACACATTATTCACTAGAGGTGGGTCGATGGACTGCTGAAGCTTTAATAGCTTTGCAAGAGGCTGCTGAGGACTAC…
>Fokienia_hodginsii
ATGGCTAGGCAGAAGTCAACAGTCCCCAGGAAGAAAAGTGGTAATGCTCTTAATTCCACTCCCACTGCTTCCA---------CTCCCATGCCTGCTAAAGAATCTTCCAGCGCTGGTGT---------------TGCAAGGGCCAGACGTAGTACTGAGGCTCTATGTGC---AACAACACCA------------AAGAGTGTTAGGAAGCCTCACCGATTCAAGCCTGGAACTGTTGCTCTTAGAGAAATAAGAAGATACCAAAAGAGCTTTGAACTGCTGATTCCAACATTCCCATTTGTGAGAGTTGTAAGGGAGGTGACAACACATTATTCACTAGAGGTGGATCGATGGACTGCTGAAGCTTTAATAGCTTTGCAAGAGGCTGCTGAGGACTAT…
>Chamaecyparis_lawsoniana
ATGGCTAGGCAGAAGTCAACAGTCCCCAGGAAGAAAAGTGGTAATGCTCTTAATTCCACTCCCACTGCTTCCA---------CTCCCATGCCTGCTAAAGAATCTTCCAGTGCTGGTGT---------------TGCAAGGGCCAGACGTAGTACTGAGGCTCCACGTGC---AACAACACCA------------AAGAGTGTGAGGAAGCCTCACCGATTCAAGCCTGGAACTGTTGCTCTTAGAGAAATAAGAAGATACCAAAAGAGCTTTGAACTGCTGATTCCAACTTTCCCATTTGTGAGAGTTGTAAGGGAGGTGACAACACATTATTCACTAGAGGTGGATCGATGGACTGCTGAAGCTTTAATAGCTTTGCAAGAGGCTGCTGAGGATTAC…
>Thujopsis_dolabrata
ATGGCTAGGCGGAAGACAACAGTCCCCAGGAAGAAAAGTGGTAATGCTCCTGATTCCACTCCCACTGCTTCCA---------CTCCCATTCCTGCTGCAGAATCTTCCAGTGCTGGTGC---------------TGCAAGGACCAGACGTAGTTCTGAGGCTCCACGTGCAACAACAACACCA------------AAGAGTGTGAGGAAACCTCACAGGTTTAAGCCAGGAACTGTTGCTCTTAGAGAAATAAGAAGATATCAAAAGAGCTTTGAACTGCTGATTCCAACGTTCCCGTTTGTCAGAGTCGTAAGGGAGGTGACAACACATTATTCACTAGAGGTGAATAGATGGACTGCTGAAGCTTTAATAGCTTTGCAAGAGGCTGCCGAGGATTAC…
Cyperaceae
>Carex_acutiformis
TTCTCGAGCA---CAGCAAGGAAA---AAAGTCAGAGCGCGCAAATCCACTGCTACTGTTGGAGGGAGCAGCTCCACCGCTCAGCCCGATGGAACTGATGTTTTACAGAACAAACAAGGGGAACGCATTGACGCTTCTACAACCCAACAGCG---ACGGACCCCA------AAGAGCACTGCTCGCAAGAGTACACTGCCCCGTCCAACTCCAATAGTGAATGGAAGTGGCTATCATGCAAGACATCAAGAGACTAAGAAAAAGCGACGATTTCGGCCCGGCACTGTCGCTTTACAGGAAATACGGAAACTTCAGAGAAGTACCAGACTGTTAATACCAGCCATTGCTTTTGCAAGATGTGCAAGGGAGATAACAGAGTTCTTGAACCCAAATGTAAAC…
>Carex_flacca
TTCTCGAGCA---CAGCAAAGAAA---AAAGTCACCGCGCGCAAATCCACTGCTACTGTTGGAGGGAGCAGCTCCACCGCTCAGCCCGATGGAACTGATGCTTTAAGGAACAAACAAGGGGAACGCAATGACGCTTCTACAATCCAACAGAC---ACGGACCCCG------AAGAGCACTGCTCGCAAGAGTACACTGCCCCGTCCAACTCCAATAATGAACGGAAGTGGCCATCATGTAAGACCTCAAGAGACTAAGAAAAAGCATCGATTTCGGCCCGGCACTGTYGCTTTACAGGAAATACGGAAAATTCAGAAAAGTACCAAACTGTTAATACCAGCCAGTGCTTTTGCAAGATGTGCAAGGGAGATAACAGAGTTCTTGAACCCAAATGTAAAC…
>Carex_panicea
TTCTCGAGCA---CAGCAAGGAAA---AAAGTCAAAGCGCGCAAATCCACTGCTACTGTTGGAGGGAGCAGCTCCACCGCTCAGCCCGATGGAACTGATGCTTTAAAGAACAAACAAGGGGAACGCAATGACGCTTCTGCAACCCAACAGCC---ACGGACCCCG------AAGAGCACTGCTCGCAAGAGTACACTGCCCCGTCCAACTCCAATAATGAACGGAAGTGGCCATCATGTAAGACCTCAAGAGAGTAAGAAAAAGCGTCGATTTCGCCCCGGCACTGTCGCTTTACAGGAAATACGGAAACTTCAGAAAAGTACCAAACTGTTAATACCAGCCATTGCTTTTGCAAGATGTGCAAGGGAGATAACAGAGTTCTTGAACCCAAATGTAAAC…
>Carex_pilosa
TTCTCGAGCA---CAGCAAGGAAA---AAAGTCAAAGCGCGCAAATCCACTGCTACTGTTGGAGGGAGCAGCTCCGCCGCTCAGCCCAATGGAACTGATGCTTTAAAGAACAAACAAGGGGAACGCAATGACGCTTCTACAACCCAACAGCC---ACGGACCCCG------AAGAGCACTGCTCGCAAGAGTACACTGCCCCGTCCAACTCCAATAATGAATGGAAGTGGCCATCATGTAAGACCTCAAGAGACTACAAAAAAACGTCGATTTCGCCCCGGCACTGTCGCTTTACAGGAAATACGGAAACTTCAGAAAAGTACCAAACTGTTAATACCAGCCATTGCTTTTGCAAGATGTGCAAGGGAGATCACAGAGTTCTTGAACCCAAATGTAAAC…
>Carex_rostrata
TTCTCGAGCA---CAGCAAGGAAA---AAAGTCAAAGCGCGAAGATCCACTGCTACTGTTGGAGGGAGCAGCTCCACCGCTCAGCCCAATGGAACTGATGCTTTACAGAACAAACAAGGGGAACGCAATGACGCTTCTACAACCCAACAGCC---ACGGACCCCG------AAGAGCACTGCTCGCAAGAGTACACTGCCCCGTCCAACTCCAATAATGAACGGAAGTGGCCATCATACAAGACATCAAGAGACTAAGAAAAGGCGTCGATTTCGGCCCGGCACTGTCGCTTTACAGGAAATACGGAAACTTCAGAAAAGTACCAAACTGTTAATACCAGCCATTGCTTTTGCAAGATGTGCAAGGGAGATAACAGAGTTCTTGAATCCAAATGTAAAC…
>Carex_hirta
------------------------------------------------------------------------------------------------------------------------------------------------------------CGGACCCCG------AAGAGCACTGCTCGCAAGAGTACACTGTCCCGTCCCACTCCAATAATGAACGGA------------------------------------------------------------------------------------------------------------------------------------------------------------------------------…
>Carex_nigra
---------------------------------------------------------------------------------CAGCCCGATGGAACTGATGCTTTACAGAACAAACAAGGGGGACGCAATGACGCTTCTACAANNNNACAGCC---ACGGACCSCA------AAGAGCACTGCTCGCAAGAGTACACTATCCCGTCCAACTCCAATAGTGAATGGA------------------------------------------------------------------------------------------------------------------------------------------------------------------------------…
>Carex_caryophyllea
TTCTCGAGCA---CAGCAAAGAAG---AAAGTCACCGCGCGCAAATCCACTGCTACTGTTGGAGGGAGCAGCTCCACCACTCAGCCTGATGGAATTGATGCTTTACAGAACAAACAAGGGGAACGCAATGACGCTTCTACAACCCAACAGCG---ATGGACCCCAAAGAGCAAGAGCACTGCTCGCAAGAGTACRCTGCCCCGTCCAACTCCAAAAATGAATGGAAGTGGCCATCATGTAAGACCTCGAGAGACTAAGAAAAAGCATCGATTTCGCCCCGGCACTGTCGCTTTACAGGAAATAAGGAAATTTCAGAAGAGTACCAAACTGTTAATACCAGCCATTGCTTTTTCAAGATGTGCAAGGGAGATCACAGAGTTCTTGAACCCAAACGTAAAC…
>Carex_digitata
TTCTCGAGCAAATCAGCAAGGWAA---AAAGCCGACGCGCGCAGATCCAGTGCTACTGTTGGAGGGAGCAGCTCCACCGCTCAGCCCGATGGAACTGATGATTTACAGAACAAACAAGGGGAACGCAATGATGCTTCTACAACCCAACAGCC---ACGGACCCCAAAGAGCAAGAGCACTGCTCGCAAGAGTACACTGCCCCGTCCAACTCCAAAAGTGAATGGAAGTGGCCATCATGTAAGACCTCAAGAGACTAAGAAAAAGCGTCGATTTAGGCCCGGCACTGTCGCTTTACAGGAAATAAGAAAATTTCAGAAGAGTACCAAACTGTTAATACCAGCCATTGCTTTTGCAAGATGTGCAAGGGAGATAACAGAGTTCCTGAATCCAAATGTAAAC…
>Carex_humilis
TTCTCGAGCAAATCAGCAAGGAAA---AAAGCCGACGCGCGCAGATCCACTGCTACTGTTGGAGGGAGCAGCTCCACCGCTCAGCCCGATGGAACTGATGCTTTACAGAACAAACAAGGGGAACGCAATGACGCTTCTACAACCCAACAGCC---ACGGACCCCAAAGAGCAAGAGCACTGCTCGCAAGAGTACAYTGCCCCGTCCAACTCCAAAAGTGAATGGAAGTGGCCATCATGTAAGACCTCAAGGGACTAAGAAAAAGCATCGATTTCGCCCCGGCACTGTCGCTTTACAGGAAATAAGGAAATTTCAGAARAGTACCAAACTATTAATACCAGCCATTGCTTTTTCAAGATGTGCAAGGGAGATAACGGAGTTCTTAAACCCAAAYGTAAAC…
>Carex_pilulifera
TTCTCGAGCA---CAGCAAAGAAA---AAAGTCACCGCGCGCAAATCCACTGCTACTGTTGGAGGGAGCAGCTCCACCGCTCAGTCCGATGGAACTGAT---------AACAAACGAGGGGAACGCAATGACGCTTCTACAACCCAACAGCC---ACGGACCCCAAAGAGCAAGAGTACTGCTCGCAAGAGTACACTGCCCCGTCCAACTCCAATAGTGCACGGAAGTGGCCATCATGTAAGACATCAAGAGACTAAGAAAAAGCGTCGATTTCGGCCCGGCACTGTCGCTTTACATGAAATAAGGAAATTTCAGAAGAGTACCAAACTGTTAATACCAGCCATTGCTTTTTCAAGATGTGCAAGGGAGATAACAGAGTTCCTAAATCCAAATGTAAAC…
>Carex_hartmanii
TTCTCGAGCA---CAGCAAGGAAA---AAAGTCAAAGTGCGCAAATCCACTGCTACTGTTGGAGGGAGCAGCTCCACCGCTCAGCCCGATGGAACTGATGCTTTACAGAACAAACAAGGGGAACGCAATGACGCTGCCACAACCCAACAGCC---ACGGACCCCAAAGAGCAAGAGCACTGCTCGCAAGAGTACACTGCCCCGTCCAACTCCAAAAGTGAATGGAAGTGGCCGTCATGCAAGACATCAAGAGAC---AAAAAAGCGTCGATTTCGGCCCGGCACTGTCGCTTTACAGGAAATACGGAAAATTCAGAGAAGTACCAAACTGTTAATACCAGCCATTGCTTTTGCAAGATGTGCAAGGGAGATAACAGAGTTTCTCAACCCAAATGTAAAT…
>Carex_bohemica
------------------------------------GCGCGCAGATCAACTGCTACTGTTGGAGGGAGCAGCTCCACTGCTCAGCCCGATGGAACGGCTGCTTTACAGAACAAACGAGGGGAAGGCAATGACGCTTCTACAACCCAACGGCA---GCAGACCCCA------AAGAGCACTGCTCGGAAGAGTACACTGGCCCGTCCAACTCCAATACTGAAAGGA------------------------------------------------------------------------------------------------------------------------------------------------------------------------------…
>Carex_canescens
TTATCGAGCAAATCTGCAAGAAAA---AAGGCCGTCGCGCGCAGATCAACTGCTACTGTTGGAGGGAGCAGCTCCACTGCTCAGCCCGATGGAACGGCTGCTTTACAGAACAAACGAGGGGAAGGCAATGACGCTTCTACAACCCAACGGCA---GCAGACCCCA------AAGAGCACTGCTCGCAAGAGTACACTGGCCCGTCCAACTCCAACACTGAAAGGAAGTGGCCTTGATGCAAGACCTCAAGAGACTATGAAAAAGCGTCGATTTCGGCCTGGCACTGTTGCTTTACAGGAAATTCGAAGATTTCAGAAAAGTACCCAACTGTTAATACCGTCCATTGCTTTTGCGAGATGTGCAAGAGAGGTAACAGAGTTCTTGAACCCAAATGTAAAC…
>Carex_elongata
---TCGAGCAAATCTGCAAGGAAA---AAGGCCGTCGCGCGCAGATCAACTGCTACTGTTGGAGGGAGCAGCTCCACTGCTCAGCCCGATGGAACGGCTGCTTTACAGAACAAACGAGGGGAAGGCAATGACGCTTCTACAACCCAACGGCA---GCAGACCCCA------AAGAGCACTGCTCGCAAGAGTACACTGGCCCGTCCAACTCCAATACTGAAAGGA------------------------------------------------------------------------------------------------------------------------------------------------------------------------------…
>Carex_echinata
---------------------------------GTAGCGCGCAGATCAACTGCTACTGTTGGAGGGAGCAGCTCCACTGCTCAGCCCGATGGAACGGCTGCTTTACAGAACAAACGAGGGGAAGGCAATGACGCTTCTACAACCCAACGGCA---GCAGACCCCA------AAGAGCACTGCTCGCAAGAGTACACTGGCCCGTCCAACTCCAATACTGAAAGGA------------------------------------------------------------------------------------------------------------------------------------------------------------------------------…
>Carex_remota
---TCGAGCAAATCTGCAAGGAAA---AAAGCCGTCGCGCGCAGATCAACTGCTACTGTTGGAGGGAGCAGCTCCACTGCTCAGCCCGGTGGAACGGCTGCTTTACAGAACAAACGAGGGGAAGGCAATGGCGCTTCTACAACCCAACGGCA---GCAGACCCCA------AAGAGCACTGCTCGCAAGAGTACACTGGCCCGTCCAACTCCAATACTGAAAGGA------------------------------------------------------------------------------------------------------------------------------------------------------------------------------…
>Carex_muricata
TTATCGAGCAAATCTGCAAGAAAA---AAGGCCGTCGCGCGCAGATCAACTGCTACTGTTGGAGGGAGCAGCTCCACTGCTCAGCCCGATGGAACGGCTGCTTTACAKAACAAACGRGGGGAWGGCAATGACGCTTCTACAACCCAACGGCA---GCAGACCCCA------AAGAGCACTGCTCGCAAGAGTACACWGGCCCGTCCAACTCCAATACTGAAAGGAAGTRGCCATGATGCAAGAYCTCAAGAGACTATGAAAAAGCGTCGATTTCGGCCTGGCACTGTTGCTTTACAGGAAATTCGAARATTTCAGAAAAGTACCCAACTGTTAATACCGTCCATTGCTTTTGCGAGATGTGCAAGGGAGGTAACAGAGTTCTTGAACCCAAATATAAAC…
>Carex_leporina
------------------------------------GCGCGCAGATCAACTGCTACTGTTGGAGGGAGCAGCTCCACTGCTCAGCCCGATGGAACGGCTGCTTTACAGAACAAACGAGGGGAAGGCAATGACGCTTCTAGAACCCAACGGCA---GCAGACCCCA------AAGAGCACTGCTCGCAAGAGTACACTGTCCCGTCCAACTCCAACACTGAAAGGA------------------------------------------------------------------------------------------------------------------------------------------------------------------------------…
>Eriophorum_angustifolium
---------------------------------------------------------------------------------------------------------CAGAACAAACAAGGNGAAGACAACGGCGCTTCTACAAGCCAACACCA---GCGGACCCCA------AAGAGCACTGCTCGCAAGAGTACACTGGCCCGTCCTACTCCTAAATTGAAAGGA------------------------------------------------------------------------------------------------------------------------------------------------------------------------------…
>Eriophorum_vaginatum
TTCACGAGCAGATCAGCTAGGAAA---AAAGCCGTCGCGCGCAGATCCACGGCTCCTGCTGGAGGGAGCAGCTCCTCCKCTCAGCCCGATGTAACTGATGCTTCACAGAACAAACAAGGTGAAGACAACGGCGCTTCTACAAGCCAACACCA---GCGGACCCCA------AAGAGCACTGCTCGCAAGAGTACACTGGCCCGTCCAACTCCTAAATTGAAAGGAAGTGGCCATGATGTAAGCCAGAAAAAGACT---AAAAAGCATCGATTTCGGCCTGGTACGGTCGCGTTGCAGGAAATCCGCAGGTTTCAGAAAAGTACCCAACAGTTAATACCGGCCATTGCTTTTGCGAGATTGGCAAGGGAGATAACAATGGACATTAACCCACATATAACC…
>Scirpus_sylvaticus
TTCACGAGCAGATCAGCTAGGAAA---AAAGCCGTCGCGCGCAGATCCACGGCTCCTGCTGGAGGGAGCAGCTCCTCCGCTCAGCCCGATGTAACTGATGCTTCACAGAACAAACAAGGTGAAGACAACGGCGCTTCTACAAGCCATCACCA---CCAGACCCCA------AAGAGCACTGCTCGCAAGAGTACACTGGCCCGTCCAACTCCTAAATTGAAAGGAAGTGGCCCTGATGTAAGCCAGAAAAAGACT---AAAAAGCATCGATTTCGGCCTGGTACGGTCGCGTTGCAGGAAATCCGTAGGTTTCAGAAAAGTACCCATCTGTTAATACCAGCCATTGCTTTTGCGAGATTGGCAAGGGAGATGACAGCGGACTATAACCCACATATAACC…
>Carex_alba
TTCTCGAGCA---CAGCAAAGAAA---AAAGTCGCGGCTCGCAAATCCACTGCTACTGCTGGAGGGAGCAGCTCCACAGCTCCACCGCTCAG---------------------------------------------CTCCACCCAACAGCC---GCGGACCCCA------AAGAGCACTGCTCGGAAGAGTACACTGGCCCGTCCAACTCCAATACTGAAAGGAAATGGCCATCATGTAAGACCTCAAGAGACTAAGAAAAAGCGTCGATTTCGGCCCGGCACTGTTGCTTTACAGGAAATAAGGAAATTTCAGAAGAGTTCCAAACTGTTAATACCAGCCATTGCTTTTGCAAGATGTGCAAGGGAGATAACAGAGTTCTTGAACCCAAATGTAAAC…
>Eleocharis_acicularis
TTCTCGAGCAGRTCCGCCAGGAAA---AAGTCCGCCRCTCGCCGCTCCAARGCTGATGCTAAAGGGGACAGCTCCTCCGCGCAGCCCAATGAATCTGATGCTTTGCCGAACCAACAAGGCGATGCCAATGATGCCCCTGCAGATCAAGAGCTTTACAAGACCCCT---AACAAGAGCACTGCTAGAAAGAGTTCCAAGCCCCCTACAAGCCGAAACCTGGATGGAAGYGG---TAATGCAAGCCAGAAACAGACCAAGAAGAAGCATCGGTATCGGCCTGGTACTGTAGCACTGCGGGAAATACGTAAATTTCAAAAAACAACCCATCTGTTGATACCATCCAGTCCTTTTGCAAGATTGGTAAAGGAGATAACAGAATTCTTCCRCSASGACATAACT…
>Eleocharis_ovata
TTCTCGAGCAGATCCGGCAGGAAA---AAGGTCGCCGCTCGCCGCTCCATCGGTGCTGCTGGAGGGAGCAC---CTCCGCTCAGCCCAATGAAACTGAT---------AACCAACAAGGCGATGCCAATGATGCCCCTGCAGATCAAGAGCTTTACAAGACCCCT---AAGAAGAACACTGCTAGAAAGAGTTCCAGGCCCCCTTCTACCCGAAACCTGGATGGTGGCGG---TAATGCAAGCCAGAAACAGACC---AAGAAGCATCGGTATCGGCCTGGTACTGTAGCACTCCGGGAAATACGTAAATTTCAAAAAACAACCCATCTGTTGATACCAGCCCTTCCTTTTGCGAGATTGGTAAAGGAGGTAGCAGAATTCTTCAACCCGGACATAAAT…
>Eleocharis_vivipara
CTCTCGAGCAGATCCGGCCGGAAA---AAGGTCGCCGCTCGCCGCTCCATGGGTGCTGCTGGAGGGGACAG---CTCCGCTCAGCCCAATGAAACTGAT---------AACCAACAAGGCGATGCCAATGATGCCCCTGCAGATCAAGAGCTTTACAAGACCCCT---AAGAAGAACACTGCTAGAAAGAGTTCCAGGCCCCCTACTTCCCGAAACCTGGATGGTGGTGG---TAATGCAAGCCAAAAAAAGACC---AAGAAGCATCGGTATCGGCCTGGTACCGTAGCACTGCGGGAAATACGGAAATTTCAGAAAACATCCCATCTGTTGATACCAGCCCTTCCTTTTGCGAGATTGGTAAAGGAGGTAGCAGCATTCTTCAACCCAGACATAAAT…
>Eleocharis_dulcis
CTCTCGAGCAGATCAG---GAAAG---AAGGTCAAAGCACGCCGCTCCATGGCTACTGCTGGAGGGACCAGCTCCTCTACCCAGCCCCACGAAACTGATGCTTTACAGAACCAACAAGGCGATATCAATGATGCTTCTACACACCAAGTGCC---GAGGACCACA------CAAAACACTGCTAGAAAGAGTTCCAGGCCCCCTTCCGCTCCTACCCTGAAAGGAGGTGG---TGATGCAACCCAGAAACAGACT---AAGAAGCATCGGTTTCGGCCTGGTACTGTTGCATTGCGCGAAATACGCAAATTTCAAAAAAGTACCCTTCTGTTAATACCGGGCCTTCCTTTTGCAAGATTGGCAAGGGAGATAACAGAATTCTGGAATCCAAAAATAAAT…
>Cyperus_alternifolius
TTCTCGAACAAATCAGCGAGGAAG---AAGGCCGCCGCACGCCGCTCTCTCGCTCTTGCTGGA---------CCCTCCGCTCAGTCTGACGGAACCGATACT------AATCAGCATAGTGATGTCACTGGTACTCCTACAGACAAACAACA---GAAGACTCCG------AAAAACACCGCTAGAAAGAGTACCAGGCCTTTTGCCCCTCCTACTTTGAAAGGAAACAACAGTGATGCCAGCCGGCAACAT------AAGAAGCATCGATATCGGCCTGGTACTGTCGCACTACGGGAGATCCGTAAATATCAGAAATCTGCCCATCTGTTAATACCAGCCAGTCCTTTTGCAAGATTGGCAAGGGAGATAACAGAGTTCTTCAGCACAGAAATAAAT…
>Cyperus_papyrus
TTCTCGAACAAATCAGCGAGGAAG---AAGGCCGCCGCACGCCGCTCTCTCGCTCTTGCTGGA---------CCCTCCGCTCAGTCTGACGGAACCGATACT------AATCAGCATAGTGATGTCACTGGTACTCCTACAGACAAACAACA---GAAGACTCCG------AAAAACACCGCTAGAAAGAGTACCAGGCCTTTTGCCCCTCCTACTTTGAAAGGAAACAACAGTGATGCCAGCCGGCAACAT------AAGAAGCATCGATATCGGCCTGGTACTGTCGCACTACGGGAGATCCGTAAATATCAGAAATCTGCCCATCTGTTAATACCAGCCAGTCCTTTTGCAAGATTGGCAAGGGAGATAACAGAGTTCTTCAGCACAGAAATAAAT…
>Cyperus_textilis
TTCTCGAACAAATCAGCGAGGAAG---AAGGCCGCCTCACKCCGCGCTCTCGCTCTTGCTGGA---------TCCTCCGCTCAGCCCGACGGAACTGATACT------AATCAGCATGGTGATGTCACTGGTACTCCTACAAACAAACAACA---GAAGACTCCG------AAAAACACCGCTAGAAAGAGTACCAGGCCTTTTGCCCCTCCTACTTTGAAAGGAAACAACAGTGATGCAAGCCGGCAACAT------AAGAAGCATCGATATCGGCCTGGTACTGTCGCACTACGGGAGATCCGTAAATATCAGAAATCTGCCCATCTGTTAATACCAGCCAGTCCTTTTGCAAGATTGGCAAGGGAGATAACAGAGTTCTTCAGCACAGAAATAAAT…
>Cyperus_fuscus
TTCGCGAACAGATCAGGGAGGAAGAAAAAGGTTGCCGCACGCCGCTCTCTCGCTCTTGCTGGA---------TCCTCTTCTCAGCCCGACGGAACTGATACT------GACGAACA---------------------------------------TAAGACTCCG------AAAAACACTGCTAGAAAGAGCTCCAGGCCTCCTCCCACTCCTAATTTGCAAGGAAACAGCACTGATGCAAGGCAGAAACAGACT---AAGAAGCATCGATATCGGCCTGGTACTGTTGCGCTGCGGGAAATCCGCAAATATCAGAAAACTGCTTATCTGTTAATACCAGCCAGTCCTTTTGCAAGATTGGCAAGGGAGATAACAGAGTTCTTCAATCCAGAAATAAAT…
>Isolepis_prolifera
TTCGCGAGCAGATCAGGAAAGAAG---AAG---GTTGCGCGTCGCTCTATCGGTCCTGTTGGAGTTAGCCGCTCCTCCGCTCAGCCTGACGGAACTGATGCT------AACCAACTAGCTGATGTCAATGGTACTCCTAC---TCCGCAACA---GAAGACCCCG------AAAAACACCGCTAGGAAGAGTACTAGGCCTCCTTTCACTCCTAATTTGAAAGGAAACAATGGTGTTGGAAACACGACACGG------AAGAAGCATCGATATCGGCCTGGTACTGTTGCATTGCGGGAGATCCGCACTTATCAGAAAACAACCCATTTGTTAATACCGGCCTGTGCTTTTGCAAGATTGGCAAGGGAGATAACATCTTTCTTTAACCCGGAGATTAAT…
>Rhynchospora_pubera_KR029618
TTCTCGGTTAGATCTG---GAAAA---AAGTCTGCTTCA---CGCACTAAAGCTCGTGGTGGAGAGAGTAGCGCTCTTGTTCAGCCAGATGGATCTGAT------------AACCAAGGTGACTTGAATGGCACTCCTATGAGCCAAAATCC---AAACACTCCA------AAGACAACTGCTCGAAAGAGTGCCCGGGCCCCGCCAACTCCTAGCTTGAAAGGAAGATCCGATAGTGGCAA------------GAGAAAGAAGCATCGGTATAGGCCTGGTACCGTTGCATTGAGAGAGATACGTAAATTTCAGAAAACGACCCATTTGTTAATACCAGCTGCTCCTTTTTCCAGATTGGCGAGGGAGGTTACAGAGTTATTCAACAAAGATATG---…
>Rhynchospora_pubera_KR029619
TTCTCGGTTAGATCTG---GAAAG---AAGGCTGTCTCA---CGCACCAAAGCTCGTGGTGGAGAGAGTAGCGTTCTTGTTCAGCCAGATGGATCTGAT------------AACCAAGGTGACTTGAATGGCACTCCTATGAGCCAAAATCC---AAACACTCCA------AAGAACACTGCTCGAAAGAGTGCCCGGGCCCCGCCAACTCCTAGCTTGAAAGGAATATCCGATAGTGGAAA------------GAGAAAGAAGCATCGGTATAGGCCTGGTACCGTTGCATTGAGAGAAATACGTAAATTTCAGAAAACGACCCATTTGTTAATACCAGCTGCTCCTTTTTCCAGATTGGCGAGGGAGGTTACAGAGTTATTCAACAAAGATATG---…
>Lepidosperma_gibsonii
AGTTCGAAGAAATCAGGGACGAAA---AGAGCCGCCTCA---CACTTCAACGATCGTGCTAAAGGGAGCAG---TTCCGGTCAGCCTGATGAACCTGAT---------AACCCACAACTTGATGTCAATGGCGAACCTACTAGCCAATATCA---TCGGACCCCA------AAGAGCACTGGTCGCAACCCTAGCCGGGTTCCTCCAAATCCTAGACT---AGGGAGTGGAGATGATCGAAGCCAGCAGAGA------AAGAAGCACCGGTATCGACCTGGTACTGTCGCCTTGCGGGAAATCCGCAAGTTTCAAAAATCTACCAAACTATTAATACCGAATGCTGCGTTCTTCAGATTGACAAGGGAGGTATCATCGCACTACAGCAAAGATGTTACT…
>Mapania_palustris
TTCTCCATCAAATCAGCAAGGGCT------------------AAATCCAAAGCTGGTGTCGGAGGGAGCAG---CTCTGCTTTGCGAGATGGATCTAGTATT---------CAACAAGGTGATGTCAGTGGCACCGCCACCAGTCAAAATCT---GAGGATCCTC------AAGAGTACGGCCCGCAAGACTAGCCGGCCCCCTCAAACTCCTAGACTTCAAGGGAGCAGAAATGATGAAAGCCAGCAAGAGACAAGGAAGTCTCATCGATACCGGCCTGGTACCGTTGCTTTGCGGGAAATCCGCAAGTTTCAAAAAAGTACCCACTTGTTAATACCGCTTGCTGCTTTTGCCAGATTGGCAAGGGAGATCACAGAGCTTGTCTCGAAAGATGTAAAT…
Fabaceae
>Cicer_pinnatifidum
ATGGCTAGAGTTAAGCACATTCCTCCTCCTCGTAATCGCGC---------------------------------------------------------------------------------------------------------------------------------------------------TGTAAGTGAGGATCAGGAACATAAGAAAAGACGCAATAAGCCTGGAACAGTGGCGCTTCGCGAGATTCGTCGTTTTCAAAAGACTTTCAATTTGCTTTTACCAGCTGCTCCATTTATAAGATGCGTCAAACAGATTACGAACCAAACATCTTCACATGTCTCACGTTGGTCGCCGGAAGCAGTAATAGCACTTCAGGAGGCGGCTGAGGAT…
>Cicer_bijugum
ATGGCTAGAGTTAAGCACATTCCTCCTCCTCGTAATCGCGC---------------------------------------------------------------------------------------------------------------------------------------------------TGTAAGTGAGGATCAGGAACATAAGAAAAGACGCAATAAGCCTGGAACAGTGGCGCTTCGCGAGATTCGTCGTTTTCAGAAGACTTTCAATTTGCTTTTACCAGCTGCTCCATTTATTAGATGCGTCAAACAGATTACGAACCAAACATCTTCACATGTCTCACGTTGGTCGCCGGAAGCAGTAATAGCACTTCAGGAGGCGGCTGAGGAT…
>Cicer_judaicum
ATGGCTAGAGTTAAGCACATTCCTCCTCCTCGTAATCGCGC---------------------------------------------------------------------------------------------------------------------------------------------------TGTACGTGAGGATCAGGAACATAAGAAAAGACGCAATAAGCCTGGAACAGTGGCGCTTCGTGAGATTCGTCGTTTTCAGAAGACTTTCAATTTGCTTTTACCAGCTGCTCCATTTATAAGATGCGTCAAACAGATTACGAACCAAACATCTTCACATGTCTCACGTTGGTCGCCGGAAGCAGTAATAGCACTTCAGGAGGCGGCTGAGGAT…
>Cicer_reticulatum
ATGGCTAGAGTTAAGCACATTCCTCCTCCTCGTAATCGCGC---------------------------------------------------------------------------------------------------------------------------------------------------TGTAAGTGAGGATCAGAAACATAAGAAAAGACGCAATAAGCCTGGAACAGTAGCGCTTCGCGAGATTCGTCGTTTTCAAAAGACTTTCAATTTGGTTATACCAGCTGCTCCATTTATAAGATGCGTCAAACAGATTACGAACCAAACATCTTCACATGTCTCACGTTGGTCGCCGGAAGCAGTAATAGCACTTCAGGAGGCGGCTGAGGAT…
>Cicer_yamashitae
ATGGCTAGAGTTAAGCACATTCCTCCTCCTCGTAACCGCGC---------------------------------------------------------------------------------------------------------------------------------------------------TGTAAGTGAGGATCAGGAGCATAAGAAAAGACGCAATAAGCCTGGAACGGTGGCGCTTCGCGAGATTCGTCGTTTTCAAAAGACTTTCAATTTGCTTATACCAGCTGCTCCATTTATAAGATGCGTCAAACAGATTACAAACCAAACATCTTCACATGTCTCACGTTGGTCGCCGGAAGCAGTAATAGCACTTCAGGAGGCGGCTGAGGAT…
>Pisum_sativum_AB678377
ATGGGTAGAGTTAAGCACTTCCCAAGTCCAAGTAAACCCGC---------------------------------------------------------------------------------------------------------------------------------------------------TGCAAGTGACAATCTTGGAAAGAAGAAAAGACGGTGTAAACCTGGAACAAAGGCGCTTCGCGAGATTCGAAAATTTCAAAAGGATGTTAAATTGCTTATACCATATGCTCCGTTTGTAAGATGTGTCAAAGAGATTACAAACCAATTATCGTCACTGGTTACACGCTGGTCGCCGGAAGCATTGATATCACTTCAGGAGGCAGTTGAGGAT…
>Astragalus_sinicus
ATGGCGAGAGTTAAAATCAAACCATCTCCTCGTAAACG------------------------------------------------------------------------------------------------------------------------------------------------------CGCAAGTGAGAGTCAGGGGAAGAAAAAAAGGCGCTATAAACCTGGAACAGTAGCACTTCGTGAGATTCGTCATTTCCAAAAGTCTGTCAATTTACTCATACCGGCTGCTCCTTTTATAAGATGTGTCAAACAGATTACAAATAACTTTTCTACAGAAGTCTCGCGCTGGACACCTGACGCCGTGTTAGCACTTCAAGAGGCAGCTGAGGAT…
>Medicago_truncatula
ATGGCAAGAGTCAAGCACATTCCACGTCCTGGTAAACGCACT----------------------------------------------------------------------------------------------------------CGTCGCAGTA--------------------GTAGTAGTAATGCAAATGAGTCTGAGGAAAAGAAGAAAAGAAGGAATAGACCAGGAACAGTTGCGCTTCGCGAGATTCGTAAATTTCAAAAGGCTGTTAACTTGCTTATACCTTGTGCTCCGTTTGTTAGATGCGTCAAACAGATTACAAACCAACTATCTATGGAGGTATCACGTTGGACGGCTGAAGCCTTATTAGCACTTCAGGAGGCAGCTGAGGAG…
>Pisum_sativum_AB678378
ATGGCGAGAGTTAAACAAACACCACGTCA---------------------------------------------------------------------------------------------------------------------------------------------------------------CGCCCGTGAGAATCAGGAAAGGAAGAAAAGACGTAATAAACCTGGAACCGTAGCGCTTCGTGAGATCAAGAAATTGCAAAAAACTTTCCAATTACTTATACCATATGCTCCGTTTGTAAGATGCGTCAGGGAAATTACAAATCAAGTATCTTCATTGGTTACACGCTGGACGCCTGAAGCGTTGCTATCACTTCAAGAGGCAGCTGAGGAT…
>Lens_culinaris
ATGGCGAGAGTTAAACAAACACCACGTCC---------------------------------------------------------------------------------------------------------------------------------------------------------------CGTACTTCAGAATCAGGAAAGGAAGAAAAGACGGAATAAACCTGGAACCGTAGCGCTTCGTGAGATCCGGAAACTTCAAAAAACTTTCCAATTACTTATACCATATGCTCCCTTTGTAAGATGTGTCAGGGAAATTACAAACCAAGTATCTTCTTCGGTTACGCGCTGGACGCCGGAAGCATTGATTTCACTTCAAGAGGCAGCTGAGGAT…
>Cajanus_scarabaeoides
ATGGCGAGAGTGAAGCACACGCCAGCTTCTCGCAAGCCTGGTAGGAAGAACAAAGCGC------------CGCCAGAATCACCGCAAGCT------------CAATCGCCCGCAACTAGAGAGAGGAGGAGGAGAGCTGAACAAGAGTTGCCGCAGGA---------------------GAATGAAGCAGCGGCAAGGACTCACGGAAGAAAGAAAAGGCGCAGTAAGCCGGGAACTGCGGCGCTTCGCGAGATTCGTCATTATCAGAAGTCTTGCCAGCTTCTTATCCCAGTCGCACCCTTTATTAGATGCGTCAAAGAGATAACGCATCAATACTCTACGGAGGTGTCTCGTTGGACACCCGAAGCTGTGTTAGCACTTCAGGAGGCAGCTGAGGAA…
>Cajanus_cajan
ATGGCGAGAGTGAAGCACACGCCAGCTTCTCGCAAGCCTGGTAGGAAGAACAAAGCGC------------CGCCAGAATCACCGCAAGCT------------CAATCGCCCGCAACTAGAGAGAGGAGGAGGAGAGCTGAACAAGAGTTGCCGCAGGA---------------------GAATGAAGCAGCGGCAAGGACTCACGGAAGAAAGAAAAGGCGCAGTAAGCCGGGAACTGCGGCGCTTCGCGAGATTCGTCATTATCAGAAGTCTTGCCAGCTTCTTATCCCAGTCGCACCCTTTATTAGATGCGTCAAAGAGATAACGCATCAATACTCTACGGAGGTGTCTCGTTGGACACCCGAAGCTGTGTTAGCACTTCAGGAGGCAGCTGAGGAA…
>Cajanus_cajanifolius_KJ507230
ATGGCGAGAGTGAAGCACACGCCAGCCTCTCGCAAGCCTGGTAGGAAGAACAAAGCGC------------CGCCAGAATCACCGCAAGCT------------CAATCGCCCGCAACTAGAGAGAGGAGGAGGAGAGCTGAACAAGAGTTGCCGCAGGA---------------------GAATGAAGCAGCGGCAAGGACTCACGGAAGAAAGAAAAGGCGCAGTAAGCCGGGAACTGCGGCGCTTCGCGAGATTCGTCATTATCAGAAGTCTTGCCAGCTTCTTATCCCAGTCGCACCCTTTATTAGATGCGTCAAAGAGATAACGCATCAATACTCTACGGAGGTGTCTCGTTGGACACCCGAAGCTGTGTTAGCACTTCAGGAGGCAGCTGAGGAA…
>Cajanus_cajanifolius_KJ507231
ATGGCGAGAGTGAAGCACACGCCAGCTTCTCGCAAGCCTGGTAGGAAGAACAAAGCGC------------CGCCAGAATCACCGCAAGCT------------CAATCGCCCGCAACTAGAGAGAGGAGGAGGAGAGCTGAACAAGAGTTGCCGCAGGA---------------------GAATGAAGCAGCGGCAAGGACTCACGGAAGAAAGAAAAGGCGCAGTAAGCCGGGAACTGCGGCGCTTCGCGAGATTCGTCATTATCAGAAGTCTTGCCAGCTTCTTATCCCAGTCGCACCCTTTATTAGATGCGTCAAAGAGATAACGCACCAATACTCTACGGAGGTGTCTCGTTGGACACCCGAAGCTGTGTTAGCACTTCAGGAGGCAGCTGAGGAA…
>Vigna_unguiculata
ATGGCGAGAGTGAAGCACACGCCAGCTTCGCTCAAAGTTGGTAAAAAAAAAGTCAGTCGCG---------CTTCCACATCCACGCCACAG------------CAATCGCCTGCGACAAGAAG---TCGTAGAAGGGCTCAAGAAGAGGAGCCGCAGGAAGC------------------AGCAGCAGCAGCGCCACAGACTCAGGGAAGGAAGAAAAAGCGCAGTAAGCCAGGAACAGCGGCGCTTCGCGAGATTCGTCATTTTCAGAAGAGTTGCAAGCTTCTTATCCCGGCTGCCCCCTTTATCAGATGTGTCAAACAAATTACACATCAATTCTCTACGGAGGTGTCTCGCTGGACGCCTGAAGCTGTGGTAGCACTGCAGGAGGCAGCTGAAGAA…
>Phaseolus_vulgaris
ATGGCGAGAGTGAAGACCACGCCAGCTTCGCGCAAAACCGGTAAAAAAAAAGCCGCACGCG---------CTTCCACGTCCACGCCACGG------------TCACAGCAATCGCCTGGGA------GGAGAAGGGCTCAACAAGAGGAGCCGCAGGAAGCAGAAGAAGAAGAAGAAGAAGCAGCAGCAGCGCCCGAGACTCAGGGAAGGAAGAAAAGGCGCAATAAGGCAGGAACAGTGGCGCTTCGCGAGATTCGTCAATTTCAGAGGAGTTCCAAACTTCTTATCCCGGCTGCCCCTTTTATGAGATGTGTCAGACAAATTACACAGCAATTCTCTGCGGAGGTGAGTCGCTGGACACCTGAAGCAGTGGTAGCACTCCAGGAGGCAGCTGAGGAA…
>Glycine_max
ATGGCGAGAGTGAAGCACACGCCAGCTTCTCGCAAATCCGCTAAAAAGCAAGCGCCACGCG---------CATCCACTTCCACGCAGCCGCCACCACAATCCCAATCGCCTGCAACTAGAGA---GAGGAGGAGAGCTCAACAAGTGGAGCCGCAGCA------------------------------GGAGCCTGAGGCTCAGGGAAGGAAGAAGAGGCGCAATAGGTCGGGAACTGTGGCGCTTCGTGAGATTCGGCATTTTCAGAGGAGTTGTGAGCTTCTCATCCCGGCTGCTCCCTTTATCAGATGTGTCAAACAGATTACAAATCAATTCTCTACGGAGGTGTCTCGTTGGACACCTGAAGCTGTGGTAGCACTTCAGGAGGCAGCTGAGGAA…
>Lotus_japonicus
ATGGCGAGAATCAAGCACGTTCCTGCTGCTCGTAGAACCGCTCGAAAGAAAGCACCAACCGCAGCAGCACCATCCACATCTGCAACACCAC---AACAAACCCAATCACCTGGTCGTCGAGA---GAGGAGTAGAGAACAACAACGGGAACCGCA---------------------------------GTCACCTGGGACTCAGGGGAAGAAGAAGAGGCGCAATAGGCCGGGAACGGTGGCGCTTCGTGAGATCAGGCGTTATCAGAAGAGTGTAGACTTGCTTATCCCTGCTGCCCCCTTTCTGAGATTGGTTAGAGAGACTACACGTCAGTTATCTTTTGAGGTTTCTCGCTGGACAGCTGAAGCTGTGGTGGCTCTGCAGGAGGCAGCGGAGGAC…
>Arachis_appressipila
ATGGCAAGAGTGAAGCATATTCCAACACCTAGTCAAAAAGGTAAGAAAAAAGTAAGAC------------CATCACAATCTCCATCGCCA---------------TCGCAAGCGTCTGGTAGCAGAAGGAGGGAAGATGGAGAAGAGGA---GCAGGA---------------------ACCAGAAGCAGGACGACGATCAGCAGCACCTAAGAAAAGGCGTAATAAGCCAGGAACAGTAGCTCTTCGTGAGATTCGTAAATTTCAGAAGAGTTTCAACCTACTCATCCCAGCTGCCCCCTTCATGAGATGTGTCAAACAGATTACAAACCAACTATCTACGGAGGTCAATCGCTGGACAGCTGAAGCCATGGTAGCACTTCAAGAAGCAGCTGAGGAT…
Fagales
>Carya_illinoinensis_XM_043125382
ATGGCGAGGATCAAACATACCGCTAACAGGAAAGGAAAT------------CCAAGAAAATCAGGTTCT---------AGAGGGGAATCGTCAACTACACCTGCTCGGAGTGCG---CGTCCTGGTGAAAGTCCGAATACACCTG---------------GAACTTCGGGAACACAGAGGCAGGCAAAGAAGCGGCACTATAGGCCAGGAACAGTGGCTCTTCGTGAGATTAGGCACTTACAAAAGACTTGGACGCTGCTCATTCCCATTGCTCCTTTTGTTAGAGTTGTAAAACAGATAACCTTTCAATTCTCTCCAGATGTTAGTCGTTGGACAGCTGAAGCTTTAGTAGCACTGCAGGAGGCAGCAGAGGACTTTTTGGTCCATTTATTTGAAGAT…
>Juglans_regia_XM_018972322
ATGGCGAGGATCAAACATCCCGCTAACAGGAAAGGAAAT------------TCAAGAAAATCAGGTTCT---------AGAGGGGAATCGTCAGCTTCACCAGCCCGGAGTGCG---CGTCCTGGTGGAAGTCCGAATACAGCTG---------------GAACTTCAGGAACACAGAGGCAGGCAAAGAAGCGGCGCTATAAGCCAGGAACAGTGGCTCTTCGTGAGATTAGGCACTTCCAAAAGACTTGGACGCTGCTTATTCCCATTGCTCCTTTTGTTAGAGTTGTAAAACAGATAACCTTTCAATTCTCTCCTGATGTTAATCGTTGGACAGCTGAAGCTTTAGTAGCACTGCAGGAGGCAGCAGAGGACTTTTTGGTCCATTTATTTGAAGAT…
>Juglans_microcarpa_x_regia_XM_041150009
ATGGCGAGGATCAAACATCCCGCTAACAGGAAAGGACAT------------TCGAGAAAATCAGGTTCT---------GGAGGGGAATCGTCAACTCCACCTGCTCGGAGTGCG---CGTCCTGGTGGAAGTCCGAATACAGCTG---------------GAACTTCGGGAACACAGAGGCAGGCAAAGAAGCGGCGCTATAAGCCAGGAACAGTGGCTCTTCGTGAGATTAGGCACTTCCAAAAGACTTGGACGCTGCTCATTCCCATTGCTCCTTTTGTTAGAGTTGTGAAACAGATAACCTTTCAATTCTCTCCAGATGTTAATCGTTGGACAGCTGAAGCTTTAGTAGCACTGCAGGAGGCAGCAGAGGACTTTTTGGTCCATTTATTTGAAGAT…
>Juglans_nigra
-----------------------------------------------------------------------------------------------------------------------------------------------------------------------------------------------------------------------------------------------------------------------------------TTTTGTTAGAGTTGTGAAACAGATAACCTTTCAATTCTCTCCAGATGTTAATCGTTGGACAGCTGAAGCTTTAGTAGCACTGCAGGAGGCAGCAGAGGACTTTTTGGTCCATTTATTTGAAGAT…
>Alnus_serrulata
ATGGCGAGAATCAAACATCCAGCTAGCAGGAA------------------------AAAATCAGTTTCT---------GGAAGGCCGTCATCAGCATCGCCTGGTCCGAAGACG---CCTCCTGGTGGAAGCTCAAACATAACTGAAAGGGGTTCTCCACAAACTCCGAGAACACAGAGCCAGAAAAAGAAGCGACGCTACAGGCCAGGAACAGTGGCTCTTCGTGAGATTCGTCATTTCCAAAAGACTTGGAAGCTGCTCATTCCAGCTGCTCCTTTTATTAGAGTTGTAAAACAAATAACCTTTCAATTCTCTCATGATGTTAGTCGTTGGACAGCTGAAGCTTTAGTAGCACTGCAGGAGGCAGCAGAGGATTTTTTGGTCCATTTATTTGAAGAT…
>Fagus_sylvatica
-----------------------------------------------------------------------------------------------------------------------------------------------------------------------------------------------------------------------------------------------------------------------------------------------------------------------CTCTCCAGATGTTACTCGTTGGACAGCTGAAGCTTTAGTAGCACTGCAGGAGGCAGCAGAGGATTTTTTGGTCCATTTATTTGAAGAT…
>Quercus_lobata_XM_031106086
ATGGCGAGGGTTAAACACCCTGCTCATAAAAATCCAAAT------------CGAAAAAAATTATCTGGTCGCACCGGAGGAGGAGGAGGGGCCTCAACATCTTCTCCAAGAACG---TCTCCTAGTGGAAGGTCGAGCCAAACCAACAGGGAGAATCCAAAATCTCCAGGAACTCAGCGG------AAGAAGCGACGTTATAGGCCAGGAACAGTGGCCCTTCGTGAGATTCGCCACTTTCAGAAGACTTGGAATCTGGTCATTCCAGCTGCTCCTTTCATTAGAGTTGTAAGACAATTATCACAGCAATTCTCTCCAGAGATTAGTCGTTGGGCAGCAGAAGCTTTAGTAGCACTACAGGAGGCAGCGGAGGATTTTTTGGTCCATTTATTTGAAGAT…
>Quercus_shumardii
ATGGCGAGGATTAAACACCCTGCTCATAAAAATCCAAAT------------CGAAAAAAATTATCTGATCGCACCGCAGGAGGAGGAGGGGCCTCAACATCTTCTCCAAGAACC---TCTCCTAGTGGAAGGTCGAGCCAAACCAACAGGGAGAATCCAAAATCTCCAGGAACTCAGCGG------AAGAAGCGACGTTATAGGCCAGGAACAGTGGCCCTTCGTGAGATTCGCCACTTTCAGAAGTCTTGGAATCTGCTCATTCCAGCTGCTCCTTTCATTAGAGTTGTAAGACAATTATCACTGCAATTCTCTCCAGAGATTAGTCGTTGGGCAGCAGAAGCTTTAGTAGCACTACAGGAGGCAGCAGAGGATTTTTTGGTCCATTTATTTGAAGAT…
>Quercus_robur
ATGGCGAGGGTTAAACACCCTGCTCATAAAAATCCAAAT------------CGAAAAAAATTATCTGATCGCACC------GGAGGAGGGGCCTCAACATCTTCTCCAAGAACG---TCTCCTAGTGGAAGGTCGAGCCAAACCAACAGGGAGAATCCAAAATCTCCAGGAACTCAGCGG------AAGAAGCGACGTTATAGGCCAGGAACAGTGGCCCTTCGTGAGATTCGCCACTTTCAGAAGACTTGGAATCTGGTCATTCCAGCTGCTCCTTTCATTAGAGTTGTAAAACAATTATCACTGCAATTCTCTCCAGAGATTAGTCGTTGGGCAGCAGAAGCTTTAGTAGCACTCCAGGAGGCAGCGGAGGATTTTTTGGTCCATTTATTTGAAGAT…
>Castanea_pumila
ATGGCGAGGATTAAACACGCTGCTCATAAAAATCCAAAT------------CGAAAAAATTTATCTGATCGCACCGGTGGAGGAGGAGGGGCCTCAACATCTTCTCCAAGAACC---TCTCCTAGTGGAAGGTCGAGCCAAACCAACAGGGAGAATCCACAATCTTCAGGACCTCAGCGG------AAGAAGCGACGTTATAGGCCAGGAACAGTGGCCCTCCGTGAGATTCGCCACTTTCAGAAGACTTGGAATCTGGTCATTCCAGCTGCTCCTTTCATTAGAGTTGTAAGACAATTATCACTGCAATTCTCTCCAGAGATTAGTCGCTGGGCAGCAGAAGCTTTAGTAGCACTACAGGAGGCAGCGGAGGATTTTTTGGTCCATTTATTTGAAGAT…
>Castanea_crenata
ATGGCGAGGATTAAACACGCTGCTCATAAAAATCCAAAT------------CGAAAAAATTTATCTGATCGCACCGGTGGAGGAGGAGGGGCCTCAACATCTTCTCCAAGAACC---TCTCCTAGTGGAAGGTCGAGCCAAACCAACAGGGAGAATCCACAATCTTCAGGACCTCAGCGG------AAGAAGCGACGTTATAGGCCAGGAACAGTGGCCCTTCGTGAGATTCGCCACTTTCAGAAGACTTGGAATCTGGTCATTCCAGCTGCTCCTTTCATTAGAGTTGTAAGACAATTATCACTGCAATTCTCTCCAGAGATTAGTCGTTGGGCAGCAGAAGCTTTAGTAGCACTACAGGAGGCAGCGGAGGATTTTTTGGTCCATTTATTTGAAGAT…
>Quercus_suber_XM_024069343
ATGGCGAGGATTAAACACCCTGCTCATAAAAATCCAAAT------------CGAAAAAAATTATCTGATCGAAGC---GGAGGAGGAGGGGCCTCAACATCTTCTCCAAGAACC---TCTCCTAGTGGAAGGTCGAGCCAAACCAACAGGGAGAATCCAAAATCTCCAGGAACTCAGAGG------AAGAAGCGACGTTATAGGCCAGGAACAGTGGCCCTTCGTGAGATTCGCCACTTTCAGAAGACTTGGAATCTGGTCATTCCAGCTGCTCCTTTCATTAGAGTTGTAAGACAATTATCACAGCAATTCTCTCCAGAGATTAGTCGTTGGGCAGCAGAAGCTTTAGTAGCACTACAGGAGGCAGCAGAGGATTTTTTGGTCCATTTATTTGAAGAT…
>Quercus_suber_XM_024069342
ATGGCGAGGATTAAACACCCTGCTCATAAAAATCCAAAT------------CGAAAAAAATTATCTGATCGAAGC---GGAGGAGGAGGGGCCTCAACATCTTCTCCAAGAACCAAGTCTCCTAGTGGAAGGTCGAGCCAAACCAACAGGGAGAATCCAAAATCTCCAGGAACTCAGAGG------AAGAAGCGACGTTATAGGCCAGGAACAGTGGCCCTTCGTGAGATTCGCCACTTTCAGAAGACTTGGAATCTGGTCATTCCAGCTGCTCCTTTCATTAGAGTTGTAAGACAATTATCACAGCAATTCTCTCCAGAGATTAGTCGTTGGGCAGCAGAAGCTTTAGTAGCACTACAGGAGGCAGCAGAGGATTTTTTGGTCCATTTATTTGAAGAT…
>Quercus_lobata_XM_031106087
ATGGCGAGGGTTAAACACCCTGCTCATAAAAATCCAAAT------------CGAAAAAAATTATCTGGTCGCACCGGAGGAGGAGGAGGGGCCTCAACATCTTCTCCAAGAACG---TCTCCTAGTGGAAGGTCGAGCCAAACCAACAGGGAGAATCCAAAATCTCCAGGAACTCAGCGG------AAGAAGCGACGTTATAGGCCAGGAACAGTGGCCCTTCGTGAGATTCGCCACTTTCAGAAGACTTGGAATCTGGTCATTCCAGCTGCTCCTTTCATTAGAGTTGTAAGACAATTATCACAGCAATTCTCTCCAGAGATTAGTCGTTGGGCAGCAGAAGCTTTAGTAGCACTACAGGAGGCAGCGGAGGATTTTTTGGTCCATTTATTTGAAGAT…
>Casuarina_glauca
--------------------------------------------------------------------------------------------------------------------------------------------------------------------------------------------------------------------------------------------------------------GCTGCTCATCCCAGCTGCTCCTTTTATTAGAATTGTAAAACAGATAAGCAATCAATTCTCTCCAACTATTAGTCGTTGGACAGCTGAAGCTTTACTAGCACTGCAGGAGGCGGCAGAGGATTTTTTAGTCCGTTTATTTGAAGAT…
>Corylus_avellana_XM_059601893
ATGGCGAGAATCAAACATTCAGCTAGTAAGAAAGCGAGTAAGAGAGGGCGCCCAAGAAAATCAGGTTCT---------GGAATGCCCTCATCAGCATCGCCTGGTCCGAATACT---CCTCCTGGTGGAAGCTCAAACAGAACTGAAAGAGGTTCTCCGCGAACTCCGGGAACACAGAGCCAGAAAAAGAAGCGACGATACAGGCCAGGAACAGTGGCTCTTCGTGAGATTCGTCATTTCCAAAAGACTTGGAAGCTGCTCATTCCAGCTGCTCCTTTTATTAGAGTGGTAAAACAAATAACCTTTCAATTCTCTCATGATGTTAATCGTTGGACACCTGAAGCGTTAGTAGCACTGCAGGAGGCAGCAGAGGATTTTTTGGTCCATCTATTTGAAGAT…
>Corylus_avellana_XM_059601894
ATGGCGAGAATCAAACATTCAGCTAGTAAGAAAGCGAGTAAGAGAGGGCGCCCAAGAAAATCAGGTTCT---------GGAATGCCCTCATCAGCATCGCCTGGTCCGAATACT---CCTCCTGGTGGAAGCTCAAACAGAACTGAAAGAGGTTCTCCGCGAACTCCGGGAACACAGAGCCAGAAAAAGAAGCGACGATACAGGCCAGGAACAGTGGCTCTTCGTGAGATTCGTCATTTCCAAAAGACTTGGAAGCTGCTCATTCCAGCTGCTCCTTTTATTAGAGTGGTAAAACAAATAACCTTTCAATTCTCTCATGATGTTAATCGTTGGACACCTGAAGCGTTAGTAGCACTGCAGGAGGCAGCAGAGGATTTTTTGGTCCATCTATTTGAAGAT…
>Nothofagus_obliqua
ATGGCGAGGGTCAAACACCCAGCCAGTAAGAGGGGAAGA------------CCAAGAGGATCCGGTTCA---------GGAGGGGGCTCAGCAACA---------CCGAGTACG---CCACCAAGCCGGAG---------AAGTGAAAGGGGGGGTCCACAAAGTCCTGGAACACAGAGA------AAGAAGCGGCGCAACAGGCCAGGAACAGTGGCTCTTCGTGAGATTCGGCGTTACCAGAAGACTTGGAAGCTGCTCATTCCAGCTGCTCCTTTCATCAGAGTTGTAAGACAGATCACTCAACAGTTCTCTCCGGACGTTACTCGTTGGACGGCTGAAGCTTTAACGGCACTACAGGAGGCAACTGAAGATTTTTTGGTTCATTTATTTGAAGAT…
>Carya_illinoinensis_XM_043125394
ATGGCGAGGATCAAACATACCGCTAACAGGAAAGGAAAT------------CCAAGAAAATCAGGTTCT---------AGAGGGGAATCGTCAACTACACCTGCTCGGAGTGCG---CGTCCTGGTGAAAGTCCGAATACACCTG---------------GAACTTCGGGAACACAGAGGCAGGCAAAGAAGCGGCACTATAGGCCAGGAACAGTGGCTCTTCGTGAGATTAGGCACTTACAAAAGACTTGGACGCTGCTCATTCCCATTGCTCCTTTTGTTAGAGTTGTAAAACAGATAACCTTTCAATTCTCTCCAGATGTTAGTCGTTGGACAGCTGAAGCTTTAGTAGCACTGCAGGAG------------------------------------…
>Juglans_regia_XM_018972323
ATGGCGAGGATCAAACATCCCGCTAACAGGAAAGGAAAT------------TCAAGAAAATCAGGTTCT---------AGAGGGGAATCGTCAGCTTCACCAGCCCGGAGTGCG---CGTCCTGGTGGAAGTCCGAATACAGCTG---------------GAACTTCAGGAACACAGAGGCAGGCAAAGAAGCGGCGCTATAAGCCAGGAACAGTGGCTCTTCGTGAGATTAGGCACTTCCAAAAGACTTGGACGCTGCTTATTCCCATTGCTCCTTTTGTTAGAGTTGTAAAACAGATAACCTTTCAATTCTCTCCTGATGTTAATCGTTGGACAGCTGAAGCTTTAGTAGCACTGCAGGAG------------------------------------…
>Juglans_microcarpa_x_regia_XM_041150017
ATGGCGAGGATCAAACATCCCGCTAACAGGAAAGGACAT------------TCGAGAAAATCAGGTTCT---------GGAGGGGAATCGTCAACTCCACCTGCTCGGAGTGCG---CGTCCTGGTGGAAGTCCGAATACAGCTG---------------GAACTTCGGGAACACAGAGGCAGGCAAAGAAGCGGCGCTATAAGCCAGGAACAGTGGCTCTTCGTGAGATTAGGCACTTCCAAAAGACTTGGACGCTGCTCATTCCCATTGCTCCTTTTGTTAGAGTTGTGAAACAGATAACCTTTCAATTCTCTCCAGATGTTAATCGTTGGACAGCTGAAGCTTTAGTAGCACTGCAGGAG------------------------------------…
>Carya_illinoinensis_XR_006242723
ATGGCGAGGATCAAACATACCGCTAACAGGAAAGGAAAT------------CCAAGAAAATCAGGTTCT---------AGAGGGGAATCGTCAACTACACCTGCTCGGAGTGCG---CGTCCTGGTGAAAGTCCGAATACACCTG---------------GAACTTCGGGAACACAGAGGCAGGCAAAGAAGCGGCACTATAGGCCAGGAACAGTGGCTCTTCGTGAGATTAGGCACTTACAAAAGACTTGGACGCTGCTCATTCCCATTGCTCCTTTTGTTAGAGTTGTAAAACAGATAACCTTTCAATTCTCTCCAGATGTTAGTCGTTGGACAGCTGAAGCTTTAGTAGCACTGCAGGAGGCAGCAGAGGACTTTTTGGTCCATTTATTTGAAGAT…
Other ferns
>Equisetum_hymale
ATGGCGAAGAAGAAAAGTAAGCCTGCTCGGTCTCAGAAGTCGCCATCTTCCACAGTCGTTGAGGGCATTGGACAATCTTC---A-AAGAATACAAAGGATCAAGGTGGGCCTTCAAGCACTCC----------------TACTGCAACTGGCCA--------TGG---AGGAGT------------AGGGGTAAAGGAAAAA-GGAAGGACACCAG-------------------------------------------------------------TGGGGGCCCAAAACCCTCGGAAGCGACACCGTTTCAAAGCTGGAACAGTTGCACTGCGGGAAATCAGATTCTACCAGAAGAGTGTAGATCTACTCATTCGGCCTCTCCCCTTTGCACGCTTG…
>Equisetum_diffusum
ATGGCGAAGAAGAAAAGTGCGCCCGCGCGCTCCCAAAAGTCCCCTGCTTCCACAGTCGTCGACGGAAATGGGCAGCCTTCCAGT-AAGAATGCAAAGGATCAAGGTGGGCCTTCAAGCACTCCCGA-------------TACTGCAAATGTTGG--------TGGCAGAGGAGT------------AGGGGCAAAGGGAAAA-GGAAGAACACAGC-------------------------------------------------------------AGGGTGCCCAAAACCCTCGGAAGTCACACCGTTACAAAGCCGGAACGGTTGCACTGCGGGAAATCAGATTCTACCAGAAGAATGTAGATCTACTCATTCGGCCTCTCCCCTTTGCACGCTTG…
>Equisetum_arvense
ATGGCGAAGAAGAAAAGTGCTCCCGCGCGCTCCCAAAAGTCCCCTGCTTCCACAGTCGTCGACGGAAATGGGCAGCCTTCCAGT-AAGAATGCAAAGGATCAAGGTGGGCCTTCAAGCACTCCCGA-------------TACTGCAAATGTTGG--------TGGCAGAGGAGT------------AGGGGCAAAGGGAAAA-GGAAGAACACAGC-------------------------------------------------------------AGGGTGCCGAAAACCCTCGGAAGTCACACCGTTACAAAGCCGGAACGGTTGCACTGCGGGAAATCAGATTCTACCAGAAGAATGTAGATCTACTCATTCGGCCTCTCCCCTTTGCACGCTTG…
>Ceratopteris_richardii
ATGGC-----------------------------------------------------------------------------------------GAAGAAAAAGAAGACCCCGAAAAAGGCTTCCC---AGGTCGCTTCTTCCTCTACCGTCC---------CTCAGCCTGAGATCACAGATGCAGAGAACAGCAGAAGACG-ACTCCATCGAAGCAGTAGTGCACCTCCAACTGCTCCAGTTACTCCAACAAATGAACGAGAGCCTACAGACAATACACCTTCCAGGCGTCCACGCAAACCCCACAGATTTCGTCCAGGAACAGTAGCTCTTCGGGAAATTCGACATTATCAGAGAACTGTTAATTTTCTCATACATCCATTGCCATTTGCCAGATTG…
>Pteridium_aquilinum
---------------------------------------------------------------------------------------------------------------------------------------------------------------------------------------------------------------------------------------------------------------------------------------------AACCGCCAACGCAAGCCCCATCGGTTTCGCCCTGGAACTGTAGCTCTCCGAGAGATTCGACATTACCAAAAGACTGTCAATTTTCTCATTCATCCCCTGCCCTTTGCCAGATTG…
>Lygodium_japonicum
ATGGC-----------------------------------------------------------------------------------------CAGAAGGAAGCCTAATCCAAAGAAGGCCACGC---CAGTTGCTTCTTCTTCGAACGCCA---------CACCGCAGGAGGCGA------CAGCAAGCAGCAGACCGCG-CTTAGTTAGAAGCAGTAGTGCACCACCGACAACCCCAGCAACACCCTCAAATG---------------------CTCCTCCTGCTCGACAGCGCAAGCCTCATCGGTTTAGACCCGGAACTGTTGCTTTGCGGGAAATCAGGCATTTTCAGAAGACAGTTCACTTTCTTATTCATCCATTACCATTTGCACGGCTG…
>Sceptridium_dissectum
ATGCC-----------------------------------------------------------------------------------------AAGGAGGAAGCCCAGTCCCCGGAAATCTACCA---CAGTCGCTTCCTCTTCAGCAGTCG---------CACCAGAGTCAG---------AAG---GTCAGAGAGAACC-TGCAGGACGCAAGGGAAGCACTC---------------------------------------------------CCCAAACTAAGCCCCCTAGAAAACCTCATCGTTTCAAACCTGGAACCGTGGCTTTACGAGAGATCAGATACTACCAAAAGAGTTTTCACTTGCTAATCCGACCACTCCCATTTGCAAGATTA…
>Botrypus_virginianus
ATGCC-----------------------------------------------------------------------------------------AAGGAGGAAGCCCAGTCCCCGGAAATCTACGA---CAGGCGCTTCCTCTTCAGCAGTCG---------CATCACAGTCAG------------CTAGTCACAGAGAATC-TGCAAGACGCAAGAGTAGTACTC---------------------------------------------------CCCAAACTAAGCCCCCTAGAAAACCTCATCGTTTCAAACCCGGAACAGTCGCTTTACGAGAAATTAGATACTATCAAAAGAGTTTTCACTTGCTAATCCGACCTCTCCCATTCGCACGATTA…
>Angiopteris_evecta
ATGCC-----------------------------------------------------------------------------------------AAGAAAGAAGCCCAGCCCCAGGAAATCAGCGA---CGGGGGCCTCCACCTCCGGAG------------CTTCGCAGTCGA---------CAGGGAGCAATAGGGGATC-CGC---------GGCAGTTACAC---------------------------------------------------CCCAAGCAAGGCCTCCAAGAAAACCTCATCGATTTAGGCCCGGAACAGTTGCACTACGAGAAATTAGAATGTATCAAAAGAGCTTTAACCTTTTGCTTCCAGCTCTCCCGTTTGCAAGAGTG…
>Psilotum_nudum
--------------------------------------------------------------------------------------------------------------------------------------------------------------------------------------------------AGTCAAAC-CGCGAGACGCACCGCTCCTTCAA---------------------------------------------------CATCTACCCCCGCCTCTAGAAAGCGTCATCGGTTTCGGCCTGGAACAGTGGCATTACGAGAAATTAGATTTTATCAGAAGCGCTTTCATCTTTTAATTCCACCACTGCCTTTTGCCCGACTG…
>Ophioglossum_vulgatum
ATGGC-----------------------------------------------------------------------------------------TCGAAGGAAGCCGAGGCCGCAAAAAGCAGCTCCGCCGGCCGCTACTACTTCAACAGCCGTCGCACCATCGCCACAGCCAG------------GCGGTCGTAAAGGAAGTCGTAAAACAGCTGGACGAAGCCC-------------------------------------------------TGCTAACGCGCCTACTCCCAGAAAGCCGCACCGTTTCAAGCCCGGCACCGTTGCTTTGAGAGAGATCAAATATTATCAGAAGAAATTTCACCTCCTCATTCGTCGTCTTCCCTTTGCAAGATTA…
>Ophioglossum_petiolatum
ATGGC-----------------------------------------------------------------------------------------TCGAAGGAAGCCGAGGCCGCAAAAAGCAGCTCCGCCGGCCGCTACTACTTCAACAGCCGTCGCACCATCGCCACAGCCAG------------GCGGTCGTAAAGGAAGTCGTAAAACAGCCGGCAGACGCCG-------------------------------------------------TGCTACCGCGCCTACTCCCAAAAAGCCCCACCGTTTCAAGCCCGGTACCGTTGCTTTGAGAGAGATCAAATATTACCAGAAGAAATTTCACCTCCTCATTCGTCGTCTTCCCTTTGCAAGATTA…
>Tmesipteris_parva
------------------------------------------------------------------------------------------------------------------------------------------------------------------------------------------------------------------TCTGCTCCAGTCTCCAGAAAACCTCATCGGTATCGTCCCGGAACAGTGGCCTTACGGGAAATTAGATTTTATCAGAAGAATTTTCATCTTTTAATTCGACCACTACCGTTTGCACGACTGGTCAAGGAAATGACAATGTACTTTTCTCGCGACGTTTCCCGCTGGACGGCTGAGGCATTAGTGGCTTTG…
Luzula
>Luzula_abyssinica_KJ934237
GCTCGGACGAAACACTTCTCC---CTACGTTCACGCCATCCTAAGAAGCAGCGCACTGCGGCTGGAGAAGCAGGTAGTTCTGTAATAGCGAAACAAAATGCACCTGCAAAAACTGGCAATGCTTCCTCTATTACGAATTCTACTCCAGCGAG------ATCATTGAAGAAGAACAAAGCCAGCAAGA------------------------------GGGG------AGAAAAGACACAATCAAAGGAGAGAAAGATGTACCGGTACCGACCCGGTACGGTGGCACTAAGAGAGATCAGGAAGCTTCAGAAAACCACTCATTTGTTGGTACCTAAAGCTTCATTTGCTAGATTGGTGAAAGAGATAACCTATCGATCCTCGAAAGAAGTGAATCGTTGC…
>Luzula_canariensis_KJ934235
GCTCGGACGAAACACTTCTCC---CTACGTTCACGCCATCCTAAGAAGCAGCGCACTGCGGCTGGAGAAGCAGGTAGTTCTGTAATAGCGAAACAAAATGTTCCTGCAAAAACTGGCAATGCTTCCTCTATTCCAG---------CGAGTAA------ATCATTGAAGAAAAACAAAGCCAGCAAGA------------------------------GGGG------AGAAAAGACACAATCAAAGGAGAGAAAGATGTACCGGTACCGACCCGGTACGGTGGCACTAAGAGAGATCAGGAAGCTTCAGAAAACCACTCATTTGTTGGTACCTAAAGCTTCATTTGCTAGATTGGTGAAAGAGATAACCTATCGATCCTCGAAAGAAGTGAATCGTTGC…
>Luzula_sylvatica
GCTCGGACGAAACACTTCTCC---CTACGTTCACGCCATCCTAAGAAGCAGCGCACTGCGGCTGGAGAAGCAGGTAGTTCTGTAATAGCGAAACAAAATGCTCCTGCAAAAACTGGCAATGCTTCCTCTATTCCAG---------CGAGTAA------ATCATTGAAGAAGAACAAAGCCAGCAAGA------------------------------GGGG------AGAAAAGACACAATCAAAGGAGAGAAAGATGTACCGGTACCGACCCGGTACGGTGGCACTAAGAGAGATCAGGAAGCTTCAGAAAACCACTCATTTGTTGGTACCTAAAGCTTCATTTGCTAGATTGGTGAAAGAGATAACCTATCGATCCTCGAAAGAAGTGAATCGTTGC…
>Luzula_alpinopilosa
GCTCGGACGAAACACTTCTCC---CAACGTTCACGGCATCCTAAGAAGCAGCGCACCGCGGCTGGAGAAGCAGGTAGTTCTGTAATAGCGAAGCAAAATGCACCTGCAAAAACTGGCAATGCTTCCTTTATTACGAATTCTACTCCTGCGAG------ATCATTGAAGAAGAACAAAGCCAGCAAGA------------------------------GGGG------AGAAAAGACACGAGCAAAGCAGAGAAAGATGTACCGGTACCGACCCGGTACGGTGGCACTAAGAGAGATCAGGAAGCTTCAGAAAACCACTGATTTGTTGGTACCCAAAGCTTCTTTTGCTAGATTGGTGAAAGAGATAACCTCTAAATCCTCGAAAGAAGTGAATCGCTGG…
>Luzula_arcuata
GCTCGGACGAAACACTTCTCC---CAACGTTCACGGCATCCTAAGAAGCAGCGCACCGCGGCTGGAGAAGCAGGTAGTTCTGTAATAGCGAAGCAAAATGCACCTGCAAAAACTGGCAATGCTTCCTCTATTACGAATTCTACTCCTGCGAG------ATCATTGAAGAAGAACAAAGCCAGCAAGA------------------------------GGGG------AGAAAAGACACAAACAAAGCAGAGAAAGATGTACCGGTACCGACCTGGTACGGTGGCACTAAGAGAGATCAGGAAGCTTCAGAAAACCACTGATTTGTTGGTACCTAAAGCTTCTTTTGCTAGATTGGTGAAAGAGATAACCTCTAAATCCTCGAAAGAAGTGAATCGCTGG…
>Luzula_confusa
GCTCGGACGAAACACTTCTCC---CAACGTTCACGGCATCCTAAGAAGCAGCGCACCGCGGCTGGAGAAGCAGGTAGTTCTGTAATAGCGAAGCAAAATGCACCTGCAAAAACTGGCAATGCTTCCTCTATTACGAATTCTACTCCTGCGAG------ATCATTGAAGAAGAACAAAGCCAGCAAGA------------------------------GGGG------AGAAAAGACACAAACAAAGCAGAGAAAGATGTACCGGTACCGACCCGGTACGGTGGCACTAAGAGAGATCAGGAAGCTTCAGAAAACCACTGATTTGTTGGTACCTAAAGCTTCTTTTGCTAGATTGGTGAAAGAGATAACCTCTAAATCCTCGAAAGAAGTGAATCGCTGG…
>Luzula_wahlenbergii
GCTCGGACGAAACACTTCTCC---CAACGATCACGGCATCCTAAGAAGCAGCGCACCGCGGTTGGAGAAGCAGGTAGTTCTGTAATAGCGAAGCAAAATGCACCTGCAAAAACTGGCAATGCTTCCTCTATTACGAATTCTACTCCTGCGAG------ATCATTGAAGAAGAACAAAGCCACTAAGA------------------------------GGGG------AGAAAAGACACAAGCAAAGCAGAGAAAGATGTACCGGTACCGACCCGGTACGGTGGCACTAAGAGAGATCAGGAAGCTTCAGAAAACCACTGATTTGTTGGTACCTAAAGCTTCTTTTGCTAGATTGGTGAAAGAGATAACCTCTAAATCGTCGAAAGAAGTGAATCGCTGG…
>Luzula_luzuloides_KJ934242
GCTCGGACGAAACACTTCTCC---CAACGTTCACGGCATCCTAAGAAGCAGCGCACCGCGGCTGGAGAAGCAGGTAGTTCTGTAATAGCGAAGCAAAATGCACCTGAAAAAACTGGCAATGCTTCCTCTATTACGAATTCTACTCCTGCGAG------ATCATTGATGAAGAAAAAAGCCAGCAAGA------------------------------GGGG------AGAAAAGACACAAGCAAAGCAGAGAAAGATGTACCGGTACCGACCCGGTACGGTGGCACTAAGAGAGATCAGGAAGCTTCAGAAAACCACTGATTTGTTGGTACCCAAAGCTTCTTTTGCTAGATTGGTGAAAGAGATAACCTTTCAATCCTCGAAAGAAGTGAATCGCTGG…
>Luzula_nivea_AB201356
GCTCGGACGAAACACTTCCCC---CAATGTTCGCGGCATCCTAAGAAGCAGCGCACCGCGGCTGGAGAAGCAGGTAGTTCTGTAATAGCGAAGCAAAATGCACCTGCAAAAACTGGCAATGCTTCCTCTATTACGAATTCTACTCCTGCGAG------ATCATTGAAGAAGAACAAAGCCAGCAAGA------------------------------GGGG------AGAAAAGACACAAGCAAAGCAGAGAAAGATGTACCGGTACCGACCCGGTACGGTGGCACTAAGAGAGATCAGGAAGCTTCAGAAAACCACTGATCTGTTGGTACCTAAAGCTTCTTTTGCTAGATTGGTGAAAGAGATAACCTTTCAATCCTCAAAAGAAGTGAATCGCTGG…
>Luzula_pilosa_KJ934243
GCTCGGACGAAACACTTCCCC---CAATGTTCGCGGCATCCTAAGAAGCAGCGCACCGCGGCTGGAGAAGCAGGTAGTTCTGTAATAGCGAAGCAAAATGCACCTGCAAAAACTGGCAATGCTTCCTCTATTACGAATTCTACTCCTGCGAG------ATCATTGAAGAAGAACAAAGCCAGCAAGA------------------------------GGGG------AGAAAAGACACAAGCAAAGCAGAGAAAGATGTACCGGTACCGACCCGGTACGGTGGCACTAAGAGAGATCAGGAATCTTCAGAAAACCACTGATTTGTTGGTACCTAAAGCTTCTTTTGCTAGATTGGTGAAAGAGATAACCTTTCAATCCTCAAAAGAAGTGAATCGCTGG…
>Luzula_lutea
GCTCGGACGAAACACTTCCCC---CAACGTTCACGGCATCCTAAGAAGCAGCGCACCGCGGCTGGAGAAGCAGGTAGTTCTGTAATAGCGAAGCAAAATGCACCTGCAAAAACTGGCAATGCTTCCTCTATTACGAATTCTACTCCAGCGAG------ATCATTGAAGAAGAACAAAGCCAGCAAGA------------------------------GGGG------AGAAAAGACACAAGCAAAGCAGCGAAAGATGTACCGGTACCGACCCGGTACGGTGGCACTAAGAGAGATCAGGAAGCTTCAGAAAACCACTGATTTGTTGGTACCTAAAACATCTTTTGCTAGATTGGTGAAAGAGATAACCTCTAAATCCTCGAAAGAAGTGAATCGCTGG…
>Luzula_abyssinica_KJ934245
GCTTGGACGAAACACTTCTCCAGTAAAA---------------------------------CCCG---AGCTAGCAGTTCTCAAGTAACGG---AAAGCACTCCTGCTAAAACTGATGCTGCTGATACTC------------------CGAGTAG---ATCCATCAAGAGAACTTCACATCGCAAGACTGTGGCTCCCCCAGAAACTCCTACGAATCAAGGAACAGTAGAAACGCAACAAACAAAGGAGAGAAAGAAGCACCGGTACCGACCTGGTACGCAGGCGCTGAGAGAGATCAGAAGGCTTCAGAAAACCACCGATCTATTGGTGGCCAGAGCCCCTTTTGCCAGAGTGGTTAGAGAGATAACAAGTCACATGTCTAAAGATGTCAATCGTTGG…
>Luzula_divulgata
GCTCGGACGAAACACTTCTCCAGTAAAA---------------------------------CCCG---AGCTAGCAGTTCTCAAGTAACGG---AAAGCACTCCTGCTAAAACTGATGCTGCTGATACTCGTACGGATTCTACTCCAGCGAGTAG---ATCCATCAAGAGAACTTCACATCGCAAGACTGTGGCTCCCCCACAAACTCCTACGAATGAAGGAACAGTACAAACGCAACAAACAAAGGAGAGAAAGAAGCACCGGTACCGACCTGGTACGCAGGCGCTGAGAGAGATCAGAAGGCTTCAGAAAACCACCGATCTATTGGTGGCCAGAGCCCCTTTTGCCAGAGTGGTTAGAGAGATAACAAGACACATCTCGAAAGATGTCAATCGTTGG…
>Luzula_luzuloides_KJ934248
GCTCGGACGAAACACTTCTCCAATAAAG---------------------------------CCCG---AGCTAGCAGTTCTCAAGTAACGG---AAAGCACTCCTGCTAAAACTGATGCTGCTGATACTCGTACGGATTCTACTCCAGCGAGTAG---ATCCATCAAGAGAACTTCACATCGCAAGACTGTGGCTCCCCCAGAAACTCCTACGAATCAAGGAACAGTAGAAACGCAACAAACAAAGGAGAGAAAGAAGCACCGGTACCGACCTGGTACGCAGGCGCTGAGAGAGATCAGAAGGCTTCAGAAAACCACCGATCTATTGGTGGCCAGAGCCCCTTTTGCCAGAGTGGTTAGAGAGATAACAAGTCACATGTCTAAAGATGTCAATCGTTGG…
>Luzula_multiflora
GCTCGGACGAAACACTTCCCCAGTAAAA---------------------------------CCCG---AGCTAGCAGTTCTCAAGTAACGG---AAAGCACTCCTGCTAAAACTGATGCTGCTGATACTCGTACGGATTCTACTCCAGCGAGTAG---ATCCATCAAGAGAACTTCACATCGCAAGACTGTGGCTCCCCCAGAAACTCCTACGAATCAAGGAACAGTAGAAACGCAACAAACAAAGGAGAGAAAGAAGCACCGGTACCGACCTGGTACGCAGGCGCTGAGAGAGATCAGAAGGCTTCAGAAAACCACCGATCTATTGGTGGCCAGAGCCCCTTTTGCCAGAGTGGTTAGAGAGATAACAAGTCACATGTCTAAAGATGTCAATCGTTGG…
>Luzula_canariensis_KJ934246
GCTCGGACGAAACACTTCTCCAATAAAAAGTCAGTTCGTCCAAGGAAGCAGATCTCCCGTGCCCG---AGCTAGCAGTTCTCAAGTTAAGG---AAAGCACTCCTGCTAAAACTGATGCTGCTGCTACTG------------------CGAGTAG---ATCCATCAAGAGAACTTCACATCGCAAGACTGTGGCTCCCCCACAAACTCCTACTAATCAAGGTACAGTAGAAACGCAACAAACAAAGGAGAGAAAGAAGCACCGGTACCGACCTGGTACGCAGGCGCTGAGAGAGATCAGAAGGCTTCAGAAAACCACCGATCTATTGGTGGCCAGAGCCCCTTTTGCCAGAGTGGTTAGAGAGATAACAAGTCACATCTCTAAAGATGTCAATCGTTGG…
>Luzula_nivea_HM988988
GCTCGGACGAAACACTTCTCCAATAAAAAGTCAGTTCGTCCTAAGAAGCAGATCTCCGGTGCCCG---AGCTAGCAGTTCTCAAGTTACGG---AAAGCACTCCTGCTAAAACTGATGCTGCTGCTACTCGTATGGATTCTACTCCAGCGAGTAG---ATCCATCAAGAGAACTTCAGCTCGCAAGAGTGTGGCTCCGCCACAAACTCCTACGAATCGAGG------AGAAACGCCACAAACAAAGGAGAGAAAGAAGCACCGGTACCGACCCGGTACGTTGGCGCTGAGACAGATCAGAAGGCTTCAGAAAACCACCGATCTATTGGTGGCCAGAGCCCCTTTTGCCAGATTGGTTAGAGAGATAACAGGTCATGTCTCGAAAGATGTGAATCGCTGG…
>Luzula_pilosa_KJ934250
GCTCGGACGAAACACTTCTCGAATAAAAAATCAGTTCGTCCAAAGAAGCAGATCTCCCGTGCCCG---AGCTAGCAGTTCTCAAGTTATGA---AAAGCACTCCTGCTAAAACTGATGCTGCTACTACTCGTACGGATTCTACTCTAGCAAGGAGATCATCCATCAAGAGAACTTCAG---------------------------CTCCTAGGAACCAAGG------AGAAACGCCACAAACAATGGAGAGAAAGAAGCACCGGTACCGACCCGGTACGTTGGCGCTGAGACAGATCAGAAGGCTTCAGAAAACCACAGATCTATTGGTAGCCAGAGCCCCTTTTGCCAGATTGGTTAGAGAGATAACAAGTCATGTCTCGAAAGATGTGAATCGCTGG…
Lamiales
>Torenia_fournieri
ATGGCGAGAACGAAACACCCTGTC-----C--GGAAGGGCCCTCACCGG----AAATCCTCCGGCGG----------------------------TCCAGCTGTCAGACCGCA------AGCTGCAGAAGCTGATCCTTCAACAAGTTCTAGGAAGTCGTATG---CAAAGAGAA------------------------CTCCGCC---------------AACCGGGGGAGATCGGAAACAAAGACGAAATAGGCCTGGGACAGTGGCTCTACGGGAGATTCGTAAATATCAGAAATCTTGGATGCTTCTAATACCT------------------GCTGCTCCATTCATCAGGGTGGTGAAAGAGATTAGTAACCATTAT---GCGCCAAGCATTGGT…
>Torenia_flava
ATGGCGAGAACGAAACACCCTGTC-----C--GGAAGGGCCCTCACCGG----AAATCCTCCGGCGG----------------------------TCCAGCTGTCAGACCGCA------AGCTGCAGAAGCTGATCCTTCAACAAGTTCTAGGAAGTCGTATG---CAAAGAGAA------------------------CTCCGCC---------------AACCGGGGGAGATCGGAAACAAAGACGAAATAGGCCTGGGACAGTGGCTCTACGGGAGATTCGTAAATATCAGAAATCTTGGATGCTTCTAATACCT------------------GCTGCTCCATTCATCAGGGTGGTGAAAGAGATTAGTAACCATTAT---GCGCCAAGCATTGGT…
>Scutellaria_montana
------------------------------------------------------------------------------------------------------------------------------------------------------------------------------------------------------------------------------------------------------------------------------------------------TTTCAAAAGTCTTTTAGCCTTCTAATTCCC------------------GCTGCTCCATTCATTAGACTTGTGAAAGAGATTGCTTCCCAATAT---TCACCAAATGTGCAA…
>Ruellia_brittoniana
-------------------CCACCCTCTAC--ATCAACTCCCCAGGTGCATTCAAATCTTTCTCTACTCTTTTCTGCTTCTTGTTTCTGGTTATATGATCCA---TGTCATTC---------TTCGTCTCCTT------------------CGCAGTCATCGG---CACGGAAAACCCCTCGCACTCGCACTCCTCCCCCTTCTTCCTCTAAGAA------AGATGGGCAACCACGGAAAAAGCGGCGGAACAGGCCTGGAACGGTAGCTTTGCGTGAGATTCGGAGATATCAGAAGTCTTGGAACCTTCTAATTCCT------------------GCTGCCCCCTTCATCAGAACAGTGAAAGAGATCAGCTGCACTTAT---GCGCCAAACATTGGG…
>Solenostemon_scutellarioides
ATGGCGAGGACTAAACACCCCGCA-----C--AGAAATCCTCCGGCCGG----AAACGTCCCCGTGA----------------------------GCCAACTGGAGGTACCCC------AACTCCAGCTCGCC------------------AGCAGC---------CGCGACGAAGCCCTCGGGCTG------------CTAAACCACCTAGAGG------TGAGGCGAGTGCACAGAAGAAGCGTAAGAACCGGAAAGGGGCGGTTGCTTTACGTGAGATTCGGAAATATCAAAAGTCTACCAATCTTTTGATCCCT------------------GCTGCTCCATTCATTAGAACTGTAAGAGAGATCAGTCTCCAGTAT---GCACCAAACATTTCA…
>Polypremum_procumbens
ATGGCGAGAACCAAACAAACTGCC--AGAA--GGAAAATTCCAAGCAGGA-AGAAACCTGCTGCTGCTGCT----------------------GCTGAAGCA---GGTCCTTC------GACTTCAAGAGCAG------------------AGCAGTCACCTG---CTAGAAAAAGCCCAAGGCTTG------------CTTCACC---------------TGAGACTAAAGCAAGGAAGAAGAGGAGGAATAGGCCTGGAACAGTTGCTCTCCGTGAAATTCGCAAGTATCAGAAGTCTGTAGAGCTTGTTATTCCG------------------GCTGCACCCTTCATTCGACTTGTGAAAGAGATCAGCCAATGGTTT---AGTCCGCAGGTCACT…
>Vitex_agnus-castus
ATGGCGAGAGTTAAACAACGCGCC-----G--TAAAAAGCTCTGCCCGG----AAATCCGTC----------------------------------GGAGTT---ACTCCCTC------AGCTTCAACTTCTC------------------AGCAGTCACCTG---CTAGAAGAAGCCCTCGCAAGG---------CTGCTACACCATCTAGGAC------TGATGCGGGAGCACAGAGAAGGCGTCGGAATAGGCCAGGGACGGTGGCTTTACGTGAAATTCGGAAATATCAGAAGTCTTGGAAACTTTTGATTCCT------------------ACTGCTCCGTTCATTAGACTTGTAAAAGAGATAACTGGCGATACT---AATCCAACCATTACA…
>Sinningia_tuberosa
---------------------------------------------------------------------------------------------------------------------------------------------------------------------------------------------------------------------------------------------------------------------------------------------------------------------------------------------------------TTCATTAGAACTATAAAAGAGATTACTTCCTACTAC---GCACCTGACATCACT…
>Conopholis_americana
ATGGCGAGAACCAAACAACGCGCC-----C--AGAAAAGCCATCGGCAG----AAATCCTCTGCTGC----------------------------AAGAACT---GGTCCATC------AACTTCAACACCTC------------------GGCAGCAATCTG---CTAGAAGAACCCCTCGAACTACTA------CTGCTCCACCACCTAGGAG------TGAAGATCGAGCACAAAAGAAGCGGCGGAACAGGCCAGGGACTGTGGCTTTACGTGAGATTCGGAAATATCAAAAGTCTTGGAACCTTCTTATTCCT------------------GCTGCTCCATTCATTAGAACTGTAAAAGAGATTAGCTTCCAGTAT---GCGCCAAACATTGCA…
>Nepeta_cataria
ATGGCGAGAGTAAAACAGAGCGCT-----G--TGAAATCATCGGGCCGG----AAATCCTCC----------------------------------CGAGCT---ACTCCGTC------AACTTCAGCTGCTC---------------------AGTCTCCTG---CTCGAAGAAGCCCTCGCGCTG------------CTACACCGTCTAAGACTAAGAGTGAGGCAGGAGCAAGAAAAAAGCGTCGGAACCGGCCGGGGACGGTGGCTTTACGCGAGATTCGGAAATATCAGAAATCGTGGAATCTTTTGATCCCT------------------GCTGCTCCATTCATTAGAACTGTAAAAGAGATCAGTTTCCAGTAT---GCGCCAAATGTTGGA…
>Schlegelia_parasitica
---------------------------------------------------------------------------------------------------------------------------------------------------------CAGTCATCTG---CGAGAAGAAGTCCTCGCACTCCTCGGA---CTGCTCCACCATCTAGGAG------CGATGGTCAACCTCAGAAAAAGCGGCGGAACAGGCCAGGCACGGTGGCTTTACGTGAGATTCGGAAATATCAGAAGTCTTGGAACCTTCTAATTCCC------------------GCTGCTCCATTCATTAGAACTGTAAAAGAGATTACCTTCAATTAC---GCACCAAGCATTGCA…
>Verbena_hastata
ATGGCGAGGACCAAACAGGCCGCG-----C--GCAAAAGTACTGGGCGG----AAATCCGCCGCTAA----------------------------AGGAGCT---GGTCCTTCGACTTCAGCTTCAACTCCTCCGC---------------GGCCATCTTCAA---GAAGAAGAAGCCCTCGAACTTCTCCCA---CGGCACCACGATCTGGGGC------TGATGGGGAACACCGGAAGAAGCGGAGGAACAGGCCTGGGACAGTGGCTTTACGTGAGATTCGAAAATATCAGAAGTCTTGGAAACTTTTGATTCCT------------------GCTGCTCCATTCATCAGATCTGTAAAAGAAATTTCCTTCCGTTAC---GCACCAAGCATTGGA…
>Digitalis_purpurea
ATGGCCAGAACCAAACAACCAGCT--ATAC--GAAAACGCAG---GCAA----AAGTCCTCAGC-------------------------------AGCTGCT---GCACAGCC------AGCCTCAGCTACTG---------------------CGACTCCAG---CAAGAAGCAGACTTCGGACTG------------CTCCTTCACCTGA---------TCCTTCATCCACAATGAAAAAGCGTCGCTTCAGGCCAGGTACAGTGGCTCTGCGTGAGATACGGAAGTACCAGAAGTCCGTCAACCTACTAATCCCG------------------GCTGCTCCATTTGTTCGAATTGTCAAAGAGATCACCTCCCTGTAC---TCGCCTGAGATCAAT…
>Thymus_vulgaris
ATGGCGAGGGTGAAACAGAGCGCC-----G--TGAAATCCTC---CCGG----AAAGCCAAAGCCAG----------------------------CCGTAAT---GCTCCGTC------AACCGCAGTTCCCC------------------AGGAGTCACCTG---CGCGAAGAAACCCTCGCTCCG------------GTACGCCATCAAGGAC------CGA------GGCAAAGAAAAAGCGTCGTAACCGGCCTGGGACGGTGGCTTTACGTGAGATTCGGAAATATCAGAAGGCGCCGAATCTTTTGATCCCT------------------GCTGCTCCGTTTATCAGACTTGTAAGAGAGATCAGTTCCCACTAT---GCACCGAATGTTGGA…
>Pinguicula_moranensis
------------------------------------------------------------------------------------------------------------------------------------------------------------TCATCTG---GAAGAAGAAGTTCTCGGACTCCTCAAA---CTGCATCGCACCCTACGGG------CGATGGGCAAGCACGGAAGAAACGGCGGAATAGGCCTGGGACTGTGGCTTTACGTGAGATTCGGAGATATCAAAAATCTGTGGAACTTCTGATACCT------------------GCTGCACCATTCATCAGAACTGTAAAAGAGATTTCCTTCAAATGT---GCACCAAATGTTCAA…
>Chionanthus_retusus
ATGGCCAGAGTTAAACAGCCGGCC--AGAC--GGAGAGCTACGCGCCGG----AATTCCTCCGCTGC----------------------------AGAAGCT---ACTCCGTC------AACCCCATATCATA------------------CGCCGTCACCTG---CTAGAAGAAGCCCAAGGACTA------------CTCTGCAAGCTGAAAG---AGATGGGGAAAGGCAGAGAAAAAAGCGGAGGAACAGGCCCGGGACAGTGGCGCTACGCGAGATTCGGAAATATCAGAAGTCATTTGACCTTCTCATGCCT------------------GCTGCTCCCTTTATTAGACTTGTAAAAGAGATTAGTCACTTATAC---TCACCACGGGTCACT…
>Lippia_dulcis
ATGGCGAGAACCAAACAACCCGCG-----C--TCAAAAGAAGTCGTCGG----AAACCTTCTGCTGC----------------------------TGGAGCT---GGTC------------CTTCGACTCCTC---------------------AGCCATCTA---CAAGAACAAGCCCTAGAACTCCTCGCT---CGACTCCGGCATCTAGGAC------TGATGGGAAACAACAGAAGAAGCGGAGGAACAGGCCTGGGACTGTGGCTCTACGTGAGATTCGGAAATATCAGAAGTCTTGGAACCTTCTGATTCCT------------------GCTGCTCCATTCATCAGATCTGTAAAAGAAGTTTCCTTTCGATAC---GCTCCAAACATTACG…
>Ligustrum_sinense
ATGGCCAGAATTAAACAATCGGCT--AACA--GGAAAACTCCTCACCGT----AAATCCTCCGTTGC----------------------------AGAAGCT---GCTCCCTC------AACACCAAATGCTC------------------AGTCGTCACCTG---CTAGAAGAAGCCATAGGACTA------------CTCCACAAACTGGAAG---AGATGGAGCAATGCAGAGAAAAAAGAGGAGAAACAGGCCTGGGACGGTGGCTCTTCGCGAGATTCGGAAATATCAGAAGTCTATTAACCTTCTCATTCCT------------------GCTGCTCCCTTTATTAGACTTGTAAAAGAGATTAGTCACTTCTAC---TCACCGCAGGTCGGA…
>Rehmannia_glutinosa
ATGGCGAGAACCAAACAACGCGCC-----C--AGAAAGGCGTTCGGCGG----AAACCCTCCGCTGC----------------------------AGGAGCT---ACTCCATC------AACTTCAACTCCTC------------------AGCAGTCATCTG---TAAGAAGAAGCCCTCGCACTA---------CTGCTCCACCATCTAAGAG------CGGTGGGCAAGCACAGAAAAAGCGG------------------------TTACGTGAGATTCGGAAATATCAGAAGTCTTGGAACCTTCTAATTCCT------------------GCTGCTCCATTTATTAGAACTGTAAAAGAGATTACATCACAGTAT---GCACCAAGCATTGCA…
>Anisacanthus_virgularis
ATGGCGAGAACCAAGGTTGCCGCC-----C--GCAAAACCACCGGCCGG----AAATCCACCG-------------------------------------------GACCTGA------CAATTCAACTCCTG---------------------AGTCATCTT---CACGGAGAAACCCTCGCACTC------------CTACATCATCC---AG------GGGTGACCAACCTCCGAAGAAGCGACGAGCCAGGCCTGGTACGGTGGCTTTACGTGAGATTCGAAGATATCAGAAAACTTGGAACCTTTTAATTCCT------------------GCTGCTCCATTCATCAGAACTGTGAAAGAGATCAGTTTCCATTAT---GCACCAAACATTGGA…
>Plantago_virginica
ATGGCGAGAACAAAGCAGTCTGCC--ATAC--GGAA------CCGCCGT----AAATCCACCGCAGC----------------------------GGCGACA---CGACCTTC------ATCCTCATCTGCTC------------------CTCAGACGCCTA---CGAGACGAAATCCTCGTACTG------------CTCCTAC---------------CACTGCTGGAACGGAAAAGAAGAGGAGGTTTAGGCCAGGAACTGTGGCTTTGCGCGAGATTCGCAAGTATCAGAAGTTGACCGCGCTTCTGATTCCT------------------GGCGCTCCTTTTGTCAGAGTTGTCAAGGAGATATCCAATTTCTAT---GCACCTGAAGTTACC…
>Agastache_rugosa
ATGGCGAGAGTTAAACAGAGCGCC-----G--TGAAATCCTCTGGCCGG----AAATCCTCC----------------------------------CGA------ACTCCGTC------AACTTCAGCTCCCC---------------------AGTCTCCTG---CGCGAAGAAGCCCTCGGAGTG------------CAACACCATCTAGGAC------TGAGGCAGGAGCAAAGAAAAAGCGTCGGAACCGGCCAGGGACGGTGGCTTTACGTGAGATTCGGAGATATCAAAAGTCTTGGAAACTTCTGATCCCT------------------GCTGCTCCATTCATTAGAACTGTAAGAGAGATCAGTTTCCAGTTT---GCGCCAAATGTTGGA…
>Kigelia_africana
ATGGCGAGAACCAAACAACGCGCC-----C--ACAGAAGCCCTCGGAGG----AAACGCGCC----------------------------------GGAGCT---ACTCCTTC------AACTTCCACCCCTC---------------------AGTCATCTA---GAAGAACAAGCCCTCGCACTACTCCCAGCGCTGCTACAGCATCTAGGAG------GGATGGGCAAGTACAGAAAAAGCGCCGGAACAGGCCAGGGACAGTGGCTTTACGTGAAATTCGGAAGTATCAGAAGTCTTGGAACCTACTAATTCCT------------------GCTGCTCCATTCATTAGAACTGTAAAAGAGATCACCTACAATTAC---GCGCCAAGCGTTCAA…
>Oxera_pulchella
ATGGCGAGAGTTAAACAAAGCGCC-----C--AAAGAAGCTCCCGCCGG----AAATCCAC----------------------------------AGGCGCT---GTTCCGTC------------AAATGCTC---------------------AGTCACCTG---CAAGAGGAAGCTCTCGGACTA---------CTGCTACGCCATCTAGGAG------TGGTGCAACTGAACCGAGAAAGCGGAGGAACAGGCCAGGGACGGTGGCTTTACGTGAGATTCGGAAATACCAGAAGTCCACCAATCTTTTAATTCCA------------------GCTGCTCCTTTCATTAGACTTGTAAAAGAGATTACTTTTGTCTAT---GCACCAAATGTTCAG…
>Saintpaulia_ionantha
ATGGCCAGAACGAAACAGCCGGCT--TTAC--GCCGATCGCCCCGACGT----AAAACCGCCGCTGC----------------------------AGGA------GGTACTCC------AACTTCAACTCCTC------------------AGCGTCCCTCTG---GAACAAGGAGTCCTGGCAATG------------CTCCACCTACTGGTAG------AGCTGGGCGTGTACAAAAGAAGCGGCGGAACAGGCCCGGGACTGTGGCTCTGCGAGAGATTCGGAAATATCAGAAGTCCTGGAAACTTCTAATACCC------------------GCTGTTCCATTCATTAGAACTGTGAGAGAGATTACAGCTGTTTTT---ACTCGAGGTGTCTCT…
>Melissa_officinalis
ATGGCGAGAGTCAAACAGAGCGCC-----C--GGAAAAGTTCTGGCCGG----AAATCCACC----------------------------------CGAGCT---ACTCCGTC------AACTTCAGCTCCCC------------------AGCGGTCTCCTG---CGGGAAGAAACCCTCGAACTG------------CTACACCATCTAGGAC------TGCGGCAGGAGCAAAGCAAAAGCGTCGGAGCCGGCCAGGGACTGTGGCTTTACGTGAGATTCGGAAATATCAAAAGTCTTGGAATCTTTTGATCCCT------------------GCTGCTCCATTCATTAGAACTGTAAAAGAGATCAGTTTCCAGTTT---GCGCCAAGCGTTGGA…
>Mansoa_alliacea
ATGGCGAGAACCAAACAACGAGCC-----C--ACAGAAGCCCTCGCCGG----AAACGCACC----------------------------------GGAGCT---ACTACTCC------AGCTTCCACCCCTC---------------------GGTCATCTA---AAAGAGCAAGCTCTCGCACTCCTCCCACTGCTTCTCCTGCATCTCGGAG------GGATGGGCAAGCACAGACAAAGCGGCGGAACAGGCCAGGGACAGTGGCTTTACGTGAGATTCGGAAATATCAGAAATCATGGAACCTACTAATTCCT------------------GCTGCGCCATTCATTAGAACTGTAAAAGAGATTACCTTTAATTAT---GCACCAAACATTGCA…
>Ajuga_reptans
---------------------------------------------------------------------------------------------------------AATCCCTC------AACTTCTACCGCTC---------------------AGTCACCTG---CAAGAAGAAGCCCTCGGACTA---------CTCCTACACCATCTAGGGA------TGGTGCGAGTGCACCTCGGAAGCGCCGGAGCCGGCCAGGGATGGCGGCTTTACGTGAGATTCGGAAATATCAGAGATCTTTCACTCTTTTGATTCCA------------------GCTGCTCCATTCATTAGACTCGTAAAAGAGATTACTCAGACGTAT---GCACCAAACATCACC…
>Handroanthus_umbellatus
ATGGCGAGAACCAAACAACGCGCC-----C--A---AAGCACTCACCGG----AAACGCCCC----------------------------------GGAGCT---CATCCTTC------AACCTCCACCCCTC---------------------AGTCATCTA---AAAGAACAAGCCCTCGCACTCCTCCCACTGCTGCTCCATCATCTAGGAG------GGATGAGCAAGCACGGAAAAAGCGGCGGAACAGGCCAGGGACAGTGGCTTTACGTGAGATTCGGAAATATCAAAAGTCTTGGAACCTACTAATTCCT------------------GCTGCTCCATTCATTAGAATTGTAAGAGAGATCACCTACGATTAT---GCGCCAAGCATTGCA…
>Orobanche_fasciculata
ATGGCGAGAACCAAACAACGCGCA-----C--AGAAAAGCCTTCGGCGG----AAATCCTCTGCTGC----------------------------AGGAGCT---GGTCTATC------AACTTCAACACCTG---------------------AGCGATCCG---CTAGAAGAGGCCCTCGCTCTA---------CTGCTCCATCTCCTAAGAC------TGCAGATGGAACACGGAAAAAACGGCGGAATAGGCCAGGGACAGTGGCTTTACGTGAGATTCGGAAATATCAGAAGTCCTGGAACCTTCTTATTCCT------------------GCTGCTCCATTCATTAGAACCGTAAAAGAGATAAGCTCCCTGCAC---GCACCAAACATTTCA…
>Strobilanthes_dyerianus
ATGGGGAGAACTAAGGTTGCCGCT-----C--GCAAATCCACCGGCCGG----AAAGTCTCCGGAAA----------------------------AGGAGCT---CGACCTTC------TACTTCAACTCCCC---------------------AGCCATCTG---CACGGAAAGACCCTCGCAGTCCTC------CCCCTTCTTCCGCTAAGAA------AGATGGGCAACCACGGAAAAAGCGACGGAACAAGCGTGGAATGGTAGCTTTGCGTGAGATTAGACAATATCAGAAGACTTGGAACCTTTTAATTCCT------------------GCTGCTCCGTTCATCAGAACTGTGAAAGAGATCAGCGCCACTCAT---GCGCCAAACATTGGG…
>Micromeria_fruticosa
ATGGCGAGACTCAAACAGACCGCC-----G--TGAAAACCACTGGCCGG----AAAGCCTCC----------------------------------CGAAAG---GCTCCGGC------AACTTCAGCTACCC------------------AGCAGTCTCCTG---CGGGAAGAAGCCCTCGGTCTG------------CTACACCATCTAGGAC------TGATGCAGGAGTAAGGAAAAAGCGTCGTAACCGGCCTGGGACGGTGGCTTTGCGAGAGATTCGGAAATACCAGAAGTCTTGGAATCTTTTGATCCCT------------------GCTGCTCCGTTCATTAGACTTGTAAAAGAGATTAGTAACCAGTTT---GCACCAGATGTTGGG…
>Erythranthe_guttata
ATGGCGAGAATCAAACAACCGGCC-----C--GAAAAGGCCCTCGCAAG----AAATCCTCC----------------------------------GGAGAT---AATCCTTC------AGCTTCAACTCATCAGC---------------CTCAGTCGACTGGAAGAAGAAGAAGCCCAGGCACAA---------CTGCTACACCATCTAGGAG------TGATGAAAAAGCACAGAAAAAGCGGCGCAATAAGCCGGGGACTGTGGCTTTACGAGAGATTCGGAAATATCAGAAGTCCTGGAACCTTCTAATTCCT------------------GCTGCTCCATTCATTAGAACTGTGAGAGAGATTAGCTTCGCCTAT---GCCCCAAACATTACA…
>Sesamum_indicum
ATGGCAAGAAGCAAACAAACTGCC-----C--GGAAAAGCAGTCGCTCT----AGACCCTCCGTTGC----------------------------AGAGGCT---GGTCCTTC------CACTTCAACTCCTC------------------AGCAGCCATCTC---CAAGAAGAAGCCCTCGCACTG------------CTCCAGCATCTAGGAA------AGATGGGCAAGCCCAGAAAAAGAGGCGTAACAGGCAAGGGACGGTGGCTTTACGTGAGATTCGAAAGTATCAGAAGTCTTGGCATTTGCTAATTACTTCTCCAGGAAATTTGAAAATTATATCCTCTAATGTACAGGTGAGAGAGATTTCCTTCCAGTAC---TCACCGAGCATAGCA…
>Olea_europaea_var_sylvestris
ATGGCCCGAGTTAAACAGTCGGCT--AACC--GGAAAACTCGTCGCCGG----GTATCCTCCGCTGC----------------------------AGAAGCT---ACTCCCCC------AGAACCAAGTGCTC------------------AGTCGTCACCTG---CTAGAAGAAGCCCAAGGACTA------------CTCCGCGAACTGAAAG---AGATGGGGACAGGCAGAGAAAAAAGCGGAGAAATAGGCCTGGGACGGTGGCTCTTCGCGAGATTCGGAAATATCAGAAGTCTATTAACCTTCTCATTCCT------------------GCTGCTCCGTTTATTAGACTAGTAAAAGAGATTAGTCACTTCTAC---TCACCGCAGGTTGGA…
>Salvia_splendens
ATGGCGAGAATCAAACAGAGCGCC-----A--AGAAATCATCCGGCCGG----AAACCCTCC----------------------------------CAAGCA---ACTCCGTC------AACTTCAACTCCAC---------------------AGTCTCCTG---GGAGAAGAAGCCCTCGGAGTG------------CAACACCATCCAGAAC------T---GGTGGAGCAAAGAAAAAGCGCCGGAACCGGCCAGGGACGGTGGCGTTACGTGAGATTCGTAAATATCAAAAGTCTTACAAACTTTTGATCCCC------------------GCTGCTCCATTCATTCGAACTGTAAAAGAGATCAGCTTCAAGTTT---GCTCCAAGCATAGGA…
>Salvia_hispanica
ATGGCGAGAATCAAACAGAGCGCC-----A--AGAAATCATCCGGCCGG----AAACCCTCT----------------------------------CAAGCA---ACTCCGTC------AACTTCAACTCCAC---------------------AGTCTCCTG---GGAGAAGAAGCCCTCGGAGTG------------CAACACCATCTAGGAC------TGGGGGAGGAGCTAAGAAAAAGCGTCGGAACCGGCCAGGGACGGTAGCGTTACGTGAGATTCGTAAATACCAAAAGTCTTATAAACTTTTGATCCCC------------------GCTGCTCCATTCATTCGAACTGTAAAAGAGATCAGTTTCAAGTTT---GCTCCAAGCGTAGGA…
>Antirrhinum_braun_blanquetii
ATGGCCAGAACAAAACAACCCGCC--GTAC--GGAAAAGCTCTCACCGT----AGACTCTCCACCGC----------------------------AGGAGCT---GGACCATCCAG---TACCTCAACCCCTC------------------AGCCATCTCCAG---GAAAAAGAAGCCCCCGTTCTGCC------------------------------------------ACTAGGAAAAAGCGGCGGAACAGGCCAGGGACCGTAGCTCTTCGCGAGATCCGAAAGTATCAGAAATCTTGCACCCTTCTCATTCCC------------------GCTGCCCCATTTATTAGAGTCGTGAAAGAAATTACCTTCCACTTC---TCGCCTAACATCAAT…
>Uncarina_grandidieri
---------ACCAAACAAACCGCC-----C--GGAAAAGCACTCGCCGG----CAACGCTCCGCTGC----------------------------AGGCGCC---AGTCCTTC------AACTTCAACTCCTC---------------------AGCCATCTG---CAAGAAGAAACCCTCCCACTG------------CTCCACCACCTGGGAA------AGATGGGCAAGCACAGAAAAAGAGGCGAAACAGGCCGGGGACAGTGGCTTTGCGTGAGATTCGGAAATATCAGAAGTCTTGGAAACTTCTAATTCCT------------------GCCGCTCCATTCATTAGAATTGTAAAAGAGATTACCTTCCAGTACTCACCACCAAGCATAGCG…
Lycopodiophyta
>Isoetes_sinensis
ATGCCTAGAAAGAAAAGTACCCCAAAAACGGGCAAAGCCTCTACTCCTGCAGCTTCTTCTTCAGCTACAGGAACCAGTTCTAGAAGAGTAGATGGTGCGAGCACTAGTAGGGCAGGAAATGCACGTAGTTCGGATAGGGTTGTAGCTCCTGTGCAAAAAA------GGAAGCACCGGTTTAAACCTGGAACTGTGGCGCTTAGGGAAATAAGGCATTTTCAAAAGAGCTACGGATTTCTTCTCAGGCCTTTGCCATTTGCCAGAGTGGTGAGAGAGATAACTGCCCAGTATTCTAAAGAAGTGTCAAGATGGACTGCTGAAGCTTTAATAGCTATTCAAGAGGCTGCTGAAGACTACCTTGTACATCTTTTTGAAGACACAAATTTGTGTGCTATTCAT…
>Isoetes_tegetiformans
ATGCCTAGAAAGAAAAGTACTCCAAAAACGGGCAAAGCCTCCACTCCTGCAGCTTCTTCTTCAGCTACAGGAACCAGTTCTAGAAGAGTAGATGTTGCGAGTACTAGTAGGGCAGGAAATGCACGTAGTTCTGATAGGGTTGTAGCTCCTGTGCAAAAAA------GGAAGCACCGGTTTAAACCTGGAACTGTGGCGCTTAGGGAAATAAGGCATTTTCAAAAGAGTTTCGGATTTCTTCTCAGGCCTTTGCCATTTGCCAGAGTGGTGAGAGAGATAAGTGCTCAGTATTCTAAAGAAGTGTCAAGATGGACTGCTGAAGCCCTAATAGCTATTCAAGAGGCTGCTGAAGACTACCTTGTACATCTTTTTGAAGACACAAATTTGTGCGCTATTCAT…
>Lycopodiella_caroliniana
GC-------------------------------------------------------------------------TACCCCAGTTTC---GTC-----------GGCAAGCAGTAGAAGAGCTGTTGGAGAACGTCAAAGACAAGCGCCTGCTCAGCGAA------AGCCTCATCGGTTCAAGCCTGGTACTGTGGCTCTCAGAGAGATTCGAAAGTATCAAAAAAGTTTCAATCTCTTGATAAGGCCCTTGCCATTTGCACGACTGGTTCGTGAAATCACATCTCAATTCTCTACTGATGTTACAAGATGGACAGCAGAAGCTCTGATTGCCATTCAAGAGGCTGCTGAGGATTACCTTGTTCATCTTTTTGAAGATACCAACTTATGTGCCATTCAT…
>Lycopodium_deuterodensum
------------------------------------------------------------------------------------------------------------------------------------------------------------------------------------------------------------GAGATTCGAAAGTACCAAAAGAGTTTTAATCTTCTTTTAAGACCATTGCCATTTGCGCGCTTGGTTCGAGAAATCACATCTCAGTTTTCAACTGATGTCACAAGATGGACAGCGGAGGCTCTGATTGCTATCCAAGAGGCAGCTGAGGATTATCTTGTTCATTTGTTCGAAGATACGAACTTATGTGCTATTCAT…
>Huperzia_myrisinites
ATGGCCCGCTCAAAATCGAGGCCGAAGGCGTCTACCGTTATCACTGCCACCATCGTGAACTCACCTGCAA----AGACATCAGCTTC---GGC-----------AGGGAGTAGTAGAGGAGCTCCTGCAAGAACACGACAACA---AGCTGCTCCACGGA------AACCTCATCGATTTAAGGCTGGGACAGTGGCTCTTAGGGAAATTCGCCAATTCCAAAAAAGCTTCAATCTTCTAATCCGACCATTGCCATTTGCACGATTAGTGCGAGAAATAACATCTCAATTCTCTACAGATGTAACAAGATGGACTGCAGAGGCCTTAATAGCTATTCAAGAGGCTACAGAGGATTATATAGTCCATCTGTTTGAAGATACCAACTTATGTGCCATTCAT…
>Huperzia_squarrosa
ATGGCCCGCTCAAAATCGAGGCCGAAGGCGTCTACCGTTTTCACTGCCACCATCGTGAACTCACCTGCAA----AGACATTAGCTTC---GGC-----------AGGGAGTAGTAGAGGAGCTCCTGCAAGAACACAACGACG---AGCCACTCCACGGA------AACCTCATCGATTTAAGCCTGGGACAGTGGCTCTTAGGGAAATCCGCCAATTCCAAAAAAGTTTCAATCTTCTAATCCGACCATTGGCATTCGCACGATTAGTGCGAGAAATAACATCTCAATTCTCCACAGATGTAACAAGATGGACTGCAGAGGCCTTAATAGCTATTCAAGAGGCTACAGAGGATTATATAGTCCATCTGTTTGAAGATACCAACTTATGTGCCATTCAT…
>Huperzia_selago
---------------------------------------------------------------------------------------------------------------------------------------------------------------------------------------------------------------------------------------------------------------------CGATTAGTGCGAGAAATAACATCTCAATTCTCCACAGATGTGACAAGATGGACTGCAGAGGCTCTAATAGCTATTCAAGAGGCCACAGAGGATTATGCAGTCCATCTGTTTGAAGATACCAACTTATGTGCCATTCAT…
>Huperzia_lucidula
ATGGCCCGCACAAAATCGAGGCCAAAGGCCTCTACCGTTATCGCTGCCACCGTCAGGAACTCACCTGCAA----AGACATCAGCTTC---GGC-----------AGGGAGCAGTAGAGGGGCTGCTGCAGGAACACAACGGCGGCCACCTGCTCCACGGA------AACCTCACCGATATAAGCCTGGGACAGTGGCTCTTAGGGAGATCCGCCAATTTCAGAAAAGCTTCAATCTTTTGATAAGACCATTGCCGTTTGTACGATTAGTGCGAGAAATAACATCTCAATTCTCCACAGATGTGACAAGATGGACTGCAGAGGCTCTAATAGCTATTCAAGAGGCCACAGAGGATTATGCAGTCCATCTGTTTGAAGATACCAACTTATGTGCCATTCAT…
>Phylloglossum_drummondii
ATGGCACGTACAAAATCGACGCCAAAGGCCTCTACCGTTATCCATGCCACCATCGTGACCTCTTCTCCAA----GGGCAACTACTTC---GGC-----------AGGGAGCAGTAGAGGAGTTGCTGCAAAATCTCGACGGCCATCAACCGCTTCGAGAA------AACCTCATCGATTTAAGCCTGGGACAGTGGCTCTTAGGGAGATCCGTCAGTTCCAGAAAAGTTTCAATCTCCTGATTAGACCATTACCGTTTGCACGACTAGTGCGAGAAATTTCAACTCACTTCTCCACACATGTCACAAGATGGACTGCAGAGGCTTTGATAGCTATTCAAGAGGCTACGGAAGATTATATAGTCCATTTATTCGAAGATACCAACTTATGTGCCATTCAT…
>Selaginella_moellendorffii
ATGG----------------------------------------------------------------AG----TG----------------------------CGCAGCGGGCGGCGATGGCGCTGGGACGAGCAGAGCCGGCGCCCAGCAGAACAAGCCACACGGCAAGCGCAGGTTTAAGCCCGGGACTGTGGCGTTGCGGGAGATCCGACGCTTTCAAAAGAGTTATGAGCTACTTCTCAGGCCATTGCCATTCGCAAGAGTGGTGAGAGAGATCACGAACGTTTTCTCGTCGGAGGTATCCAGATGGACTGCCGAAGGATTGATAGCTCTCCAAGAGGCTGCCGAGGACTACCTTGTTCATCTCTTCGAAGACACCAACTTATGTGCCATTCAC…
>Selaginella_stauntoniana
ATGGCCAAGAGGAGG---------------------------------------------------AAAT----CGACGCCGAGGAAGCGAGGG---CGAC--CACCAGCGGGCGGCGATGGCGCTGGGACGAGCAGAGCCGGCGCCCAGCAGAACAAGCCGCACAGCAAGCGCAGGTTTAAGCCCGGGACTGTGGCGTTGCGGGAGATCCGACGCTTTCAAAAGAGCTATGAGCTCCTTCTCAGGCCATTGCCATTCGCAAGAGTGGTGAGAGAGATCACGAACGTTTTCTCGTCGGAGGTATCCAGATGGACTGCCGAAGGATTGATAGCTCTCCAAGAGGCTGCCGAGGACTACCTTGTTCATCTCTTCGAAGACACCAACTTATGTGCCATTCAC…
>Selaginella_lepidophylla
---------------------------------------------------------------------------------------------------------ATGCGAGGCAGCGATGGCGCTGGGACGAGTAGAGCCGGCGCCGCCCAGCAGGGCC------GGAAGCACAGGTTTAAGCCCGGGACCGTGGCTCTGCGTGAGATTCGACGCTTCCAAAAGAGCTACCAGCTTCTTCTCAGGCCATTGCCATTTGCCAGAGTAGTGAGAGAGATCACAAACGTTTTCTCGTCCGAAGTTTCCAGATGGACTGCCGAAGGATTGATCGCGCTGCAAGAGGCCGCGGAGGACTACCTCGTTCATCTCTTCGAAGACACCAACTTATGTGCCATTCAC…
>Selaginella_apoda
ATGGCCAAGAGGAGG---------------------------------------------------AAAT----CCACGCCGAAGAAGCGGGG-----------AGCGCGAGGCAGCGATGGCGCTGGGACGAGTAGAGCCGGCGCCCAAGCTCAGGGGC------GCAAGCACAGGTTTAAGCCCGGCACCGTGGCGCTGCGGGAAATCCGACGCTTCCAAAAGAGCTACCAGCTTCTTCTCAGGCCATTGCCGTTCGCCAGAGTGGTGAGAGAGATCACAAGCGTTTTCTCGTCCGAGGTGTCCAGATGGACTGCCGAAGGATTGATCGCGCTGCAAGAGGCTGCGGAGGATTACCTCGTTCATCTCTTCGAGGACACTAACTTATGTGCCATTCAC…
>Selaginella_willdenowii
ATGGCCAAGCGGAAG------------------------------------------------TCCACAC----CAGCGCGGAGGCGGACTCC-----------GGCCGCTAGAGATGATGGCGCTGGAACTAGTGCAGCGGGTGCCCAACAGAGGAAAC------GCAAGCACCGCTTCAAACCCGGGACTGTGGCGCTACGAGAAATTCGCCATTTCCAGAAAAGCTTTGAGCTGTTGCTTCGACCTCTGCCATTTGCAAGAGTGGTCAGAGAGATTACTGGACTATATTCCACCGACGTCTCAAGGTGGACTGCTGAAGCACTGGTAGCCCTCCAAGAGGCCGCGGAAGATTACCTTGTACATCTTTTTGAAGATACCAACCTTTGCGCCATTCAT…
>Selaginella_wallacei
ATGGCGAGGAGGAAGGCGAGTCCCAGAAGGACGACCGGTGAGAGTTGCCGAGCTTGGTCCTTGCTTACGG----CCGCTCGAATGCAGGAGAC-----------GGTGCTGGGNGGAGACGGTGCTGGGACGAGCCGAGGGGGAGCCCGGCAGAACCCGC------CCAAGCGGCGGTACAGGCCGGGTACCGTTGCTCTGCGGGAGATCCGTCATTTCCAGAAGACCTTCGAGCTGCTACTTCGGCCGCTGCCTTTCGCCAGAGTGGTCCGGGAGCTAGCTGCACTGTGCTCGACGGAGGTTTCAAGATGGACTGCCGAAGCTCTACTTGCTCTTCAGGAGGCTGCCGAGGACTACCTCGTTCATCTCTTCGAGGACACCAACTTATGTGCCATACAT…
>Selaginella_kraussiana
---------------------------------------------------------------------------------------------------------------------------------------------------------AACAGAC------CAAGACGGCGTTTCAAGGCCGGGACTGTAGCGCTTCGCGAAATTCGGAAGTTTCAGAAGAGCTTTGAGCTCCTCCTCAGGCCTCTACCCTTCGCCAGAGTGGTTCGGGAGCTTGCATCCTTGTGTTCAACTGAGGTTACTAGATGGACTGCTGAATCCCTCCTTGCTCTCCAAGAGGCTGCGGAGGATTACTTGGTGCATTTGTTTGAAGACACCAACTTGTGTGCGATACAT…
Magnoliids
>Michelia_maudiae
ATGGCGAGGAGAAGGCATTTCTCCCGTCGCCCCTCACCACCGAACCGCCGGTTC------------TCAACTCCCGCCAGAAGGCGTCCACCCACTCGAACGACTCAACAAGGATCTCAAGAAGACCCAGCGTCATCGGCTCGCCCAACCCCGGCCTCGGGAAGTCAAGCGAGTGGACAGGATGAGGTACCTGCAAATGCACAGGCAGGGCCTTCATCAGGGAGGAATCCGCGGAAGCCCCACAGGTTCAGGCCAGGGACTGTGGCTCTTCGGGAGATACGGAAGTATCAGAAGTCCTGTGAGCTGTTGATACCCGCAGCTCCTTTCATTCGATGCGTAAGGGAGCTAACTGCTTTCTATTCTAAGGGAGTTAATCGTTGGACGGCTGAAGCTTTAGTA…
>Calycanthus_floridus
ATGGCACGTACTAAAAA-----------------------CACGGCCCAACGGCCTTCTTCTTCTTCTTCTCGACGGCAGCAGGTCTCCGGCGACCGCACAAC-------GAGACGACCGGCAGCTGGAGTCTCTC------CTCGCGGCCTGACATCGGAGGGAGAATCAAA------------------------------------------TGCAGAGCAGACGAAGCGCAGGCGCCATCGATTCAAGCCAGGGACGGTGGCTCTTCGCGAGATTCGCAAATACCAGAGGTCAATCAAGCTTCTCATCCCAGCTGCCCCTTTCATTAGATGTGTTAGGGAGATCAGTAATTTCTATTCCAGGGAAGTTTCTCGTTGGACTGCTGAAGCTTTAGTA…
>Idiospermum_australiense
G------------------------------------------------------------------------------------------------------------------------------------------------GTCGACCCACATCGGAGAATGAAGCCCA------------------------------------------TGCAGTGAGCAGGCAGAAGCGGCCCCATCGATTCAAGCCAGGGACGGTGGCACTTCGGGAGATCCGAAAATATCAGAAGTCTTGGAAGCTTTTGATTCCCAGTGCACCTTTCATTCGATGTGTCAGGGAGATTAGTAATTTCTATTCTAGGGAAGTTTCTCGTTGGACAGCTGAAGCTTTAATA…
>Laurelia_sempervirens
ATGGCTCGGACGAAACACT--------------------TCGGAGTGCGAAGAC------------GCTCTCCACGTAAGCAGCCCTCCGCCGATTCCACAAC-------GGGTCAACCCGAAGCTGGAACAGCGCCAACATCATCTCGCCCTACCTCGGAGGATGGACCGAAAAG---------------------------------------TGCAGGGAGGAGGAAGCGGCGCCCCCACCGATTCAAGCCGGGGACGGTAGCTCTTCGGGAGATCAGGAAATATCAGAAGTCGTTTAATCTTTTGATTCCCTCCTCTCCTTTCATTAGATGTGTTAGGGAGATATGTGCTTTCTATTCCAGGGAAGTTAATCGTTGGACAGCTGAAGCTTTAATA…
>Gyrocarpus_americanus
A-----------------------------------------------------------------ACAGTCAGCCCAACGAGGTTCTCTCAGCTCTCGACGA-------AGGTCACGCCCTCGACTCCGCTTCTCAATCGACGCCTGCCTCAACTTCGGCGAGTCGAGCGAAAAAAC--GAGGCGGTGGCGGCGGACG----------------AGAACGGGAAAGTGATCGGAAGAAGCGGAGGCATAGGCCAGGAGTAGTCGCACTTCGAGAGATCAGACAATATCAGAAAACATTCAAGCTTCTCATTCCGGCTGCGCCTTTCATCAGATGTGTTAGAGAGATAAGTGGGATGTATACTGGGGGAATGTTTCGGTGGACGGCAGAAGCTTTAGTT…
>Uvaria_microcarpa
ATGGCCAGGACGAAGCCTGCTGCC---------------CGGAGAACCAGGCAACATCCT-GGCAAGCCTCCCAAGCTAGGGGGAGCTTTATCGTCTCAGCCT--CCTCAGGAAAATGCTGGAAATGCAGAGGCAGGTGGAGGTGAAACTGAGCCGCAAGAAGGTGGATCCAATCGAC--GGCGACGAAGCACAAATCC-ACGGGAAGG---------TAGTTCAAAGCCGCGGAAGCCGCACCGTTACAGGCCCGGAACAGTGGCACTTCGTGAGATCCGGAAGTATCAGAAGTCGTTCCATCTTCTGATACCTGCTGCAAGCTTCATTCGATGTGTGAGGGAGATAACTACTATTTATTCCAGGGAAGTTACTCGCTGGACACCTGAAGCATTAGTT…
>Annona_muricata
------------------------------------------------------------------------------------------------------------------------------GCAGAGGCAGAGGGAGGTGGAGCTAACCCACAGGAAGGTGGTTCCAATCGAC--GGCGACGAAGCTCCAATCC-GCAGGAAGG------TAGTAGCTCAAAGCCGCGGAAGCCCCACCGCTACAGGCCTGGAACAGTGGCGCTTCGTGAGATCCGGAAGTATCAGAAGTCGTACCATCTTCTGATACCTGCTGCAGCTTTCATTCGATGCGTGAGGGAGATAACTACTATGTATTCCAGGGAAGTTACTCGCTGGACACCTGAAGCATTAGTT…
>Myristica_fragrans
CAGG---------------------------------------------------------------------------------------------------------------AGACTGAAGCAGCGGAAGCTCCGGCATCACGTCGTCGTACTTCAAAAAATGACGAGAATGCAG--GGAGCAACAGAGCCAATCC-ACGGGGCAG------GGGAGCTCCTGCTCAGAGGAAGCGCCACCGTTTCAGGCCGGGAGCAGCAGCCCTTCGTGAAATTAGGAAATACCAAGTTTCAACTAGTCTGCTTATACCTTCCACAAGTTTCATTAGATGTGTGAAGGAGATTACCCATATCTATTCAAAGATAGTTACACGTTGGACAGCTGAAGCTCTAGTT…
>Canella_winterana
ATGGCGAGAACAAAGCAACGGGCT---------------TCCAGACGCCCTGTAAAAC--------GGTCGT---ACAGGCAACTTTCCTCTCCTAGCAGAAC-------TACGCGCTCTGCAAAAGCAAGAG----AACAGAACCTGCG---CCCCTCGGAAAAAGAACCAAGGAAC--AACAAAGATCCTTCAATTA---------------GAGGGTCTCCAGGGAGGAAGAAGCCTTACCGTTTCAAGCCGGGAACAGTGGCTCTTCGCGAGATCCGTTACTTTCAGAAGTCAAGCAAGCTCTTGATACCTGGGGCGCCTTTTGTTAGACTTGTAAGGGAGTTGACTGATAGATTTTCCAAGGAAGTTACTCATTGGATGGCGGAGGCATTGGTG…
>Frankenia_laevis
ATGGCACGCACAAAGCAGACTGCG---------------CGGAAGAGCAGTGG---------------------------------------------------------TGGCCGGGCAAGGGCTTCCACTTCTCAGGCA------------TCACCAGCAAGTAGTAGTCGCAGAC--CAACAAGGATTTCTAGTGC----------------TGATGAAACTAACACGAAGAAGAAGCGGAGGCATAAGCCAGGGACATTAGCCTTGAAAGAAATTCGGCGTTTGCAGAAAACCTGGAAGCTTCTTATCCCAGCGGCACCGTTTATTAGACTTGTGAGAGAGATTACCAGTCAGTTTTCCAATGATGTTACTCGATGGGAAGCTGAGGCGCTGGTG…
>Houttuynia_cordata
A------GGACGAAGCAGATCGCC---------------CGGAAGAGCAAGGCCAAGC----GCACTCTCGCGGAACAGTTGGGCCTCTC--------------------ACCACCAGCAGGAGCAGCAACTTCGTCCGGCATGCCTCGCCGCTCCCCGCGAAAGGCTGCCTCTGGAA------------CCTCACCCG------CAAAATC---TTCGATGAGGAAGGAAGGCAAGAAGCGGCGCAACCGGCCGGGCACTGTTGCTCTGCGGGAGATTCGTAGGTATCAGAAATCGGTGGACCTCTTGATCCCCAAGGCGCCGTTTGTGCGATGCGTGAAGGAGATTACCTTCATGTTATCTAAGTCAGTTAATCGTTGGACTGCAGAAGCATTATAT…
Marchantiophyta
>Pallavicinia_lyellii
ATGGCGAGGCGGAAGCGTATTCCGACTCAGTCTGGCAGAAGAGATCCTGCAGGGGCTTCCACTTC------------------------------------CGCAACACCTGCAAGAGGAGGGGCTGGGAGCGCAAGGGCACCACCAAAACCA---------------------------------AGAAAACCTCATAGATTCAAGCCAGGCACGGTGGCTCTGCGTGAGATAAGACACTACCAAAGGACATATGATCTCCTTCTACGCCCTCTTCCATTTGCTCGACTGGTCAGGGAGATCGCATCACAGTATTCGCATGAAGTTAGTCGCTGGACAGCCGAAGCACTCGTTGCCATCCAAGAGGCTACGGAAGACTACATGGTTCATTTGTTCGAA…
>Marchantia_polymorpha
------------------------------------------------------------------------------------------------------------------------------------------------------------------------------------------------------------------------------------------CGTCATTATCAAAAGACATTCGAACTGTTGCTAAGAGCCCTTCCATTCGCTCGATTGGTAAGGGAGATTGGACAAAGTGTATCGAATAGAGTCACTCGTTGGACAGCTGAAGCCCTTGTAGCTCTGCAAGAAGCTGTAGAAGATTACATTGTCCATCTATTTGAG…
>Marchantia_paleacea
ATGGCCAGAAGGAAAGCAATTCCGCGGCGTAACCAACGTGACAACAGGCGTAACA---GTAGTGC------------------------------------AGGGACACCAGCAGCAGCAGGTGGCCAAGCTTCAAA---ACG---------------------------------------------TAAAAAGCGTAGGGCGAGGCCGGGCACGGTCGCATTGCGCGAGATTCGTCATTATCAAAAGACATTCGAACTGTTGTTAAGAGCCCTTCCATTCGCTCGATTGGTGAGGGAGATTGGACAAAGTGTATCGCGTAGAGTCAGTCGTTGGACAGCTGAAGCCCTTGTAGCTCTTCAAGAAGCTGTAGAAGATCACATGGTCCATCTTTTTGAG…
>Lunularia_cruciata
ATGGCGAGGAGGAAGTCTGCACCAACCCACGCCCAAAGGCGCACCGTTAATGAGGCGTCTTCTTC------------------------------------GAGGGCACCACCTCCCTCTGCAGGTCGAACCTCAGG---ACAAC------------------------------------------CGAGGAAGCATAGGTTTAAGCAGGGCACGGTTGCTCTACGCGAAATTCGTCATTACCAGAAGACCTTCGAACTGTTGTTGCGAGCTCTTCCTTTCGCTAGATTGGTCAGAGAAATTGCTGCGAACTTTTCGCGGTCAGTGAGCCGATGGACAGCGGAAGCCCTGGTAGCCCTTCAAGAGGCCACAGAAGATCACTTGGTCCATCTTTTTGAG…
>Porella_navicularis
ATGGCGAGGCGGAAGGCATCTCCGAACAGGGC---AGGAGCCAATGCGGAGGGGGCCTCCACTTCAGGAGGAGGACGAGGACGAGGGCGACCACGAGGCGGAGGGCGAGGCGGACAAGGAACAGGTGGGAGCTCAAG---TCAACGGCAGCCT---------------------------------GCGAGACGACATAGGTTCAAGCCAGGCACGGTGGCTCTCCGTGAGATTCGACACTATCAGAGAACCTTCGAGCTTCTTCTTCGACCTCTTCCATTTGCTCGCGTGGTCAGGGAGATTGCCTCACACTTCTCACATGAAGTTAGCCGGTGGACAGCTGAAGCACTTGTAGCTCTCCAAGAGGCTACCGAAGATTACTTGGTTTATCTGTTTGAA…
>Radula_lindenbergia
ATGGCGAGGCGGAAGTCGGCGCCCAACAGGGC---AGGGTCCAACACGAAGCGCGCCTCCTCCTCAGGCGGAGAGCAAGC---------------------GAGAGGGCGCAATGACGGAGAAGCTGGGACCTCGAG---CCAGGGGCAGCCC---------------------------------AAAAAGCGGCGACGCTTCAAGCCGGGCACGGTCGCTCTCCGCGAAATCAGACACTACCAAAGAACGTTCGACCTGCTTCTCCGGCCTCTGCCTTTTGCTCGCGTGGTTAGAGAGACTGCCGCACACTTTTCGCATGAAGTAAATCGCTGGACCGCTGAGGCCCTGGTAGCCCTTCAGGAGGCCACCGAAGATTATTTGGTCCACTTGTTCGAA…
>Metzgeria_crassipilis
ATGGCGCGAAGGAAGACTGCACCCATGAG------AAAGACAGCACGTGCAGGGGTCTCCACGTC------------------------------------GGCGA---CAGGTGCCGGAGGAGCTGGAAGCTCGAG---GCAAGCGGGAGCA---------------------------------AGGAAGAAACACCGATTTAAGCCAGGCACAGTTGCTTTACGCGAGATTCGGCACTATCAGAGGACGTATGAGCTCCTTCTCCGACCTCTTCCTTTTGCGCGCGTGGTCAGGGAAATTGCCTCAAACTTTTCTGTTGCTGTTAGTCGTTGGACAGCTGAGGCACTCATAGCATTGCAAGAGGCAACCGAAGACTACTTGGTTCATTTGTTTGAA…
>Pellia_neesiana
ATGGCGAGGAAGAAGACTGCTCCGAAGAAAAC----------------GAGAAGGCCTTTGCGTCATGCGTCGAGCT--------------------------------CAGCAGATGGGGGAGCTGGGAGCTCAAG---CCGAACGCAAGCAC---------------------------AGGAGAGGAAGGCCCATAGGTTCAAGCCGGGGACAGTAGCGCTTCGGGAAATTAGACATTTCCAGAAAACGTTTGGACTTCTCATCCCACTTCTTCCCTTTGCTCGGGTGGTCAGGGAGATTGCTGGACAATTTTCACGTGATGTGAATCGTTGGACAGCTGAAGCACTTATAGCACTACAAGAGGCAACAGAGGATTACTTGGTTCATCTGTTCGAA…
>Treubia_lacunose
ATGCCTAGAAAGAAAAGTACTCCAAAAACGGG---CAAAGCCTCCACTCCTGCAGCTTCTACTTCAGCTACAGGAACCA---------------------------GTTCCAGAAGAGTAGATGTTGCGAGCACTAGTAGGGCAGGAAATGCACGTAGTTCTGATAGGGTTGTAGCTCCTGTGCAAAAGAGGAAGCACCGGTTCAAACCTGGAACTGTGGCGCTTAGGGAAATAAGGCATTTTCAAAAGAGCTACGGATTTCTTCTCAGGCCGTTGCCATTTGCCAGAGTGGTGAGAGAGATAAGTGCTCAGTATTCTAAAGAAGTGTCAAGATGGACTGCTGAAGCCCTAATAGCTATTCAAGAGGCTGCTGAAGACTACCTTGTACATCTTTTTGAA…
Papaveraceae
>Argemone_mexicana
ATGGCGAGAGCAAAACATTTCGCCAAGAGAACCGGAGG---------------------------------------TCCCCCATCTCATAGAATACCTGCTCAATCAGCTGAA------GAAAATCCTGAGCCAGAGGCGCCTGGTCCTAGTTCGGCGCCACA---------GAGGACACGTAA---GCCACACAGGTTCAAACCAGGAACAGTGGCTCTTCGGGAGATTCGGCATTTTCAGAAGAGTTTTAAGCTGCTCTTACCTGCAGCTCCTTTCATTAGAGTTGTGAAAGAAATCAGTAATGGATTCAGCAGGGAAGTTAATCGTTGGCAAGCAGAAGCATTGGTAGCACTTCAAGAGGCTGCTGAAGCTTATCTGGTTCAGATGTTTGAAGAT…
>Capnoides_sempervirens
ATGGCGAGAACCAAACAGAACGCAAACAGAAGCAG------------------------------------------CCCAAGACTTCACCGGAGATCTACACCTTCAGCTGCAGCTAGAGCTGAACCAGATCCAAATACTCCTGGGCCGAGTTCGGCGCCAAC---GCAGAGGAAGGCTCGCAA---ACCCTACCGACACAAGCCAGGAGCAAAGGCTCTTAAGGATATTCGGAAATTTCAGAGGACTTTTGAACTGCTCATACCCGGGGCACCTTTCATTAGAGTTGTAAGGGAGATCAGTGACAGATTCAGTAGAGAAGCCAGTCGTTGGACAGGCGAAGCATTGCTGGCACTTCAAGAGGCAGCTGAGGATTATTTGGTCCATATGTTTGAGGAT…
>Ceratocapnos_vesicaria
------------------------------------------------------------------------------------------------------------------------------------------------------------------------------------------------------------------------------------------------------------------------------------------------GTAAGGGAGATCAGTGACAGACTCAGCTTTGAAGCCAATCGTTGGACAGGCGAAGCGTTGGTAGCACTTCAAGAGGCAGCTGAGGATTATTTGGTCCATATGTTTGAGGAT…
>Corydalis_linstowiana
------------------------------------------------------------------------------------------------------------------------GATCCTCCAGATCCAAATACACCTGGGCCGAGTTCGGCGGCGCCGCGGCAGAGGGAACCTCGTAA---ACCATACCGACGTAAGCCAGGAGTAAAGGCTCTTCAGGACATTCGGAAATATCAGAAGTCTTTTGAACTTCTAATACCTGCAGCACCTTTCATTAGAGTTGTAAGGGAGATTAGTAATGCATTCAGCAGAGATGGTTGCCGTTGGACACCTGAAGCATTGCTAGCACTTCAAGAGGCAGCTGAGGATTATTTGGTCCATATGTTTGAGGAC…
>Eschscholzia_californica
ATGGCGAGGACCAAACAACAAGCGGTGAGGAGT------------------------------------------------TCATCTCGTCGGAGTCAAGCTACACCA------------ACCCAAGCAAACCCAGATGCGCCTGGTCCTAGTTCGGCGGCACC---------AAAGGCTCGGAA---ACCGCACCGTTACAGACCAGGAACAGTAGCTCTTCGGCAGATTCGCCATTTTCAGAAGACTTTCACGCTTCTTATACCTGCCGCTCCTTTCATTAGACTTGTGAAAGAGATCAGTGGTGTCTTCAGCAGGGATGTAACTCGTTGGCAAGCAGAAGCTCTGTTAGCCCTTCAAGAGGCAGCTGAAGATTATTTGGTGCATTTGTTTGAAGAT…
>Chelidonium_majus
ATGGCGAGAACCAAACACTTCGCCAAGAGGAGCGGAGGTCGGGGTTCTAATCCACCAGCAACTGCCCAAAGAAACCCTCAGGCGCCTAGTACGAGCCAAGCTGGTCCATCTAAT------AGACGATCTGCCGCACAAGATCCTGGTCCGAGTTCGGCGCCACA---------GAGGACTCGTAA---GCCGCATAGGTGGAGGCCAGGTACAAAGGCTCTCCGGGAGATCAGGCATATACAAAAGAGTGTCAAGCTGCTCATACCTGCCTTACCTTTCTATCGATTAGTAAAAGAGATCAGCGGCCTAATCAGCAACGAAGTAACCCGTTGGCAAGCAGAAGCATTGGTAGCAATTCAAGAGGCAGCCGAGGACTATCTGGTCCATATGTTTGAAGAT…
>Papaver_bracteatum
ATGGCGAGAAAAAAACATTTCGCCCAAAGGTACACACCTGGAGGTCGTCAAC---------------------------------------------------AACCA------------CCACCACCACCACCACCAGCAGCAAGTGCTAGTTCTGATACGGG---------GGGTAAGAAGAGGAAGTCATATAGACATAAACCAGGAACCAAAGCACTCCAAGAGATACGAAAATTGCAGAAGAGTATTGATCTGCTATTTCCTAGAGCCCCATTTGTTAGAATTGTGAAAGAGATCACAGACAATTTTAGTAAAGAAGTGAGTCGCTGGCAAGCGGAAGCTTTAACGGCACTTCAGGAGGCAGCTGAAGCTTTTCTGGTTAATACGTTTGAAGAT…
>Papaver_rhoeas
------------------------------------------------------------------------------------------------------------------------------------------------------------------------------------------------------------------------------------------------CAGAAGAGTATTGATCTCTTAATTCCTAGAGCCCCATTTGTTAGAATTGTGAAAGAGATCACAGACAATTTTAGTAAGGAAGTTAATCGGTGGCAGGCGGAAGCCTTAACAGCACTTCAAGAGGCAGCTGAAGCTTTTCTGGTTGGTACGTTTCAAGAT…
>Papaver_setigerum
ATGGCGAGAAAGAAACATTTCGCCCAAAGGTACACACCTGGAGGTCGTTCAC---------------------------------------------------------------------CACCACCACCAGCAGCAGCAGCAAGTGCTAGTTCTGATACGGC---------GGGTAAGAAGAG---GTCATATAGACATAAACCAGGAACCAAAGCACTTCAAGAGATACGAAAATTGCAGAAGAGTATTGATCTGTTGTTGCCTAGATCCCCATTTGTTAGAATTGTGAAAGAGATCACAGACAGTTTTAGTAAAGAAGTTACTCGCTGGCAAGCGGAAGCTTTAACGGCACTTCAGGAGGCAACTGAAGCTTTTCTGGTTAATACGTTTGAAGAT…
>Papaver_somniferum
ATGGCGAGAAAAAAACATTTCGCCCAAAGGTACACACCTGGAGGTCGTCAAC---------------------------------------------------CACCACCACCA------ACACCACCACCACCACCAGCAGCAGGTTCTAGTTCTGATGCGGG---------GGGTAAGAAGAG---GTCATATAGACATAAACCAGGAACCAAAGCTCTTCAAGAGATAAGAAAATTGCAGAAGAGTATTGATCTCTTGTTGCCTAGAGCCCCATTTGTTAGAATTGTGAAAGAGATCACGGACAATTTTAGTAAAGAAGTTAATCGTTGGCAAGCGGAAGCTTTAACAGCACTTCAGGAGGCAACTGAAGCCTTCCTGGTCAATACATTTGAAGAT…
Pinaceae
>Abies_lasiocarpa_VSRH-2000314
ATGGCTAGAAGTAAAACAATACCCCCGAGAAAGAAAAGTGGCAGTGGCAATGCTGCTTCTACATCTGGCGTAGGAGTTTCAA---------------------------------------------CTCCTGGTTCGGGAGAAGGAGGAGGCGA---------------------------------------------TAAC------CCACA---------GGCACCTTCTGCAAGGAAATCCTATCGTTATAGGCCCGGAACTGTCGCTCTCAGGGAGATCAAGCGCTACCAGAAAAGCTTTGAGCTCCTCATCCCATCCCTGCCATTTGCTAGAAATGTGAGGGAGTTGACTGCATATTATTCCCTTGTGGTGAATCGATGGACTGCTGAGGCC…
>Abies_lasiocarpa_VSRH-2004631
ATGGCTAGAAAGAAAACAACTCCCCCAAGAAAGAAGAGTGGCAGTGGCAATGCTGCTTCGACGTCTGGTGTTGGAGTGTCAA---------------------------------------------CTCCAGGTTC---AGGAGGAGGAGGCGAGCGCAGAGGCTCCGCTAGGCTCGTAATGCCACCTGAAGCCGCTCATAAC------CCACA---------GGCACCTTCTGCAAGGAAACCCCACCGTTATAGACCTGGAACTGTCGCCCTCAGGGAGATCAAGCGCTACCAGAAGAGCTTTGAGCTCCTCATTCCAGCCCTGCCGTTTGCTAGAAATGTGAAGGAGTTGACTATGCTTTATTCTCAAGTGGTGAGTCGATGGACTGCAGAGGCC…
>Keteleeria_evelyniana
------------------------------------------------------------------------------------------------------------------------------------------------------------------------------------------------------------------------------------------------------------------------------GCTCTCAGGGAGATCAAGCGCTACCAGAAGAGCTTTGAGCTCCTCATTCCAGCCCTGCCTTTTGCTAGAAATGTGAGGGAGTTGACTATGCTTTATTCTCAAGTGGTGAGTCGATGGACTGCTGAGGCC…
>Pseudolarix_amabilis
ATGGCTAGAACGAAAACAATCCCCCCAAGAAAGAAGAGTGGCAGTGGCAATGGTGCTTCTACGTCTGGTGTTGGAGTGTCAA---------------------------------------------CTCCTGGTTC---CGGAGGAGGAGACCAGCGCAGAGTCTCCGCTAGGCGCAGAAGTACACCTGAAGACGCTCGTGGC------CCACAAGCACCTTCGGCACCTTCTGCAAAGAAACCCCACCGTTTTAGAGCTGGAACTGTCGCTCTCAGGGAGATCAAGCGCTACCAGAAGAGCTTTGAGCTCCTCATTCCAGCCCTGCCTTTTGCTAGAAATGTGAGGGAGTTGACTATGCTTTATTCTCAAGTGGTGACTAGATGGACCGCTGAGGCC…
>Abies_alba
GTCG----------------------------------TGACCTTGGC----------------------------TGTCAC----------------------------------------------------------------------TCAGCGCAGAGGCTCCGCTAGGCTCGCAATGCCACCTGAAGCCGCTCACAAC------CCACA---------GGCACCTTCTGCAAGGAAACCCCACCGTTATAGACCTGGAACTGTCGCCCTCAGGGAGATCAAGCGCTACCAGAAGAGCTTTGAGCTCCTCATTCCAGCCCTGCCGTTTGCTAGAAATGTGAAGGAGTTGACTATGCTTTATTCTCAAGTGGTGAGTCGATGGACTGCAGAGGCC…
>Tsuga_heterophylla
ATGGCTAGAAAGAAAACAATCCCCCCAAGAAAAAAGAGTGTCAGTGGCAATGTTGCTTCTACGTCTGGCGTTGGAGTGTCAA---------------------------------------------CTCCTGGTTC------AGGAGGAGGCGAGCGCAGAGTCTCTAACAGGGGCACAGGTACACCTGAAGCCGCTCGCACCGCCCCGGCACC---------GGCACCGTCTGCAAAGAAACCCCACCGTTATAGACCTGGAACTGTCGCTCTCAGGGAGATCAAGCGCTACCAGAAGAGCTTTGAGCTCCTCATCCCAGCTCTACCTTTTGCCAGAAATGTGAGGGAGTTGACTATGCTTTATTCCCAAGTGGTGAATCGATGGACTGCTGAGGCC…
>Pseudotsuga_menziesii
-------------------------------------------------------------------------------------------------------------------------------------------------------GCAGACGCACCGGCACCGG-----------------------------------------CTCC---------GGCACCTTCTGCAAGGAAACCCCATCGTTTTAGACCTGGAACTGTCGCTCTCAGGGAGATCAAGCGCTACCAGAAAAGCTTTGAGCTCCTCATTCCATCCCTGCCATTTGCTAGAAATGTGAGGGAGTTGACTATGTACTATTCTCAAGTGGTGAATCGATGGACTGCGGAGGCC…
>Picea_engelmanii_AWQB-2010122
ATGGTTAAAAGGAAAACGGTTCCCGCAAGAAAGAAGACTGGCAGTGGCAATGCTGCTTCTACGTCTGGTGCTGCAGTGTCAACTCCTGGTGTTGCATCAACTCCTTCCGGTGTTGCAGCGTCCACTCCTTCTGGTTCCGCAGGAGGACGAGGCGAGCGCAGCGGCTCCGCTAAGCGCACATCTGCGCGTCATGCTGTTGGGAAC------CCACC---------GGCACCTTCTGCAAGGAAACCCCATCGTTATCGACCTGGAACTGTCGCTCTCAGGGAGATCAAGCGCTACCAGAAAAGCTTTGAGCTCCTCATTCCAGCCCTACCATTTGCTAGAAATGTGAAGGAGTTGACTATGCTTTTTTCTCAAGTGGTGAGTCGATGGACCGCGGAGGCC…
>Picea_sitchensis
---------------------------------------------------------------------------------------------------------------------GCGTCCACTCCTTCTGGTTCCGCAGGAGGAGGAGGCGAGCGCAGCGGCTCCGCTAAGCGCACATCTGCGCGTCATGCTGTTGGGAAC------CCACC---------GGCACCTTCTGCAAGGAAACCCCATCGTTATCGACCTGGAACTGTCGCTCTCAGGGAGATCAAGCGCTACCAGAAAAGCTTTGAGCTCCTCATTCCAGCCCTACCATTTGCTAGAAATGTGAAGGAGTTGACTATGCTTTTTTCTCAAGTGGTGAGTCGATGGACCGCGGAGGCC…
>Picea_engelmanii_AWQB-2010123
ATGGTTAAAAGAAAAACAACCCCCGCGAGAAAGAGAAGTGGCAGTGGCAATGCTGCTTCTGCATCTGGCGCAGGAGTGCCAA---------------------------------------------CTCCGGGTTCAGAAGGAGGGGGGGGCGAGCACAGAGGCTCCGCGAGGCGCACAACTGCACCCGAAGGCGCTGATAAC------CCACG---------GACACCTTCTACAAGGAAACCCTTTCGTTATAGACCTGGAACTGTCGCTCTCAGGGAGATCAAGCGCTACCAGAAAAGCTTTGAGCTCCTCATTCCAGCCCTACCATTTGCTAGAAATGTGAAGGAGTTGACTATGCTTTTTTCTCAAGTGGTGAGTCGATGGACCGCGGAGGCC…
>Picea_glauca
ATGGTTAAAAGAAAAACAACCCCCGCGAGAAAGAGAAGTGGCAGTGGCAATGCTGCTTCTGCATCTGGCGCAGGAGTGCCAA---------------------------------------------CTCCGGGTTCAGAAGGAGGGGGGGGCGAGCACAGAGGCTCCGCGAGGCGCACAACTGCACCCGAAGGCGCTGATAAC------CCACG---------GACACCTTCTACAAGGAAACCCTTTCGTTATAGACCTGGAACTGTCGCTCTCAGGGAGATCAAGCGCTACCAGAAAAGCTTTGAGCTCCTTATCCCATCCCTGCCATTTGCTAGAAATGTGAGGGAGGTGACTGCATATTATTCTGTTGTGGTGAATCGATGGACTGCTGAGGCC…
>Pinus_jeffreyi
ATGGTTAGAAGCAAAACAGTTCCCCCAAGGAAGAAGAGTGGCAGTGGCAATGCTGCTTCTACATCTGGTGTTGGAGTGTCAA---------------------------------------------CACCTGGTTCAGCAGGAGAAAGAGGCGAGCGCAGAGGCTCCGCTAGGCTCGCATCTACACCTGGAAGTGCTGCTAGC------CCATC---------GGCACCTTCTGGAAGGAAACCCCATCGATTTAGACCTGGAACAGTTGCTCTCAGGGAGATCAAACGCTATCAAAAAAGCTTTGAACTCCTCATTCCATCCCTACCATTTGCTAGAATTGTGAGGGAGTTGACTATGTATTATTCTCAAGTGGTGAGTCGATGGGCCGCAGAGGCC…
>Pinus_ponderosa
ATGGTTAGAAGCAAAACAGTTCCCCCAAGGAAGAAGAGTGGCAGTGGCAATGCTGCTTCTACATCTGGTGTTGGAGTGTCAA---------------------------------------------CACCTGGTTCAGCAGGAGAAAGAGGCGAGCGCAGAGGCTCCGCTAGGCTCGCATCTACACCTGGAAGTGCTGCTAGC------CCATC---------GGCACCTTCTGGAAGGAAACCCCATCGATTTAGACCTGGAACAGTTGCTCTCAGGGAGATCAAACGCTATCAAAAAAGCTTTGAACTCCTCATTCCATCCCTACCATTTGCTAGAATTGTGAGGGAGTTGACTATGTATTATTCTCAAGTGGTGAGTCGATGGGCCGCAGAGGCC…
>Pinus_radiata
ATGGTTAGAAGAAAAACAGTTCCCCCAAGGAAGAAGAGTGGCAGTGGCAATGCTGCTTCTACATCTGGTGTTGGAGTGTCAA---------------------------------------------CACCTGGTTCAGCAGGAGAAAGAGGCGAGCGCAGAGGCTCCGCTAGGCTCGCATCTACACCTGGAAGTGATGCTAGC------CCATC---------GGCACCTTCCGGAAGGAAACCCCATCGATTTAGACCTGGAACAGTTGCTCTCAGGGAGATCAAACGCTATCAAAAAAGCTTTGAACTCCTCATTCCATCCCTACCATTTGCTAGAATTGTGAGGGAGTTGACTATGTATTATTCTCAAGTGGTGAGTCGATGGGCCGCAGAGGCC…
>Pinus_massoniana
ATGGTTAGAAGCAAAACAGTTCCCCCAAGGAAGAAGAGTGGCAGTGGCAATGCTGCTTCTACATCTGGTGTTGGAGTGTCAA---------------------------------------------CACCTGGTTCAGCAGGAGAAAGAGGCGAGCGTAGAGGCTCCGCTAGGCTCGCATCTACACCTGTAAGTGCTGCTAGC------CCATC---------GGCACCTTCTGGAAGGAAACCCCATCGATTTAGACCTGGAACAGTCGCTCTCAGGGAGATCAAACGCTATCAAAAAAGCTTTGAACTCCTCATTCCATCCCTACCATTTGCTAGAATTGTGAGGGAGTTGACTATGTATTATTCTCAAGTGGTGAGTCGATGGGCCGCAGAGGCC…
>Pinus_parviflora
ATGGCTAGAAGCAAAACCGTTCCCGCAAGGAAGAAGAGTGGCAGTGGCAATGCTGCTTCTACATCTGGTGTTGGAGTGTCAA---------------------------------------------CTCCTGGTTCAGCAGGAGGAAGAGGCGAGCGCAGAGGCTCCGGTAGGCTCACACCTACAGCTGCAAGTGCTGGTAGC------CCATC---------GGCACCTCCTGGAAGGAAACCCCATCGATTTAGACCTGGAACAGTGGCTCTCAGGGAGATCAAACGCTATCAAAAAAGCTTTGAACTGCTGATTCCATCCCTACCATTTGCTAGAATTGTGAGGGAGTTGACTATGTATTATTCTCAAGTGGTGAGTCGATGGACCGCAGAGGCC…
Poaceae
>Zea_mays_NM_001112050
ATGGCTCGAACCAAGCACCAGGCCGTGAGGAAGACG---GCGGAGAAGCCCAAGAAGAAGCTCCAGTTCGAGCGCTC------------------------------AGGTGGTGCGAGTACC------TCGGCGACGCCGG-A-----AAGGGCTGCTGGGACCGGGGGAAGAGCGGCGTCTGGA---------------------GGTGACTCAGTTAA------------GAAGACGAAACCACGCCACCGCTGGCGGCCAGGGACTGTAGCGCTGCGGGAGATCAGGAAGTACCAGAAGTCCACTGAACCGCTCATCCCCTTTGCGCCTTTCGTCCGTGTGGTGAGGGAGTTAACCAATTTCGTAAC------------------AAACGGGAAA…
>Zea_mays_XR_002748548
ATGGCTCGAACCAAGCACCAGGCCGTGAGGAAGACG---GCGGAGAAGCCCAAGAAGAAGCTCCAGTTCGAGCGCTC------------------------------AGGTGGTGCGAGTACC------TCGGCGACGCCGG-A-----AAGGGCTGCTGGGACCGGGGGAAGAGCGGCGTCTGGA---------------------GGTGACTCAGTTAA------------GAAGACGAAACCACGCCACCGCTGGCGGCCAGGGACTGTAGCGCTGCGGGAGATCAGGAAGTACCAGAAGTCCACTGAACCGCTCATCCCCTTTGCGCCTTTCGTCCGTGTGGTGAGGGAGTTAACCAATTTCGTAAC------------------AAACGGGAAA…
>Zea_mays_AF519807
ATGGCTCGAACCAAGCACCAGGCCGTGAGGAAGACG---GCGGAGAAGCCCAAGAAGAAGCTCCAGTTCGAGCGCTC------------------------------AGGTGGTGCGAGTACC------TCGGCGACGCCGG-A-----AAGGGCTGCTGGGACCGGGGGAAGAGCGGCGTCTGGA---------------------GGTGACTCAGTTAA------------GAAGACGAAACCACGCCACCGCTGGCGGCCAGGGACTGTAGCGCTGCGGGAGATCAGGAAGTACCAGAAGTCCACTGAACCGCTCATCCCCTTTGCGCCTTTCGTCCGTGTGGTGAGGGAGTTAACCAATTTCGTAAC------------------AAACGGGAAA…
>Saccharum_hybridum_CA127217
ATGGCTCGAACCAAGCACCAGGCCGTGAGAAGGCCA---ACGCAGAAGCCCAAGAAGAAGCTCCAGTTCGAGCGCGC------------------------------AGGTGGGGCGAGTACC------TCGGCGACCCCGG-A-----GAGAAATGCTGGGACCGGGGGAGGAGCGGCAGCTCGC---------------------GTTA---CACGGGG------------GCGTGTGGAGAAGAAGCTTCGCTGGCGGGCAGGGACTGTAGCGCTGCGGGAGATCAGGAAGTACCAGAAGTCCACTGAGCCGCTCATCCCCTTTGCGCCCTTCGTACGCGTGGTTAAGGAGTTAACTGGATTCATTAC------------------AGACTGGAGG…
>Saccharum_hybridum_KU174448
ATGGCTCGAACCAAGCACCAGGCCGTGAGAAGGCCA---ACGCAGAAGCCCAAGAAGAAGCTCCAGTTCGAGCGCGC------------------------------AGGTGGGGCGAGTACC------TCGGCGACCCCGG-A-----GAGAAATGCTGGGACCGGGGGAGGAGCGGCAGCTCGC---------------------GTTA---CACGGGG------------GCGTGTGGAGAAGAAGCTTCGCTGGCGGGCAGGGACTGTAGCGCTGCGGGAGATCAGGAAGTACCAGAAGTCCACTGAGCCGCTCATCCCCTTTGCGCCCTTCGTACGCGTGGTTAAGGAGTTAACTGGATTCATTAC------------------AGACTGGAGG…
>Saccharum_hybridum_KU167102
ATGGCTCGAACCAAGCACCAGGCCGTGAGAAGGCCA---ACGCAGAAGCCCAAGAAGAAGCTCCAGTTCGAGCGCGC------------------------------AGGTGGGGCGAGTACC------TCGGCGACCCCGG-A-----GAGAAATGCTGGGACCGGGGGAGGAGCGGCAGCTCGC---------------------GTTA---CACGGGG------------GCGTGTGGAGAAGAAGCTTCGCTGGCGGGCAGGGACTGTAGCGCTGCGGGAGATCAGGAAGTACCAGAAGTCCACTGAGCCGCTCATCCCCTTTGCGCCCTTCGTACGCGTGGTTAAGGAGTTAACTGGATTCATTAC------------------AGACTGGAGG…
>Sorghum_bicolor
ATGGCTCGAACCAAGCACCAGGCCGTGAGGAAGCTG---CCGCAGAAGCCCAAGAAGAAGCTCCAGTTCGAGCGCGC------------------------------AGGTGGGGCGAGTACG------TCGGCGACCCCGG-A--GAGGAGGAATGCTGGGACCGGGGGAGGAGCCGCGGCTCGC---------------------GTTG---CACGGGG------------GCGTGTGGAGAAGAAGCATCGCTGGCGGGCAGGGACTGTAGCGCTGCGGGAGATCAGGAAGTACCAGAAGTCCACTGAGCCGCTCATCCCCTTTGCGCCCTTCGTACGTGTGGTCAAAGAGTTAACTGCATTCATAAC------------------AGACTGGAGG…
>Panicum_virgatum
ATGGCTCGCACCAAGCACCCGGCCGTGAGGAAATCG---AAGGAGCAGCCCAAGAAGAAGCTCCAGTTCGGGCGCTCCCCGCACGGGAGGGCGACGCCGAC------AGGTGGAGCGAGCACA------TCGGCGACTCCGG-C-----AAGCGCTGCAGGGACCGGGGAGAGAGCGGCGGCTGGA---------------------GGTA---CGGCGGGGCCGCAGCAGCAGAAGGTGAAGAAACCACACCGTTGGAAGCCAGGGACTGTAGCGCTGCGGGAGATCAGGAAGTTCCAGAAATCCACCGAGATGCTTATCCCCTTTGCACCATTTGCCCGTCTGGTGAGGGAGATCACTGAGTTCTACTC------------------AAGGGGGAAT…
>Oryza_sativa
ATGGCTCGCACGAAGCACCCGGCGGTGAGGAAGTCG---AAGGCGGAGCCCAAGAAGAAGCTCCAGTTCGAACGCTCCCCTCGGCCGTCGAAGGCGCAGCGCGCTGGTGGCGGCACGGGTACC------TCGGCGACCACGA-G-----------------GAGCGCGGCTGGAACATCGGCTTCA---------------------GGGA---CGCCTAGG---CAGCAAACGAAGCAGAGGAAGCCACACCGCTTCCGTCCAGGCACAGTGGCACTGCGGGAGATCAGGAAATTTCAGAAAACCACCGAACTGCTGATCCCGTTTGCACCATTTTCTCGGCTGGTCAGGGAGATCACTGATTTCTATTC------------------AAAGG---AT…
>Oryza_australiensis_OK500376
---------------------------------------------------------------------------------------------------------------------------------------------------------------------------------------------------------------------------------------------------------------------CCAGGCACAGTGGCACTGCGGGAGATCAGGAAATTTCAGAAAACCACCGAACTGCTGATCCCGTTTGCACCATTTTCTCGGCTGGTCAGGGAGATCACTGATTTCTATTC------------------AAAGG---AT…
>Oryza_australiensis_GQ849341
ATGGCTCGCACGAAGCACCCGGCGGTGAGGTCGTCGTCAAGGACGGAGCCCAAGAAGAAGCTCCGGTTCGACCGCTCCCCTCGGCCTTCGAAGGTGCAGAGCAC---TGGTGGTGCGGGTACC------TCGGCGACCACGG-G--------GAGCGCG------------GGGACCGCGGCTGGA---------------------GGGA---CGCCTGGG---CAGCAGACAAGGCAGAGGAAGCCACACCGATTCCGTCCAGGCACAGTAGCACTACGGGAGATAAGGAAATTTCAGAAAACAACTGAACTTCTTATCCCTTTTGCGCCATTTTCCCGTCTGGTCAGGGAGATCACTGACTTCTATTC------------------GAAGG---AT…
>Oryza_australiensis_GQ849332
ATGGCTCGCACGAAGCACCCGGCGGTGAGGTCGTCGTCAAGGACGGAGCCCAAGAAGAAGCTCCGGTTCGACCGCTCCCCTCGGCCTTCGAAGGTGCAGAGCAC---TGGTGGTGCGGGTACC------TCGGCGACCACGG-G--------GAGCGCG------------GGGACCGCGGCTGGA---------------------GGGA---CGCCTGGG---CAGCAGACAAGGCAGAGGAAGCCACACCGATTCCGTCCAGGCACAGTAGCACTACGGGAGATAAGGAAATTTCAGAAAACAACTGAACTTCTTATCCCTTTTGCGCCATTTTCCCGTCTGGTCAGGGAGATCACTGACTTCTATTC------------------GAAGG---AT…
>Oryza_brachyantha
ATGGCTCGCACCAAGCACCCGGCGGTGAGGAAGTCG---AAGCCGGAGCCCAAGAAGAAGCTCCAGTTCGAGCGCTCCCCGCGGAGGCCGTCGGCGCAGCG------CGGTGGCGCGGATACC------TCGGCCAC------------GAGGAGCGCGCGGACTGCGGCCGGAACGTCGGCCGAA---------------------GGGA---CGCCTGGA---CAGCAGTCGAGGCAGAGGAAGCCACACCGATTCCGTCCAGGCACAGTAGCTCTGCGGGAGATCAGGAGATTCCAGAAATCGACCGAACTGCTTATCCCATTTGCGCCATTTTCCCGTCTGGTGAGGGAGATCACTGATTTCTATTC------------------CAAGG---AT…
>Cenchrus_americanus_AB770163
ATGGCTCGAACCAAGCACCAGGCCGTGAGGACGGCG---GGCCGCCCGCCCAAGAAGAAGCTCCAGTTCGAGCGCTCCCCTCGCCAGAGGGCGGCGCAGAC------AGGCGGCGCGAGCACC------TCGGGAACCTCGG-G-----GAGGGGTGCGCCGGCTCGGGGTGGAGCGGCTGCCGCT---------------------GGGG---CGGCAGG------------GCGTATTAAGAGGCCGCATCGGTGGCGACCAGGGACGGTGGCTCTGCGGGAGATCAGAAAATTCCAGAAATCTACCAATCCTCTTATCCCATTTGCTCCCTTTATTCGTCTGGTGAGGGAGATCACTAACGACTATTC------------------GAAGG---AA…
>Cenchrus_americanus_AB770164
ATGGCTCGAACCAAGCACCAGGCCGTGAGGACGGCG---GGCCGCCCGCCCAAGAAGAAGCTCCAGTTCGAGCGCTCCCCTCGCCAGAGGGCGGCGCAGAC------AGGCGGCGCGAGCACC------TCGGGAACCTCGG-G-----GAGGGGTGCGCCGGCTCGGGGTGGAGCGGCTGCCGCTGGATGTGGTATTGGAGAAGCAGGGG---CGGCAGG------------GCGTATTAAGAGGCCGCATCGGTGGCGACCAGGGACGGTGGCTCTGCGGGAGATCAGAAAATTCCAGAAATCTACCAATCCTCTTATCCCATTTGCTCCCTTTATTCGTCTGGTGAGGGAGATCACTAACGACTATTC------------------GAAGG---AA…
>Hordeum_marinum_JF720032
------------------------------------------------------------------------------------------------------------------------------------------------------------------------------------------------------------------------------------------------------------------------------GTGGCGCTGCGGGAGATCAGGAAGTACCAGAAGTCCACCGGGCTGCTCATCCCCTTCGCGCCCTTCGTCCGGCTGGTTAAGGAGATCACCAACGACTTAAC------------------GAAGGGAGAG…
>Hordeum_bulbosum_JF419330
ATGGCTCGCA---------------------------------------------------------------------------------------------------------CGAAGAAA------ACGGTGGCGGCGA-CCAAGAGGCGCTCCCCTCGCACGAGGTTGGAGCCGCAGTCGCA-----------------------------------------GCCGGAGAAGAAGAAGCGGGCGCACCGGTTCCGGCCGGGCACGGTGGCGCTGCGGGAGATCCGGAAGTACCGCAAGTCCACCGAACTGCTCATCCCCTTTGCGCCCTTCGTCCGCCTGGTTAGGGGAATCGCCAACGGCTTCAT------GAATATCGGGGGGCCCAACAAG…
>Hordeum_vulgare_JF419329
ATGGCTCGCA---------------------------------------------------------------------------------------------------------CGAAGAAA------ACGGTGGCGGCGA-AGGAGAAGCGCCCCCCTTGCTCCAAGTCGGAGCCGCAGTCGCA-----------------------------------G---CCGAAGAAGAAGGAGAAGCGGGCGTACCGGTTCCGGCCGGGCACGGTGGCGCTGCGGGAGATCCGGAAGTACCGCAAGTCCACCAATATGCTCATCCCCTTTGCGCCCTTCGTCCGCCTGGTCAGGGACATCGCCGACAACTTGACGCCATTGTCGAACAAGAAGGAGAGCAAG…
>Brachypodium_distachyon
ATGGCCCGCACGAAGCGCCCGGCCATCAGGAAGTCG---AAGCCGCAGCCCAAGAAGCAACTCCAGTTCGAGCGCAC------------------------------AGGCGGCGCGAGCACCTCGGCGTCGGCGACCCCGG-G--GAGACGTGGAGGCCGGACCCCGGCGCGAGCGGCGGGTCAA---------------------GCGG---CACCCGC------ACAACAGAAGCCGAAGAAGCCACACAGATTCCGGGCAGGCACGGTGGCGCTGCGGGAGATCAGGAAGTACCAGAAATCCCCTGAGCTGCTCATCCCATTCGCACCCTTCGTCCGTCTGATTAAGGAGATCAGTAATTTCTACTC------------------ACCTG---AG…
>Hordeum_vulgare_JF419328
ATGGCCCGCACCAAGCACCCCGCCGTGAGGAAGTCC---AAGGCGCCGCCCAAGAAGAAGATCGGGTCCGCTAGCTCCCCGAGCGCGGCGCAGCGCCGGCAGGAGACAGATGGCGCCGGCACG------TCCGAGACTCCGA-G-----GCGGGCCGGGCGGGGGCCGGCCCCAGCGGCGGCTGAA---------------------GGGG---CACCTGG------GGAACCGACGAAGAGGAAGCCACACCGGTTCAGGCCAGGCACGGTGGCACTGCGGGAGATCAGGAAGTACCAGAAGTCGGTCAATTTTCTCATCCCGTTTGCACCGTTTGTTCGTCTGGTCAGGGAGATCACCGAATACTACTG------------------TCCTC---GA…
>Hordeum_bulbosum_GU245882
ATGGCCCGCACCAAGCACCCCGCCGTGAGGAAGTCC---AAGGCGCCGCCCAGGAAGAAGGTCGGGTCCGCGCGCGCCCCGGCCGCGGCGCAGCGCCGGCACGAGACAGATGGCGCGGGCACG------TCCGAGACTCCGA-G--------------GCGGGGGCCGGCCCCGGCGGCGGATCAA---------------------GGGG---CACCTGG------GGAACCCAAGAAGAGGAAGCCACACCGGTACAGGCCAGGCACGGTGGCACTGCGGGAGATCAGGAAGTACCAGAAGTCGGTCGATTTTCTCATCCCGTTTGCACCGTTTGTCCGTCTGGTCAAGGAGGTCACCGAATTCTACTG------------------TCCTG---CA…
>Hordeum_marinum_GU245883
ATGGCCCGCACCAAGCACCCGGCCGTGAGGAAGACC---AAGGTGCCGCCCAAGAAGAAGATCGG---------------------GACGCCGCGGCGGCAGGAGACAGATGGCGCGGGCACG------TCGGCGACTCCGA-G--------------GCGAGCCGGGCGCGGGGCGGCGGCTGAA---------------------GGGG---CACCTGG------GCAACCGAAGCAGAGGAAGCCACACAGGTTCAGGCCAGGCACGGTGGCACTGCGGGAGATAAGGAAGTACCAGAAGTCGGTCGAGTTTCTCATCCCGTTTGCGCCATTTGTCCGTCTGATCAAGGAGATCACCGACTTCATCTG------------------TCCTG---AA…
Podocarpaceae
>Podocarpus_rubens
ATGGCCAGAACAAAGAGTAGAGTTCCAAGAAAGAGCACAGTTGGTACTAGAAGGCAGAATGG---------------AGAGGGAAGTTCAACACCTTCAGCAGCAGCGACAACGACACCTGCAGCACCAGCGACAAGAACACCTGCAGCAGCAGCAACAACACCAAGGGCGGCACAAGCTTCAGGGAGAAAACCTCACCGCTTTAGGCCAGGAACTGTTGCCCTTAAAGAGATAAGACGCTATCAAAAGAGCTTCGAGCTGCTTATTCCAGCTCTTCCATTTGCTAGAAATGTGAGGGAGTTGACTTCACATTATTCTTTAAATGTCAATCGATGGACTGCTGAAGCTTTAGTAGCTTTGCAAGAGGCAGCTGAGGACTATATTGTCCGTTTGTTTGAG…
>Podocarpus_coriaceus
------------------------------------------------------------------------------------------------------------------------------------------------------------------------------------------------------------------------------------------------------------------------------------------------AATGTGAGGGAGTTGACTTCACATTATTCTTTAAATGTCAATCGATGGACTGCTGAAGCTTTAGTAGCTTTGCAAGAGGCAGCTGAGGACTATATTGTCCGTTTGTTTGAG…
>Dacrycarpus_compactus
ATGGCCAGAACAAAGAGTAGAGTTCCAAGAAAGAGCACAGGGGGTACTAGAAGGCAGGATGGGGCGGGTGGTGATGGAGAGGGAAGTTCAACACCTGCTCCAG------------------------------------------TAGCAGCAACAGCAACACCAGGCGCCACACAAGCTTCAGGGAGAAAACCTCACCGCTTTAGGCCTGGAACTGTTGCCCTCAGAGAGATAAGACGCTACCAGAAGAGTTTCGAGCTGCTTATTCCAGCTCTTCCATTTGCTAGATATGTGAAGGAGTTGACTTCACATCATTCTTTAATTGTCAGCCGATGGACTGCTGAAGCTTTAGTAGCTTTGCAAGAGGCAGCTGAGGACTATATTGTCCGTTTGTTTGAG…
>Saxegothaea_conspicua
ATGGCCAGAACAAAGAGTAGAGTTCCAAGGAAGAGCATAGGGGGTAGTAGAAGGCAGACTGG---------------AGAGGGAAGTTCAACACCTGCACCAG------------CACCAGCAGCACCAGCACCAGCACCAGCACCAGCAGGAGGCGCTGCACGAGGCGCTGCACAGACTTCAGCGAGAAAACCTCACCGCTTTAGGCCTGGAACTGTTGCCCTCAGAGAGATCAGACGCTTCCAGAAGAGCTTCGAGCTTCTTATTCCAGCTCTTCCCTTCGCTAGAAATGTGAGGGAGTTCACTTCACATTATTCTCTAAGTGTCACTCGATGGACTGCTGAAGCTTTAGTGGCTTTGCAAGAGGCAGCTGAAGACTATATTGTCCATTTGTTTGAA…
>Phyllocladus_hypohyllus
---------------------------------------------------------------------------------------------------------------------------------------------------------------------------------------------------------------------------------------------------------AGCTTTGACCTAATTATTCCATCGCTTCCATTTGCTAGACTTGTGAGGGAGTTGACTGCACATTTTTCTGTAGATATCAATCGATGGACTGCTGAAGCTTTAGTAGCTTTGCAAGAGGCAGCTGAGGACTACATTGTCCATTTGTTTGAG…
>Manoao_colensoi
------------------------------------------------------------------------------------------------------------------------------------------------------------------------------------------------------------------------------------------------------AAAAGCTTTGAGCTGCTTATTCCAGCTCTTCCATTTGCTAGAGTTGTAAAGGAGTTGACTGCACATCTTTCTATAGATGTCAATAGATGGACTGCTGAAGCTTTAGTTGCGTTGCAAGAGGCAGCTGAGGACCATATTGTCCATTTGTTTGAG…
>Halocarpus_bidwillii
ATGGCCAGAACAAAGAGTAGAGTTCCAAGAAAGAGCACAGGGGGTTCTAGAAGGCAGGATGG---------------AGAGGGAAGTTCAGCACCTGCACCTG------------CAC---AAACGCCTGCACGAACATCTTCACCAGCAG------------CAACGGCCGCACAGGCTTCAGCGAGAAAACCTCACCGATTTAGGCCTGGAACTGTTGCCCTCAGAGAGATCAGGCGCTACCAGAAGAGCTTTGAGCTGCTTATTCCAGCTCTTCCATTTGCAAGAAATGTGAGGGAAGCGACCGCACATTATTCTCGCAGTGTCAATCGATGGACTGCTGAAGCTTTAGTAGCTTTGCAAGAGGCAGCTGAGGATTACATTGTTCATTTGTTTGAG…
Pteridaceae
>Adiantum_aleuticum
---------------------------------------------------------------------------------------------------------------------------------------------------------------------------------------------AATGCACCTCCTAATCGCCCACGCAAACCGCATCGGTTTCGCCCTGGGACAGTAGCTCTTCGCGAGATTCGGCATTATCAAAAGTCTGTCAATTTTCTCCTTCATCCCTTGCCTTTTGCCAGATTGGTGAGAGAGATTGCAGCTCAGTTTTCGGACTCTGTGTCCCGGTGGACTGCAGAAGCACTTGTTGCCTTGCAGGAGGCTGCTGAG…
>Argyrochosma_nivea
ATGGCCAGGAGCAAGAAGAACCCAAGGAAGTCTACTCAGGTTGCATCGTCTTCCAATGTACCT---CAGCAAGAGGCAACAGTAAGTAGCAGACCACGACTCAAGCTATGCAACAGTGCACCTCCAGCACCTCCAGCA---------ACTCCAGCCACTCCAACTACA---------------CCTGCTAATGCACCTCCCAGCCGCCCGCGCAAACCCCATCGGTTTCGCCCTGGGACAGTAGCGCTCCGTGAGATTCGACATTACCAAAAGACTGTCAACTTTCTTATTCATCCCTTGCCCTTTGCCAGACTGGTGAGAGAAGTTGCAGCTCAGTTTTCTGACTCCGTGTCCCGGTGGACGGCAGAGGCACTTGTTGCCTTACAGGAGGCTGCCGAG…
>Hemionitis_arifolia
ATGGCCAGAAGCAAGAAGAACCCAAAGAAGGCTACTCAGGTTGCCTCGTCTTCCAATGTACCT---CAGCAAGAGGCCACAGTGAGTAGCAGACCACGATTGAAGCGAAGCAATAGT---------GCACCTCCAGCA---------ACTCCAGCCACCCCAGCTACA---------------CCCACCATTGCACCCCCCAGCCGGCCACGCAAGCCCCATCGATTTCGCCCAGGGACAGTAGCCCTTCGTGAGATTCGACATTACCAAAAGACTGTCAATTTTCTCATTCATCCCTTGCCCTTTGCCAGACTGGTGAGAGAAGTTGCAGCTCAGTTTTCTGACTCAGTGTCGCGATGGACGGCAGAGGCGCTTGTTGCCTTACAGGAGGCTGCTGAG…
>Cheilanthes_arizonica
ATGGCCAGAAGCAAGAAGAACCCAAAAAAGGCTACTCAGGTTGCATCGTCTTCCAATGCACCT---CAGCAAGATGCCACAGTAAGTAGCAGGCCACGATTGAAGCGAAGCAACAGT---------GCGCCTCCTGCA---------ACTCCAGCCACCCCAGCTACA---------------CCCGCTAATGCACCCCCCAGCCGGCCGCGCAAGCCCCATCGGTTTCGCCCAGGGACAGTAGCGCTTCGTGAGATTCGACATTACCAAAAGACTGTCAATTTTCTCATTCATCCCTTGCCCTTTGCCAGACTGGTGAGAGAAGTGGCAGCTCAGTTTTCTGATTCGGTGTCGCGGTGGACGGCAGAGGCACTTGTTGCCTTACAGGAGGCTGCTGAG…
>Myriopteris_eatonii
ATGGCCAGAAGCAAGAAGAACCCAAAGAAGTCTACTCAGGTTGCATCGTCCTCCAATGTACCT---CAGCAAGAGGCAACAGTAAGTAGCAGACCACGACTAAAGCGAAGCAACAGT---------GCACCTCCAGCA---------ACTCCAGCCACCCCAACTACA---------------CCCGCTAATGCACCTCCCGGCCGCCCGCGCAAACCCCATCGGTTTCGCCCTGGGACAGTAGCGCTTCGTGAGATTCGACATTACCAAAAGACTGTTAATTTTCTTGTTCATCCCTTGCCCTTTGCCAGATTGGTGAGAGAAGTTGCGGCTCAGTTTTCTGACTCTGTGTCGCGGTGGACGGCAGAGGCACTTGTTGCCTTGCAGGAGGCTGCCGAG…
>Notholaena_montieliae
ATGGCCAGAAGCAAGAAGAACCCAAAGAAGTCTACTCAGGTTGCATCGTCTTCCAATGTACCT---CAACAAGAGGCCACAGCAAGTAGCAGACCACGACTTAAACGAAGCAACAGC---------GCACCTCCAGCA---------ACTCCAGCCACCCCAACTACA---------------CCCGCTAATGCCCCTCCCAGTCGGCCGCGTAAACCCCATCGGTTCCGCCCTGGAACAGTAGCGCTTCGTGAGATTCGACATTACCAAAAGACTGTCAATTTTCTCATTCATCCCTTGCCCTTTGCCAGACTGGTGAGAGAAGTTGCAGCTCAGTTTTCTGACTCGGTGTCGCGGTGGACGGCAGAGGCACTTGTTGCCTTACAGGAGGCTGCCGAG…
>Cryptogramma_acrostichoides
ATGGCCAGAAGCAAGAAGAACCCAAAGAAGTCCACTCAGGTTGCATCTTCTTCCAACGTTCCT---CAGCAGGAGACCACAGTGAGTAGTAGACCACGACCGAAGCGGAGCAGCAGT---------GCACCCCCTGCAACACCAGCCACCCCAGCCACCCCAGCTCCA---------------GCCGCTAATGCACCTTCCAACCGCCCACGCAAACCGCATAGGTTTCGCCCTGGGACTGTAGCTCTTCGTGAGATTCGACATTACCAAAAGACTGTCAATTTTCTCCTTCATCCCTTGCCTTTTGCCAGATTGGTGAGAGAAATTGCGGCTCAGTTTTCGGACTCGGTATCTCGGTGGACCGCAGAGGCACTTGTAGCCTTACAGGAGGCTGCCGAG…
>Adiantum_tenerum
ATGGCCAGAAGCAAGAAGAACCCGAAGAAGGCTACTCAGGTTGCGTCTTCTTCGAATGTACCC---CAGCATGAAACCACAGTAAGCAGCAGACCACGTCTCAAGCGAAGCAAAAGT---------GCACCTCCGGCA---------ACACCAGCTACTCCGATTACA---------------GCTGCTAATGCATCCCCTATTCGCCCACGCAAGCCGCATCGGTTTCGCCCTGGGACGGTAGCTCTTCGCGAAATTCGACATTATCAGAAGACTGTCAATTTCCTCATTCACCCCTTGCCTTTCGCCAGATTGGTGAGAGAAGTTGCAGCGCAGTATTCGGATTCCGTCTCCCGATGGACTGCAGAAGCACTTGTTGCCTTACAGGAGGCTGCCGAG…
>Vittaria_appalachiana
ATGGCTAGGAGCAAGAGGAATCCAAAGAAGTCAAGTCAAGTGGCATCGTCTTCCAATAGACCTCAGCAGCAAGACGCCACAGTAAGTAGCAGGCCTCGGCTCGAGCGAAGCAACACT---------GCACCTCCAGCA---------ACACCAGGGACTCCGACTCCA---------------GTTGCCAGTGCGCCTTCTAATCGCCCACGCAAACCACATCGATTTCGCCCTGGAACTGTTGCTCTGCGTGAGATTCGGCATTATCAAAAGACTGTCAATTTCCTTATTCACCCCTTGCCTTTTGCCAGATTGGTGAGGGAAATTGCAGCTCAGTTTTCGGACTCTGTGTCCCGTTGGACTGCTGAAGCACTCATCGCGCTGCAGGAGGCTGCTGAG…
>Vittaria_lineata
ATGGCTAGGAGCAAGAGGAATCCAAAGAAGTCAAGTCAAGTGGCATCGTCTTCCAATATACCCCAGCAGCAAGACGCCACAGTAAGTAGCAGGCCTCGGGTCAAGCGAAGCAATTCT---------GCACCTCCAGCA---------ACACCAGTGACTCCAACTCCA---------------GTTGCTAGTGCACCTTCTAATCGCCCACGCAAACCGCATCGATTTCGCCCTGGAACTGTTGCTCTGCGTGAGATTCGGCATTATCAAAAGACTGTCAATTTCCTTATTCATCCCTTGCCTTTTGCCAGATTGGTGAGGGAAATTGCAGCTCAGTTTTCGGACTCTGTGTCCCGTTGGACTGCTGAAGCACTCATCGCGCTGCAGGAGGCTGCTGAG…
>Pteris_ensigormis
ATGGCCAGAAGCAAGAAGACCCCAAAAAAGGCTTCCCAGATTGCGTCTTCTTCCAATGT------------GGAAAGCACAG---GGACTGGACCACGGCTCAAACGAAGTAGAAGT---------GCACCTCCAACA---------GCACCAGCCACCCCAGTTGTGGCATCTAATACACCTGCTGCTAATGCGCCTGCCAACCGGCCACGCAGGCCCCATAGGTTTCGTCCTGGGACTGTAGCCCTTCGTGAGATTCGGCATTACCAAAAGACTGTCAATTTTCTCATTCATCCTTTGCCCTTTACCAGATTGGTGAGAGAAATTGCAGCTCAATTTTCAGATTCTGTGTCTCGGTGGACGGCGGAGGCACTTATTGCCTTACAGGAGGCTGCTGAG…
>Pteris_vittata
ATGGCCAGAAGCAAGAAGACCCCAAAGAAGGCTACCCAGATTGCGTCTTCTTCCAATGT------------GGAAAGCACAGTGACTAGCAGACCACGGCTCAAACGAAGTAGAAGT---------GCACCTCCAGCA---------ACACCAGCCACCCCAGCTGCGGCTACTAATGCACCTGCTGCTAATGCGGCTGCCAGCCGACCACGCAAGCCCCATAGGTTTCGCCCTGGGACTGTAGCTCTTCGTGAGATTAGGCATTACCAAAAGACTGTCAATTTTCTCATTCATCCTTTGCCCTTTACCAGATTGGTGAGAGAAATTGCAGCTCAATTTTCAGACTCTGTATCTCGGTGGACTGCAGAGGCACTTGTTGCTTTACAGGAGGCTGCCGAG…
Malvaceae
>Hibiscus_cannabinus
ATGGCCAGAACCAAGCACCCCGCTGCTAAGAAACAAAGCCGGAAGCCATCTGCTGCCGCTGCGGCTTCACCGGCGACAGCGTCTCATCAAACCAGATC---------------------------------------------GGAAAGAGCTA------------------GAAAAACT---GGACAGGCCACACCAACTCAAGGAACATCGAGGAAGCCTCATCGTTTTAGACCAGGAACTAGGGCTCTTCAAGAGATACGGAAATTCCAGAAGAGCACGAATCTTCTCATTCCTGCTGCCAGCTTCATCAGAGAAGTAAGAGCAATTAGCTACCATTTTGCTCCAGATATAAGTCGTTGGCAAGCTGAAGCTTTGGTTGCTATTCAAGA-------…
>Gossypium_anomalum
ATGTCGAGAACCAAGCACACCGCTGCTAAGAAACCAAGACGGAAGCCATCTGCTGCCGCTGCGGCTTCACCGGCGACGGCATCACCACATACCAGATC---------------------------------------------GGTAACTGCAA------------------AAAAAACTGGAGGACCGGCCACACCAACTCCAGGAAAATCGAAGAGGCCTCATCGTTTTCGAGCAGGAACTAGGGCTCTTCAAGAGATTCGGAAATACCAGAAGACCTCAAATCTACTCGTTCCTGCTGCCAGCTTCATCAGAGAAGTAAGAGCTATTAGCTACCGATTTGCTCCAGACATAAATCGTTGGCAAGCTGAAGCTTTAGTTGCAATTCAAGA-------…
>Gossypium_longicalyx
ATGTCGAGAACCAAGCACACCGCTGCTAAGAAACCAAGACGGAAGCCATCTGCTGCCGCTGCGGCTTCACCGGCGACGGCATCACCACATACCAGATC---------------------------------------------GGTAACTGCAA------------------AAAAAACTGGAGGACCGGCCACAGCAACTCCAGGAAAATCGAAGAGGCCTCATCGTTTTCGAGCAGGAACTAGGGCTCTTCAAGAGATTCGGAAATACCAGAAGACCTCAAATCTACTCGTTCCTGCTGCCAGCTTCATCAGAGAAGTAAGAGCTATTAGCTACCGATTTGCTCCAGACATAAATCGTTGGCAAGCTGAAGCTTTAGTTGCAATTCAAGA-------…
>Gossypium_stocksii
ATGTCGAGAACCAAGCACACCGCTGCTAAGAAACCAAGACGGAAGCCATCTGCTGCCGCTGCGGCTTCACCGGCGACGGCATCACCACATACCAGATC---------------------------------------------GGTAACTGCAA------------------AAAAAACTGGAGGACTGGCCACACCAACTCCAGGAAAATCGAAGAGGCCTCATCGCTTTCGAGCAGGAATTAGGGCTCTTCAAGAGATTCGGAAATACCAGAAGACCTCAAATCTACTCGTTCCTGCTGCCAGCTTCATCAGAGAAGTAAGAGCTATTAGCTACCGATTTGCTCCAGACATAAATCGTTGGCAAGCTGAAGCTTTAGTTGCAATTCAAGA-------…
>Gossypium_bickii
ATGTCGAGAACCAAGCACACCGCTGCTAAGAAACCAAGACGGAAGCCATCTGCTGCCGCTGCGGCTTCACCGGCGACGGCATCACCACATACCAGATC---------------------------------------------GGTAACTGCAA------------------AAAAAACTGGAGGACCGGCCACACCAACTCCAGGAAAATCGAAGAGGCCTCATCGTTTTCGAGCAGGAACTAGGGCTCTTCAAGAGATTCGGAAATACCAGAAGACCTCAAATCTACTCGTTCCTGCTGCCAGCTTCATCAGAGAAGTAAGAGCTATTAGCTACCGATTTGCTCCAGACATAAGTCGTTGGCAAGCTGAAGCTTTAGTTGCAATTCAAGA-------…
>Gossypium_arboreum_KP177465
ATGTCGAGAACCAAGCACACCGCTGCTAAGAAACCAAGACGGAAGCCATCTGCTGCCGCTGCGGCTTCACCGGCGACGGCATCACCACATACCAGATC---------------------------------------------GGTAACTGCAA------------------AAAAAACGGGAGGACCGGCCACACCAACTCCAGGAAAATCGAAGAGGCCTCATCGTTTTCGAGCAGGAACTAGGGCTCTTCAAGAGATTCGGAAATACCAGAAGACCTCAAATCTACTTGTTCCTGCTGCCAGCTTCATCAGAGAAGTAAGAGCTATTAGCTACCGATTTGCTCCAGACATAAATCGTTGGCAAGCTGAAGCTTTAGTTGCAATTCAAGA-------…
>Gossypium_hirsutum_KP177466
ATGTCGAGAACCAAGCACACCGCTGCTAAGAAACCAAGACGGAAGCCATCTGCTGCCGCTGCGGCTTCACCGGCGACGGCATCACCACATACCAGATC---------------------------------------------GGTAACTGCAA------------------AAAAAACTGGAGGACCGGCCACACCAACTCCAGGAAAATCGAAGAGGCCTCATCGTTTTCGAGCAGGAACTAGGGCTCTTCAAGAGATTCGGAAATACCAGAAGACCTCAAATCTACTTGTTCCTGCTGCCAGCTTCATCAGAGAAGTAAGAGCTATTAGCTACCGATTTGCTCCAGACATAAATCGTTGGCAAGCTGAAGCTTTAGTTGCAATTCAAGA-------…
>Gossypium_darwinii_KP177467
ATGTCGAGAACCAAGCACACCGCTGCTAAGAAACCAAGACGGAAGCCATCTGCTGCCGCTGCGGCTTCACCGGCGACGGCATCACCACATACCAGATC---------------------------------------------GGTAACTGCAA------------------AAAAAACTGGAGGACCGGCCACACCAACTCCAGGAAAATCGAAGAGGCCTCATCGTTTTCGAGCAGGAACTAGGGCTCTTCAAGAGATTCGGAAATACCAGAAGACCTCAAATCTACTTGTTCCTGCTGCCAGCTTCATCAGAGAAGTAAGAGCTATTAGCTACCGATTTGCTCCAGACATAAATCGTTGGCAAGCTGAAGCTTTAGTTGCAATTCAAGA-------…
>Gossypium_barbadense_KP177468
ATGTCGAGAACCAAGCACACCGCTGCTAAGAAACCAAGACGGAAGCCATCTGCTGCCGCTGCGGCTTCACCGGCGACGGCATCACCACATACCAGATC---------------------------------------------GGTAACTGCAA------------------AAAAAACTGGAGGACCGGCCACACCAACTCCAGGAAAATCGAAGAGGCCTCATCGTTTTCGAGCAGGAACTAGGGCTCTTCAAGAGATTCGGAAATACCAGAAGACCTCAAATCTACTTGTTCCTGCTGCCAGCTTCATCAGAGAAGTAAGAGCTATTAGCTACCGATTTGCTCCAGACATAAATCGTTGGCAAGCTGAAGCTTTAGTTGCAATTCAAGA-------…
>Gossypium_tomentosum_KP177469
ATGTCGAGAACCAAGCACACCGCTGCTAAGAAACCAAGACGGAAGCCATCTGCTGCCGCTGCGGCTTCACCGGCGACGGCATCACCACATACCAGATC---------------------------------------------GGTAACTGCAA------------------AAAAAACTGGAGGACCGGCCACACCAACTCCAGGAAAATCGAAGAGGCCTCATCGTTTTCGAGCAGGAACTAGGGCTCTTCAAGAGATTCGGAAATACCAGAAGACCTCAAATCTACTTGTTCCTGCTGCCAGCTTCATCAGAGAAGTAAGAGCTATTAGCTACCGATTTGCTCCAGACATAAATCGTTGGCAAGCTGAAGCTTTAGTTGCAATTCAAGA-------…
>Gossypium_mustelinum_KP177470
ATGTCGAGAACCAAGCACACCGCTGCTAAGAAACCAAGACGGAAGCCATCTGCTGCCGCTGCGGCTTCACCGGCGACGGCATCACCACATACCAGATC---------------------------------------------GGTAACTGCAA------------------AAAAAACTGGAGGACCGGCCACACCAACTCCAGGAAAATCGAAGAGGCCTCATCGTTTTCGAGCAGGAACTAGGGCTCTTCAAGAGATTCGGAAATACCAGAAGACCTCAAATCTACTTGTTCCTGCTGCCAGCTTCATCAGAGAAGTAAGAGCTATTAGCTACCGATTTGCTCCAGACATAAATCGTTGGCAAGCTGAAGCTTTAGTTGCAATTCAAGA-------…
>Gossypium_arboreum_XM_017787351
ATGTCGAGAACCAAGCACACCGCTGCTAAGAAACCAAGACGGAAGCCATCTGCTGCCGCTGCGGCTTCACCGGCGACGGCATCACCACATACCAGATC---------------------------------------------GGTAACTGCAA------------------AAAAAACTGGAGGACCGGCCACACCAACTCCAGGAAAATCGAAGAGGCCTCATCGTTTTCGAGCAGGAACTAGGGCTCTTCAAGAGATTCGGAAATACCAGAAGACCTCAAATCTACTTGTTCCTGCTGCCAGCTTCATCAGAGAAGTAAGAGCTATTAGCTACCGATTTGCTCCAGACATAAATCGTTGGCAAGCTGAAGCTTTAGTTGCAATTCAAGA-------…
>Gossypium_exiguum
ATGTCGAGAACCAAGCACACCGCTGCTAAGAAACCAAGACGGAAGCCATCTGCTGCCGCTGCGGCTTCACCGGCGACGGCATCACCACATACCAGATC---------------------------------------------GGTAACTGCAA------------------AAAAAACTGGAGGACCGGCCACACCAACTCCAGGAAAATCGAAAAGGCCTCATCGTTTTCGAGCAGGAACTAGGGCTCTTCAAGAGATTCGGAAATACCAGAAGACCTCAAATCTACTCGTTCCTGCTGCCAGCTTCATCAGAGAAGTAAGAGCTATTAGCTACCGATTAGCTCCAGATATAAATCGTTGGCAAGCTGAAGCTTTAGTTGCAATTCAAGA-------…
>Gossypium_hirsutum_KP177475
ATGTCGAGAACCAAGCACACCGCTGCTAAGAAACCAAGACGGAAGCCATCTGCTGCCGCTGCGGCTTCACCGGCGACGGCATCACCACATACCAGATC---------------------------------------------GGTAACTGCAA------------------AAAAAACTGGAGGACCGGGCACACCAACTCCAGGAAAATTGAAGAGGCCTCATCGTTTTCGAGCAGGAACTAGGGCTCTTCAAGAGATTCGGAAATACCAGAAGACCTCAAATCTACTCGTTCCTGCTGCCAGCTTCATCAGAGAAGTAAGAGCTATTAGCTACCGATTTGCTCCAGACATAAGTCGCTGGCAAGCTGAAGCTTTAGTTGCAATTCAAGA-------…
>Gossypium_mustelinum_KP177474
ATGTCGAGAACCAAGCACACCGCTGCTAAGAAACCAAGACGGAAGCCATCTGCTGCCGCTGCGGCTTCACCGGCGACGGCATCACCACATACCAGATC---------------------------------------------GGTAACTGCAA------------------AAAAAACTGGAGGACCGGGCACACCAACTCCAGGAAAATTGAAGAGGCCTCATCGTTTTCGAGCAGGAACTAGGGCTCTTCAAGAGATTCGGAAATACCAGAAGACCTCAAATCTACTCGTTCCTGCTGCCAGCTTCATCAGAGAAGTAAGAGCTATTAGCTACCGATTTGCTCCAGACATAAGTCGTTGGCAAGCTGAAGCTTTAGTTGCAATTCAAGA-------…
>Gossypium_darwinii_KP177473
ATGTCGAGAACCAAGCACACCGCTGCTAAGAAACCAAGACGGAAGCCATCTGCTGCCGCTGCGGCTTCACCGGCGACGGCATCACCACATACCAGATC---------------------------------------------GGTAACTGCAA------------------AAAAAACTGGAGGACCGGGCACACCAACTCCAGGAAAATTGAAGAGGCCTCATCGTTTTCGAGCAGGAACTAGGGCTCTTCAAGAGATTCGGAAATACCAGAAGACCTCAAATCTACTCGTTCCTGCTGCCAGCTTCATCAGAGAAGTAAGAGCTATTAGCTACCGATTTGCTCCAGACATAAGTCGTTGGCAAGCTGAAGCTTTAGTTGCAATTCAAGA-------…
>Gossypium_barbadense_KP177472
ATGTCGAGAACCAAGCACACCGCTGCTAAGAAACCAAGACGGAAGCCATCTGCTGCCGCTGCGGCTTCACCGGCGACGGCATCACCACATACCAGATC---------------------------------------------GGTAACTGCAA------------------AAAAAACTGGAGGACCGGGCACACCAACTCCAGGAAAATTGAAGAGGCCTCATCGTTTTCGAGCAGGAACTAGGGCTCTTCAAGAGATTCGGAAATACCAGAAGACCTCAAATCTACTCGTTCCTGCTGCCAGCTTCATCAGAGAAGTAAGAGCTATTAGCTACCGATTTGCTCCAGACATAAGTCGTTGGCAAGCTGAAGCTTTAGTTGCAATTCAAGA-------…
>Gossypium_tomentosum_KP177471
ATGTCGAGAACCAAGCACACCGCTGCTAAGAAACCAAGACGGAAGCCATCTGCTGCCGCTGCGGCTTCACCGGCGACGGCATCACCACATACCAGATC---------------------------------------------GGTAACTGCAA------------------AAAAAACTGGAGGACCGGGCACACCAACTCCAGGAAAATTGAAGAGGCCTCATCGTTTTCGAGCAGGAACTAGGGCTCTTCAAGAGATTCGGAAATACCAGAAGACCTCAAATCTACTCGTTCCTGCTGCCAGCTTCATCAGAGAAGTAAGAGCTATTAGCTACCGATTTGCTCCAGACATAAGTCGTTGGCAAGCTGAAGCTTTAGTTGCAATTCAAGA-------…
>Gossypium_raimondii_KP177464
ATGTCGAGAACCAAGCACACCGCTGCTAAGAAACCAAGACGGAAGCCATCTGCTGCCGCTGCGGCTTCACCGGCGACGGCATCACCACATACCAGATC---------------------------------------------GGTAACTGCAA------------------AAAAAACTGGAGGACCGGGCACGCCAACTCCAGGAAACTTGAAGCGGCCTCATCGTTTTCGAGCAGGAACTAGGGCTCTTCAAGAGATTCGGAAATACCAGAAGACCTCAAATCTACTCGTTCCTGCTGCCAGCTTCATCAGAGAAGTAAGAGCTATTAGCTACCGATTTGCTCCAGACATAAGTCGTTGGCAAGCTGAAGCTTTAGTTGCAATTCAAGA-------…
>Gossypium_raimondii_XM_012625698
ATGTCGAGAACCAAGCACACCGCTGCTAAGAAACCAAGACGGAAGCCATCTGCTGCCGCTGCGGCTTCACCGGCGACGGCATCACCACATACCAGATC---------------------------------------------GGTAACTGCAA------------------AAAAAACTGGAGGACCGGGCACGCCAACTCCAGGAAACTTGAAGCGGCCTCATCGTTTTCGAGCAGGAACTAGGGCTCTTCAAGAGATTCGGAAATACCAGAAGACCTCAAATCTACTCGTTCCTGCTGCCAGCTTCATCAGAGAAGTAAGAGCTATTAGCTACCGATTTGCTCCAGACATAAGTCGTTGGCAAGCTGAAGCTTTAGTTGCAATTCAAGA-------…
>Gossypium_robinsonii
ATGTCGAGAACCAAGCACACCGCAGCTAAGAAACCAAGACGGAAGCCATCTGCTGCCGCTGCGGCTTCACCGGCGACGGCATCACCACATACCAGATC---------------------------------------------GGTAACTGCAA------------------AAAAAACTGGAGGACCGGCCACACCAACTCCAGGAAAATCGAAAAGGCCTCATCGTTTTCGAGCAGGAACTAGGGCTCTTCAAGAGATTCGGAAGTACCAGAAGACCTCAAATCTACTCGTTCCTGCTGCCAGCTTCATCAGAGAAGTAAGAGCTATTAGCTACCGATTTGCTCCAGACATAAGTCGTTGGCAAGCTGAAGCTTTAGTTGCAATTCAAGA-------…
>Gossypium_raimondii_XM_012625703
ATGTCGAGAACCAAGCACACCGCTGCTAAGAAACCAAGACGGAAGCCATCTGCTGCCGCTGCGGCTTCACCGGCGACGGCATCACCACATACCAGATC---------------------------------------------GGTAACTGCAA------------------AAAAAACTGGAGGACCGGGCACGCCAA------GAAACTTGAAGCGGCCTCATCGTTTTCGAGCAGGAACTAGGGCTCTTCAAGAGATTCGGAAATACCAGAAGACCTCAAATCTACTCGTTCCTGCTGCCAGCTTCATCAGAGAAGTAAGAGCTATTAGCTACCGATTTGCTCCAGACATAAGTCGTTGGCAAGCTGAAGCTTTAGTTGCAATTCAAGA-------…
>Gossypium_arboreum_XM_017788088
ATGTCGAGAACCAAGCACACCGCTGCTAAGAAACCAAGACGGAAGCCATCTGCTGCCGCTGCGGCTTCACCGGCGACGGCATCACCACATACCAGATC---------------------------------------------GGTAACTGCAA------------------AAAAAACTGGAGGACCGGCCACACCAA------GAAAATCGAAGAGGCCTCATCGTTTTCGAGCAGGAACTAGGGCTCTTCAAGAGATTCGGAAATACCAGAAGACCTCAAATCTACTTGTTCCTGCTGCCAGCTTCATCAGAGAAGTAAGAGCTATTAGCTACCGATTTGCTCCAGACATAAATCGTTGGCAAGCTGAAGCTTTAGTTGCAATTCAAGA-------…
>Gossypium_raimondii_XR_001134308
ATGTCGAGAACCAAGCACACCGCTGCTAAGAAACCAAGACGGAAGCCATCTGCTGCCGCTGCGGCTTCACCGGCGACGGCATCACCACATACCAGATCGTGCAAAACAAATCTGAGTCAGATACGCAATCTTTTGTTCCTGAAGGTAACTGCAA------------------AAAAAACTGGAGGACCGGGCACGCCAACTCCAGGAAACTTGAAGCGGCCTCATCGTTTTCGAGCAGGAACTAGGGCTCTTCAAGAGATTCGGAAATACCAGAAGACCTCAAATCTACTCGTTCCTGCTGCCAGCTTCATCAGAGAAGTAAGAGCTATTAGCTACCGATTTGCTCCAGACATAAGTCGTTGGCAAGCTGAAGCTTTAGTTGCAATTCAAGAGGTGCAT…
>Gossypium_arboreum_XM_053030864
ATGTCGAGAACCAAGCACACCGCTGCTAAGAAACCAAGACGGAAGCCATCTGCTGCCGCTGCGGCTTCACCGGCGACGGCATCACCACATACCAGATCGTGCAAAACAAATCTGAGTCAGATACGCAATCTTTTGTTCCTGAAGGTAACTGCAA------------------AAAAAACTGGAGGACCGGCCACACCAACTCCAGGAAAATCGAAGAGGCCTCATCGTTTTCGAGCAGGAACTAGGGCTCTTCAAGAGATTCGGAAATACCAGAAGACCTCAAATCTACTTGTTCCTGCTGCCAGCTTCATCAGAGAAGTAAGAGCTATTAGCTACCGATTTGCTCCAGACATAAATCGTTGGCAAGCTGAAGCTTTAGTTGCAATTCAAGAGGTGCAT…
>Gossypium_raimondii_XM_012625692
ATGTCGAGAACCAAGCACACCGCTGCTAAGAAACCAAGACGGAAGCCATCTGCTGCCGCTGCGGCTTCACCGGCGACGGCATCACCACATACCAGATCGTGCAAAACAAATCTGAGTCAGATACGCAATCTTTTGTTCCTGAAGGTAACTGCAA------------------AAAAAACTGGAGGACCGGGCACGCCAA------GAAACTTGAAGCGGCCTCATCGTTTTCGAGCAGGAACTAGGGCTCTTCAAGAGATTCGGAAATACCAGAAGACCTCAAATCTACTCGTTCCTGCTGCCAGCTTCATCAGAGAAGTAAGAGCTATTAGCTACCGATTTGCTCCAGACATAAGTCGTTGGCAAGCTGAAGCTTTAGTTGCAATTCAAGA-------…
>Gossypium_raimondii_XM_012625684
ATGTCGAGAACCAAGCACACCGCTGCTAAGAAACCAAGACGGAAGCCATCTGCTGCCGCTGCGGCTTCACCGGCGACGGCATCACCACATACCAGATCGTGCAAAACAAATCTGAGTCAGATACGCAATCTTTTGTTCCTGAAGGTAACTGCAA------------------AAAAAACTGGAGGACCGGGCACGCCAACTCCAGGAAACTTGAAGCGGCCTCATCGTTTTCGAGCAGGAACTAGGGCTCTTCAAGAGATTCGGAAATACCAGAAGACCTCAAATCTACTCGTTCCTGCTGCCAGCTTCATCAGAGAAGTAAGAGCTATTAGCTACCGATTTGCTCCAGACATAAGTCGTTGGCAAGCTGAAGCTTTAGTTGCAATTCAAGA-------…
>Gossypium_arboreum_XM_017786562
ATGTCGAGAACCAAGCACACCGCTGCTAAGAAACCAAGACGGAAGCCATCTGCTGCCGCTGCGGCTTCACCGGCGACGGCATCACCACATACCAGATCGTGCAAAACAAATCTGAGTCAGATACGCAATCTTTTGTTCCTGAAGGTAACTGCAA------------------AAAAAACTGGAGGACCGGCCACACCAA------GAAAATCGAAGAGGCCTCATCGTTTTCGAGCAGGAACTAGGGCTCTTCAAGAGATTCGGAAATACCAGAAGACCTCAAATCTACTTGTTCCTGCTGCCAGCTTCATCAGAGAAGTAAGAGCTATTAGCTACCGATTTGCTCCAGACATAAATCGTTGGCAAGCTGAAGCTTTAGTTGCAATTCAAGA-------…
>Gossypium_arboreum_XM_017785852
ATGTCGAGAACCAAGCACACCGCTGCTAAGAAACCAAGACGGAAGCCATCTGCTGCCGCTGCGGCTTCACCGGCGACGGCATCACCACATACCAGATCGTGCAAAACAAATCTGAGTCAGATACGCAATCTTTTGTTCCTGAAGGTAACTGCAA------------------AAAAAACTGGAGGACCGGCCACACCAACTCCAGGAAAATCGAAGAGGCCTCATCGTTTTCGAGCAGGAACTAGGGCTCTTCAAGAGATTCGGAAATACCAGAAGACCTCAAATCTACTTGTTCCTGCTGCCAGCTTCATCAGAGAAGTAAGAGCTATTAGCTACCGATTTGCTCCAGACATAAATCGTTGGCAAGCTGAAGCTTTAGTTGCAATTCAAGA-------…
>Theobroma_cacao
ATGGCGAGAACCAAGCACACCGCTGCTAAGAAAAGAAAACCAAAGCCATCTGCTGCCGCAGGGGCCTCAACGTCGACGCCGTCACCGGGAACCAGTCCGGCTCGTGT------------------------------------TCTAAGGACAAGAAAAACTGGAGGAGAGGGAAAAACTGGAGGACAGGCCACACCGTCTCAAGGAACATCGAAGAAGCCTCATCGTTTTAGACCGGGAACTAGGGCTCTTCAAGAGATTCGGAAATACCAAAAGAGTTGGAAACCGCTCATTCCTGCTGCCAGCTTCATTAGAGAAGTACGAGCTATTACCTACCAACTTGCGCCGGACATAAGTCGCTGGAAAGCCGAAGCTTTAGTTGCAATTCAAGA-------…
>Herrania_umbratica
ATGGCGAGAACCAAGCACACCGCTGCGAAGAAAAGAAAACCAAAGCCATCTGCTGCCGCAGCGGCCTCAACGTCGACGCCGTCACCGGGAACCAGTCCGGCTCGTGT------------------------------------TCTAAGGACAA------------------GAAAAACTGGAGGACAGGCCACACCGTCTCAAGGAACATCGAAGAAGCCTCATCGCTTTAGACCGGGAACTAGGGCTCTTCAAGAGATTCGGAAATACCAAAAGAGTTGGAAACCGCTCATTCCTGCTGCCAGCTTCATTAGAGAAGTAAGAGCTATTACCTACCAACTTGCGCCGGATATAAATCGCTGGAAAGCTGAAGCTTTAGTTGCAATTCAAGA-------…
Rosaceae
>Physocarpus_opulifolius
---------------------------------------------------------------------------------------------------------------------------------------------------------------GATAATGTTCAGCCAACTCCACAAACACAGAAGAAGG---GATCTGGGAGGAATGGTCCAAGAA---------------------------------------------------------------------------------------------------CTCCAGAAACACAGAGGAAGAAGCAGCGTTACAGACCAGGCATTGGGGCTCTTCGAGAGATTCGTAGATACCAGAAG…
>Prunus_avium
ATGGCGAGAGTCAAACATACAGCTAACCGGAAA------GACAATAAAT---CTTCTCGCAACCAACCTGGCGGAC---------GCTCACCGGCGCCATCACCTGCAAAACAACCGGAACCTTCTG---GAAGAACGCAGAGATCAGAG---------AGGAACAGCCCGACAACTCCAGGAACACAGAAGAAGAAGCGACCTCAGAGGGATGCTCCCACAA---------------------------------------------------------------------------------------------------CTCCAGAAACACAGAGGAAGAAGCGGCGTTTCAGGCCAGGAACAGTGGCTCTTCGGGAGATTCGTCACTTCCAGAAG…
>Prunus_persica
ATGGCGAGAGTCAAACATACAGCTAACCGGAAA------GACAATAAAT---CTTCTCGCAACCAACCTGGAGGAC---------GCTCACCGGCGCCATCACCTGCAACACAACCGGAACCTTCTG---GAAGAACGCAGAGATCAGAG---------AGGAACAGCCCGACAACTCCAGGAACACAGAAGAAGAAGCGACCTCAGAGGAATGCTCCCACAA---------------------------------------------------------------------------------------------------CTCCAGAAACGCAGAGGAAGAAGCGGCGTTTCAGGCCAGGAACAGTGGCTCTTCGGGAGATTCGTCACTTCCAGAAG…
>Prunus_mume
ATGGCGAGAGTCAAACATACAGCTAACCGGAAA------GACAATAAAT---CTTCTCGCAACCAACCTGGCGGAC---------GCTCACCGGCGGCATCACCTGCAACACAACCGGAACCTTCTG---GAAGAACGCAGAGATCAGAG---------AGGAACAGCCCGACAACTCCAGGAACACAGAAGAAGAAGCGACCTCAGAGGAATGCTCCCACAA---------------------------------------------------------------------------------------------------CTCCAGAAACGCAGAGGAAGAAGCGGCGTTTCAGGCCAGGAACAGTGGCTCTTCGGGAGATTCGTCACTTCCAGAAG…
>Prunus_dulcis
ATGGCGAGAGTCAAACATACAGCTAACCGGAAA------GACAATAAAT---CTTCTCGCAACCAACCTGGCGGAC---------GCTCACCGGCGCCATCACCTGCCACACAACCGGAACCTTCTG---GAAGAACGCAGAGATCAGAG---------AGGAACAGCCCGAAAACTCCAGGAACACAGAAGAAGAAGCGACCTCAGAGGAATGCTCCCACAA---------------------------------------------------------------------------------------------------CTCCAGAAACGCAGAGGAAGAAGCGGCGTTTCAGGCCAGGAACAATGGCTCTTCGGGAGATTCGTCACTTCCAGAAG…
>Malus_baccata
ATGGCGAGGATTAAGCACACTGCCCACAAAAAATCCGTCGCCAGAAAATCGTCAACTCCCAAAGAAGCTACTGCTGGTACTGGCGGAACCTCGGCGGCGTCGCCTGCAAAACAACCGGAACCATCTG---CACCATGGAGGAGATCCGAG---------AGGAGTTCTCAGAGAACTTCTGAATCTCAAGAGCAGCATGAACCTGAGACGAATGCTCAAGCAACACC---------------GCAATCAAAGAAGCAGAAGCAATCTGAGAGGAATCCTCAAACGCCTCAATCAAAGAAGCAGAAGCCATCTGAGAGGAATCCTCCACCAACACAGAAGAAGAAATGGCGTTACAGGCCAGGAACCGTGGCTCTTCGGGAGATCAGATACTACCAGAAG…
>Amelanchier_canadensis
ATGGCGAGGATTAAGCACACTGCCCACAAAAAACCCGTCGCCAGAAAATCGTCAACTCTCAAAGAAGCTGCTGCTGGTACTGGCAGAACCTCGGCGGCGTCGCCTGCAAAACAACCGGAACCATCTG---CACCACGGAGGAGATCCGA------------GAGTTCTCAGAGAACTTCTGAATCGCAAGAGCAGCAGGAACCTGAGACGAATGCTCAAGCAACGCC---------------GCAATCAAAGAAGCAGAAGGGATCTGAGAGGAATCCTCAAACGCCTCAATCAAAGAAGCAGGGGCGATCTGAGAGGAATCCTCCACCAACACAGAAGAAGAAATGGCGTTACAGGCCAGGAACCGTGGCTCTTCGGGAGATCAGATACTACCAGAAG…
>Cotoneaster_transcaucasicus
ATGGCGAGGATTAAGCACACTGCCCACAAAAAATCCGTCGCCAGAAAATCGTCAATTCTCAAAGAAGTTGCTGCTGGTACTGGCGGAACCTCGGCGGCGTCGCCTGCAAAACAACCGGAACCATCTG---CACCACGGAGGAGATCCGAG---------AGGAGTTCTCAGAGAACTTCTGAATCGCAAGAGCAGCAGGAACCTGAGACGAATGCTCAAGCAACGCCGCGCTCAAGCAACCTGCAATCAAAGAAGCAGAAGCGATCTGAGAGGAATCCTCAAACGCCTCAATCAAAGAAGCAGAAGCGATCTGAGAGGAATCCTCCACCAACACAGAAGAAGAAATGGCGTTACAGGCCAGGAACCGTGGCTCTTCGGGAGATCAGATACTACCAGAAG…
>Rhaphiolepis_bibas
ATGGCGAGGATTAAGCACACTGCCCACAAGAAATCCGTCGCCAGAAAATCGTCAACTCCCAAAGAAGCTGCTGCTGGTACTGGCGGAACCTCGGCGGCGTCGCCTGCAAAACAACCGGATCCATCTG---CACCACGGAGGAGATCTGAG---------AGGAGTTCTCAGAGAACTTCTGAATCGCAAGAGCAGCAGGAACCTGAGACGAATTCTCAAGCAA------------------------------------------------------------CACCTCAATCAAAGAAGCAGAAGCAATCTGAGAGGAATCCTCCACCAACACAGAAGAAGAAATGGCGTTACAGGCCAGGAACCGTGGCTTTTCGGGAGATCAGATACTACCAGAAG…
>Malus_domestica
ATGGCGAGAGTCAAACACACCGCCGGAAGAAAA------GGCCGAAGCT------------------------------------------CGGTGGCCTCACCTGC---TCAACCGGAATCTTCTA---GAAGCACGAGGAGGCCC------------GAGGCAAATCCGACAA---------------------------------------------------------------------------------------------------------------------------------------------------GTCCAGGAACGCAGCAGAAGAAGCGGCGTTACAGGCCAGGAACAGTGGCTCTTCGGGAAATTCGTCACCTTCAGAAG…
>Geum_quellyon
ATGGCGAGGGTGAAGCACACAGCTAACAGGAGA------GACCGCAAACAATCCCTT------GCAGCAGCAGCCC------------------CGCCGTCACCGGCTCCGTCTCCGTCACCGCCTGCTCGGAATTCGAGCCGAGTA------------CCAACAACTCCAACAAGTCCAGGATCTCGGA---------------AGAAGAATGCCCGAACTG---------------------------------------------------------------------------------------------------AAGCAGGGAGAGAGAGGAAGAAGAGAAGATACAGGCCAGGTACTGTAGCTCTTCGAGAGATTCGTCACTTCCAGAAA…
>Rosa_palustris
ATGGCGAGGGTCAAGCACACAGCTGCCAGGAAA------GACCGGATTAAAACCGCTCGCCGGCAACCAGGAGGCT------------------CGCCGGCGCCGGCGCCGTCACCGGGACCTTCTG---GAAGGCCTGGAAGGCCGAGGAAGAGTCCAAGGAAAAGTCCGACAAGTCCAGGATCACAGAGGCAGGGGACACCTAGGAGGAATGCCACAACAGGTCCAG---------------------------------------------------------------------------------------------AAGCACAAACACAGAGGAAGAAGAGACGTAACAGGCCAGGAACTGTAGCTCTTCGAGAGATTCGTCACTTTCAGAAG…
>Rosa_chinensis
ATGGCGAGGGTCAAGCACACAGCTGCCAGGAAA------GACCGGATTAAAACCGCTCGCCGGCAACCAGGAGGCT------------------CGCCGGCGCCGGCGCCGTCACTGGGACCTTCTG---GAAGGCCTGGAAGGCCG------------AGGAAAAGTCCGACAAGTCCAGGATCACAGAGGCAGGGGACACCTAGGAGGAATGCCACAACAGGTCCAG---------------------------------------------------------------------------------------------AAGCACAGACACAGAGGAAGAAGAGACGTAACAGGCCAGGAACTGTAGCTCTTCGGGAGATTCGTCACTTTCAGAAG…
>Fragaria_vesca_XM_004306639
ATGGCGAGGGTCAAGCACACAGCTACCAGGAGA------GGCCGGACTCAATCCGCTCGAACGCCACCAGAAGG---------------------AAGCTCGCCGGCGACGTCACCGGCAACGTCTA---GAGGGCCGGGAAGGCCG------------AGGAAAAATCCGATAAGTCCAGGATCACGAACGCCGAGGACACCTAGGAGTAATGCCGCAACAGGTCCAC---------------------------------------------------------------------------------------------CCACACAGACACAGAGGAAGAAGAGACGTAACAGACCAGGTACTGCAGCTCTTAGAGAGATTCGTTTCTTTCAGAAA…
>Fragaria_vesca_XM_011470643
ATGGCGAGGGTCAAGCACACAGCTACCAGGAGA------GGCCGGACTCAATCCGCTCGAACGCCACCAGAAGG---------------------AAGCTCGCCGGCGACGTCACCGGCAACGTCTA---GAGGGCCGGGAAGGCCG------------AGGAAAAATCCGATAAGTCCAGGATCACGAACGCCGAGGACACCTAGGAGTAATGCCGCAACAGGTCCAC---------------------------------------------------------------------------------------------CCACACAGACACAGAGGAAGAAGAGACGTAACAGACCAGGTACTGCAGCTCTTAGAGAGATTCGTTTCTTTCAGAAA…
Solanaceae
>Petunia_axillaris
ATGTCCAGAACCAAACACCTCGCCGCGCGTAAATCAACTCGC------------------CCTCCACCTCGTCCTGTT------GGAGGTGCATCTTCAGCGGCTCCCTCGACTCCTACAAGAAGAAGTCCTAGGACTGCGCCGTCAGCTCCGGTGCAAA---CACAAAAGAAGAGGCGTCTTAGGCCAGGGACAAAGGCGCTTCGAGAAATTACGCACTTTCAGAAGACGTGGAATCTTCTTATTCCAGCCGCTCCGTTTATGAGACTGGTTAGAGAAATTAGTCACTTTTATGCACCTGAGGTAACTCGCTGGCAAGCTGAGGCTTTAATAGCTATTCAGGAGGCTGCAGAGGATTTTTTAGTTTATCTATTTGAAGATGCAATGCTATGTGCTATT…
>Atropa_bella-donna
---------------------------------------------------------------------------------------------------------------------------------------------------------------------------------------------------------------------------------------------------ATTCCTGCTGCTCCATTCATCAGGCTTGTCAGAGAAATTAGTCACTTCTATGCACCTGGGGTAACATGCTGGCAAGCTGAGGCTTTGATAGCTATTCAGGAGGCTGCAGAAGACTTTTTAGTTCATCTATTTGAAGATGCAATATTGTGTGCTATT…
>Solanum_melongena
------------------------------------------------------------------------------------------------------------------------------------------------------------------------------------------------ACAGTGGCGCTTCGAGAAATCAGGCACTTTCAGAAGACATGGAATCTTGTTGTTCCAGCTGCTCCTTTCATCAGACTTGTTAGAGAAATTAGTCACTTTTTTGCCCCTGAAGTAACTCGTTGGCAAGCTGAGGCTTTAATTGCTATTCAAGAGGCTGCTGAAGATTTTTTAGTTCATTTGTTTGAAGATGCAATGCTATGTGCTATT…
>Solanum_xanthocarpum
--------AATCA-------------------------------------------------------------------------------------------------GACGACTACAAGAAAAAGTCCTAGGACTGCCGCAGCAACTTCGGTGCAAAAGCCAAAACAGAAGAAGCGTTACAGGCCAGGGACAGTGGCGCTTCGAGAAATCAGGCACTTTCAGAAGACATGGAATCTCGTTATTCCAGCTGCTCCTTTCATCAGACTTGTTAGAGAAATAAGTCACTTTTTTGCCCCTGAGGTTACTCGTTGGCAAGCTGAGGCTTTAATTGCTATTCAAGAGGCTGCTGAAGATTTTTTAGTTCATTTGTTTGAAGATGCAATGCTATGTGCTATT…
>Solanum_chacoense
ATGGCGAGAACCAAACACCTCGCGAAACG------AAGCCGC------------------ACCAAACC---TTCTGTT------GCAGCTGGACCTTCAGCGACTCCATCGACGCCTACAAGAAAAAGTCCACGGTCTGCGCCGGCAACATCAGTGCCGAAGCCAAAGCAGAAGAAGCGTTACAGGCCAGGGTCAGTGGCGCTTCGAGAAATCAGACACTTCCAGAAGACGTGGAATCTTGTTATTCCAGCTGCTCCTTTCATCAGACTTGTTAGAGAAATTAGTCACTTTTTTGCACCTGGGGTAACTCGTTGGCAAGCTGAGGCGTTAATTGCTATTCAAGAGGCTGCTGAAGATTTTTTAGTTCATTTGTTTGAAGATGCAATGCTATGTGCTATT…
>Solanum_tuberosum
ATGGCGAGAACCAAACACCTCGCAAAACG------AAGTCGC------------------ACCAAACC---TTCTGTT------GCAGCTGGACCTTCAGCGACTCCATCGACGCCTACAAGAAAAAGTCCACGGTCTGCGCCGGCAACTTCAGTGCAGAAGCCAAAGCAGAAGAAGCGTTACAGGCCAGGGACAGTGGCACTTCGAGAAATCAGACACTTCCAGAAGACGTGGAATCTTGTTATTCCAGCTGCTCCTTTCATCAGACTTGTTAGAGAAATTAGTCACTTTTTTGCACCTGGGGTAACTCGTTGGCAAGCTGAGGCGTTAATAGCTATTCAAGAGGCTGCTGAAGATTTTTTAGTTCATTTGTTTGAAGATGCAATGTTATGTGCTATT…
>Datura_metel
ATGGCGAGAACCAAACACCTCGCGAAACG------AAGTCAC------------------ACCAAACC---TTCTGCT------GCAGCTACACCTTCAGCGGCTCCAACGACGCCTACAAGAAGAAGTCTAAGGACTGCACCGGCAACTTCGACACAGAAGCCAAAGCAGAAGAAGCGTTACAGGCCAGGGACAGTGGCGCTTCGGGAAATCAGGCACTTTCAGAAGACATGGGATCTTGTTATTCCAGCTGCTCCTTTCATCAGACTTGTTAGAGAAATTAGTCACTTTTTTGCACCTGAGGTAACTCGCTGGCAAGCTGAGGCTTTAATTGCTATTCAGGAGGCTGCAGAAGATTTTTTAGTACATTTGTTTGAAGATGCAATGCTGTGTGCTATT…
>Brugmansia_sanguinea
ATGGCGAGAACCAAACACCTCTCGAAACG------AAGTCAC------------------ACCAAACC---TTCTGCT------GCAGCTACACCTTCAGCGGCTCCAACGACGCCTACAAGAAGAAGTCTAAGGACTGCACCGGCAACTTCGACTCAGAAGCCAAAGCAGAAGAAGCGTTACAGGCCAGGGACAGTGGCGCTTCGGGAAATCAGGCACTTTCAGAAGACATGGGATCTTGTTATTCCAGCTGCTCCTTTCATCAGACTTGTTAGAGAAATTAGTCACTTTTTTGCACCTGGGGTAACTCGCTGGCAAGCTGAGGCTTTAATTTCTATTCAGGAGGCTGCAGAAGATTTTTTAGTACATTTGTTTGAAGATGCAATGCTATGTGCTATT…
>Solanum_lycopersicum
ATGGCGAGAACCAAACACCTCGCGAAACG------AAGTCGC------------------ACCA------------CT------TCTGCTGCACCTTCAGCGACTCCATCGACGCCTTCAAGAAAAAGTCCAAGGTCTGCACCGGCAACTTCAGTGCAGAAGCCAAAACAAAAGAAGCGTTACAGGCCAGGGACAGTGGCACTTCGAGAAATCAGACACTTTCAGAAGACGTGGGATCTTCTTATTCCAGCTGCTCCTTTCATCAGACTTGTTAGAGAAATTAGTCACTTTTATGCACCTGGGGTAACTCGTTGGCAAGCTGAGGCGTTAATTGCTATTCAAGAGGCTGCTGAAGATTTTTTAGTTCATTTGTTTGAAGATGCAATGCTATGTGCTATT…
>Solanum_dulcamara_GHLP-2054933
ATGGCGAGAACCAAACACCTCGCGAAACG------AACTCGA------------------ACCAAACC---TTCTGTT------GCAGCTGCACCTTCAGCGACTCCATCGACGCCTACAAGAAAAAGTCCAAGGACTGCGCCGGCGACTTCAGTGCAGAAGCCAAAACAGAAGAAGCGTTACAGGCCAGGGACAGTGGCGCTTCAGGAAATCAGGCACTTTCAGAAGACATGGAATCTTCTTATTCCAGCTGCTCCTTTCATCAGACTTGTTAGAGAAATTAGTCACTTTTTTGCACCAAGGGTAACTCGTTGGCAAGCTGAGGCTTTAATTGCTATTCAAGAGGCTGCTGAAGATTTCCTTGTTCATTTGTTTGAGGATGCAATGCTATGTGCTATT…
>Solanum_dulcamara_XM_055961170
ATGGCGAGAACCAAACACCTCGCGAAACG------AACTCGA------------------ACCAAACC---TTCTGTT------GCAGCTGCACCTTCAGCGACTCCATCGACGCCTACAAGAAAAAGTCCAAGGACTGCGCCGGCGACTTCAGTGCAGAAGCCAAAACAGAAGAAGCGTTACAGGCCAGGGACAGTGGCGCTTCAGGAAATCAGGCACTTTCAGAAGACATGGAATCTTCTTATTCCAGCTGCTCCTTTCATCAGACTTGTTAGAGAAATTAGTCACTTTTTTGCACCAAGGGTAACTCGTTGGCAAGCTGAGGCTTTAATTGCTATTCAAGAGGCTGCTGAAGATTTCCTTGTTCATTTGTTTGAGGATGCAATGCTATGTGCTATT…
>Solanum_sisymbriifolium
ATGGCGAGAACCAAACATCTCGCGAGGCG------AACTCGC------------------ACCAAACC---TTCTGCT------GCAGCTGCACCTTCAGCGACTCCATCGACGCCTAAAAGAAAAAGTCCACGGACTGCGCCGGCAACTTCAGTGCAAAAGCCAAAACAGAAGAAGCGTTACAGGCCAGGGACAGTGGCGCTTCGAGAAATCAGGCACTTTCAGAAGACATGGAATCTTCTTATTCCAGCTGCTCCTTTCATCAGACTTGTTAGA---------------------------------------------------------------------------------------------------------------------------…
>Solanum_ptychanthum
ATGGCCAGAACCAAACACCTCGCGAAACG------ACCTCGC------------------ACCAAACC---TTCTGTT------GCAGCTGCGCCGTCAGCGACTCCATCGTCGCCTACAAGAAAAAGTCCAAGGACTGCGCCAGCGACTTCGGTGCAGAAGCCAAAACAGAAGAAGCGTTACAGGCCAGGAACAGTGGCACTTCGAGAAATCAGGCACTTTCAGAAGACATGGAATCTTGTTGTTCCAGCTGCTCCTTTCATCAGACTTGTTAAAGAAATTAGTTACTTTTTTGCACCTGGGGTAACTCGTTGGCAAGCTGAGGCTTTAATTGCTATTCAAGAGGCTGCTGAAGATTACCTCGTTCATTTGTTTGAGGATGCAATGCTATGTGCTATT…
>Lycium_barbarum
ATGGCGAGAACCAAACACCTTGCTAAACG------AACTCGC------------------ACCAAACC---TTCTGCT------GCAGCTGCACCTGCAGCGACTCCATCGACTCCTGCAAGAAGAAGCCCAAGGAGTAAGCCGGCAGCTTCGGTGCAGAGGCCAAAACAGAAGAAGCGTTACAGGCCAGGGACAGTGGCGCTTCGAGAGATCAGGCACTTTCAGAAGACATGGAATCTTGTTATTCCAGCGGCGCCTTTTATCAGACTGGTTAGAGAAATTAGTCACTTTTTTGCACCTGGAGTAACTCGCTGGCAAGCTGAGGCTTTAATAGCTATTCAGGAGGCTGCAGAAGATTTTCTAGTTCATTTGTTTGAAGATGCAATGCTGTGTGCTATT…
>Nicotiana_tabacum_XM_016646622
ATGGCGAGAACCAAACACCTAGCCCTACGCAAACAAAGTCGCCCACCAAGTCGCCCTACAGCCACACG---TTCTGCTGCA---GCAGCTGCATCTTCAGCGCCTCAGTCGACGCCTACAAGAACAAGTCAGAGGACTGCACCTTCAACTCCGGGGCGGACGCAAAAGAAGAAGACTCGTTACAGGCCAGGGACAGTTGCGCTTCGAGAAATTAGGCGCTTTCAGAAGACATGGGATCTTCTTATTCCAGCTGCTCCTTTCATCAGACTTGTTAAAGAAATTAGTCACTTTTTTGCACCAGAGGTAACTCGCTGGCAAGCTGAGGCTTTAATAGCTCTTCAGGAGGCTGCAGAAGATTTTTTAGTTCATCTGTTTGATGATTCAATGCTATGTGCTATT…
>Nicotiana_tabacum_AB366153
ATGGCGAGAACAAAACACCTAGCCCTACGCAAACAAAGTCGCCCACCAAGTCGCCCCACAGCCACACG---TTCTGCTGCAGCTGCAGCTTCATCTTCAGCGCCTCAATCGACGCCTACAAGAACAAGTCAGAGGACTGCACCTTCAACTCCGGGGCGGACACAAAAGAAGAAGACTCGTTACAGGCCAGGGACAGTAGCGCTTCGAGAAATTAGGCGCTTTCAGAAGACATGGAATCTTCTCATTCCAGCTGCTCCTTTCATCAGACTTGTTAAAGAAATAAGTTACTTTTTTGCACCAGAGGTAACTCGCTGGCAAGCTGAGGCTTTAATAGCTCTTCAGGAGGCTGCAGAAGATTTTTTAGTTCATCTGTTTGATGATTCAATGCTATGTGCTATT…

## Sheet: Trees
Table S4: Trees used in the analyses in Newick format
Trees used in analyses
Clade	Phylogenetic species-level tree for PICs	Bootstrapped NJ CENH3-gene tree for Datamonkey Server	CENH3-gene tree with paralogous groups
Amaranthaceae	((Amaranthus_palmeri:4.511335,(Amaranthus_tricolor:4.467251,Amaranthus_cruentus:4.467251):0.044084):39.14997,(Salicornia_europaea:40.249397,(Chenopodium_quinoa:34.916092,Beta_vulgaris:34.916092):5.333305):3.411908);	((Alternanthera_brasileana:0.0054,Alternanthera_sessilis:0.0183)100:0.0593,((Beta_vulgaris:0.0505,Chenopodium_quinoa:0.0601)91:0.0289,(Salicornia_europaea:0.1213,((((Amaranthus_cruentus_XSSD-2078506:0.0000,Amaranthus_tricolor_XM_057683191:0.0000)100:0.0110,Amaranthus_tricolorGAQA01009602:0.0274)97:0.0590,((Amaranthus_cruentus_XSSD-2016543:0.0000,Amaranthus_tricolor_XM_057659916:0.0000)100:0.0000,…	((Amaranthus_palmeri:0.49290000,(((Amaranthus_cruentus_XSSD-2016543:0.00000000,Amaranthus_tricolor_XM_057659916:0.00000000)100:0.00000000,Amaranthus_tricolor_XM_057659917:0.00000000)'A'100:0.08890000,((Amaranthus_cruentus_XSSD-2078506:0.00000000,Amaranthus_tricolor_XM_057683191:0.00000000)100:0.01100000,Amaranthus_tricolor_GAQA01009602:0.02740000)'B'97:0.05900000)49:0.00960000)85:0.04060000,(((Ae…
Amaryllidaceae	(((Narcissus_viridiflorus:14.784888,Amaryllis_belladonna:14.784888):33.358024,Agapanthus_praecox:48.142912):7.067093,(((Allium_fistulosum:12.534394,Allium_tuberosum:12.534394):1.674176,Allium_cepa:14.20857):1.801141,Allium_sativum:16.009711):39.200294);	(Allium_sativum:0.0872,(Agapanthus_praecox:0.1430,(Amaryllis_belladonna:0.1183,Narcissus_viridiflorus:0.0597)100:0.0915)100:0.1350,((Allium_fistulosum:0.0098,Allium_cepa:0.0044)100:0.0230,Allium_tuberosum:0.0676)61:0.0118);
Anthocerotophyta	(Anthoceros_agrestis:210.15338,Phaeoceros_carolinianus:210.15338);	((((Phaeoceros_carolinianus_RXRQ-2137799:0.0000,Anthoceros_agrestis_BSNI-2052297:0.0000)98:0.0000,Anthoceros_agrestis_TWUW-2011814:0.0000)100:0.1335,((Paraphymatoceros_hallii:0.0509,Phaeoceros_carolinianus_WCZB-2117242:0.0564)98:0.0471,(Megaceros_tosanus:0.0409,Phaeomegaceros_coriaceus_AKXB-2008071:0.0437)100:0.1048)100:0.0620)73:0.0221,Leiosporoceros_dussii:0.1649,(Megaceros_vincentianus:0.0878,…	((((Megaceros_tosanus:0.04090000,Phaeomegaceros_coriaceus_AKXB-2008071:0.04370000)100:0.10480000,(Phaeoceros_carolinianus_WCZB-2117242:0.05640000,Paraphymatoceros_hallii:0.05090000)98:0.04710000)'A'100:0.06200000,(Anthoceros_agrestis_TWUW-2011814:0.00000000,(Anthoceros_agrestis_BSNI-2052297:0.00000000,Phaeoceros_carolinianus_RXRQ-2137799:0.00000000)98:0.00000000)'B'100:0.13350000)73:0.02210000,Le…
Apiaceae	((Angelica_archangelica:22.532326,((Daucus_carota:6.465991,Daucus_muricatus:6.465991):1.619799,(Daucus_glochidiatus:3.817788,Daucus_pusillus:3.817788):4.268002):14.446536):33.444817,Centella_asiatica:55.977143);	(Daucus_carota:-0.0002,(Daucus_muricatus:-0.0016,((Angelica_archangelica:0.0115,Centella_asiatica:0.2195)55:0.0095,Heracleum_lanatum:0.0499)98:0.0317)97:0.0195,(Daucus_glochidiatus:0.0116,Daucus_pusillus:0.0001)68:0.0061);
Asteraceae	(((Helianthus_exilis:1.528474,Helianthus_annuus:1.528474):29.145644,((Taraxacum_kok-saghyz:12.896571,(Lactuca_sativa:8.378712,Cicerbita_alpina:8.378712):4.517859):3.677891,Cichorium_intybus:16.574462):14.099656):3.606085,Carthamus_tinctorius:34.280203);	((((((Lactuca_sativa_DW142463:0.0000,Lactuca_sativa_XM_023905431:0.0000)100:0.0297,Cicerbita_alpina_MK089554:0.0176)100:0.0215,Cichorium_intybus:0.0420)83:0.0127,Taraxacum_koksaghyz:0.0578)100:0.0494,((Lactuca_sativa_XM_023898722:0.0000,Lactuca_sativa_XM_052764243:0.0000)100:0.0244,Cicerbita_alpina_MK089555:0.0229)100:0.1143)70:0.0136,Carthamus_tinctorius:0.0632,((Helianthus_exilis:0.0019,Heliant…	(Carthamus_tinctorius:0.06320000,((Helianthus_exilis:0.00190000,Helianthus_annuus:0.01170000)100:0.06310000,Flaveria_vaginata:0.05130000)70:0.00940000,((Cicerbita_alpina_MK089555:0.02290000,(Lactuca_sativa_XM_052764243:0.00000000,Lactuca_sativa_XM_023898722:0.00000000)100:0.02440000)'A'100:0.11430000,((Cichorium_intybus:0.04200000,(Cicerbita_alpina_MK089554:0.01760000,(Lactuca_sativa_XM_023905431…
Brassicaceae	((((((((((Brassica_juncea:3,Brassica_rapa:3):0.627252,Brassica_napus:3.627252):1.30287,Brassica_oleracea:4.930122):16.901935,(Brassica_carinata:3.069991,Brassica_nigra:3.069991):18.762066):0.017909,Raphanus_sativus:21.849966):0.724222,Eruca_sativa:22.574188):2.360217,(Diplotaxis_catholica:4.934405,Diplotaxis_erucoides:4.934405):20):2,Arabis_hirsuta:26.934405):0.514735,((((Olimarabidopsis_pumila:1…	(((((((Brassica_napus_GU166744:-0.0000,(((((Brassica_carinata_GU166742:0.0000,Brassica_carinata_HM582926:0.0000)88:0.0000,Brassica_oleracea_HM582924:0.0000)88:0.0000,Brassica_oleracea_GU166739:0.0000)88:0.0000,Brassica_carinata_HM582927:0.0000)88:0.0000,Brassica_oleracea_HM582923:0.0000)96:0.0066)50:0.0000,Brassica_napus_HM582935:-0.0000)39:0.0000,Brassica_rapa_HM582917:-0.0000)30:0.0000,Brassica…	((((((((((((((((((Brassica_carinata_GU166742:0.00000000,Brassica_carinata_HM582926:0.00000000)88:0.00000000,Brassica_oleracea_HM582924:0.00000000)88:0.00000000,Brassica_oleracea_GU166739:0.00000000)88:0.00000000,Brassica_carinata_HM582927:0.00000000)88:0.00000000,Brassica_oleracea_HM582923:0.00000000)96:0.00660000,Brassica_napus_GU166744:-0.00000000)50:0.00000000,Brassica_napus_HM582935:-0.000000…
Bryophyta	((Ceratodon_purpureus:152.63232,((((Fontinalis_antipyretica:79.03184,(Thuidium_delicatulum:29.99999999,(Anomodon_rostratus:10,Anomodon_attenuatus:10):19.99999999):49.03184001):6.30857,Leucodon_sciuroides:85.34041):34.72813,Hedwigia_ciliata:120.06854):11.5138,(Bryum_argenteum:80.58,Pohlia_nutans:80.58):51.00234):21.04998):31.97645,Physcomitrella_patens:184.60877);	(((Anomodon_attenuatus:0.0046,Neckera_douglasii:0.0109)86:0.0050,(Leucodon_brachypus:0.0039,Leucodon_sciuroides:-0.0001)100:0.0269)32:0.0013,(Anomodon_rostratus:0.0181,((Pseudotaxiphyllum_elegans:0.0178,Thuidium_delicatulum:0.0177)42:0.0020,(Pohlia_nutans:0.0382,(Hedwigia_ciliata:0.0495,(((Racomitrium_varium:0.0519,Scouleria_aquatica:0.0379)48:0.0139,(Ceratodon_purpureus:0.0689,Syntrichia_princep…
Convolvulaceae	((Ipomoea_nil:20,Ipomoea_triloba:20):32.39444,(Cuscuta_campestris:52.39444,(Cuscuta_europaea:22.13,Cuscuta_epithymum:22.13):30.26444):0);	(Ipomoea_coccinea:0.0174,((Cuscuta_campestris_MN625522:0.0094,Cuscuta_campestris_MN625523:0.0085)100:0.0965,(((Cuscuta_europaea_MN625517:0.0256,Cuscuta_europaea_MN625519:0.0294)90:0.0232,Cuscuta_epithymum:0.0477)100:0.1684,Cuscuta_europaea_MN625521:0.1245)100:0.1647)100:0.0996,(Ipomoea_triloba:0.0088,(Ipomoea_nil_XM_019343189:-0.0009,Ipomoea_nil_XM_019343190:0.0641)96:0.0208)42:0.0023);	(((Ipomoea_nil_XM_019343190:0.06410000,Ipomoea_nil_XM_019343189:-0.00090000)96:0.02080000,Ipomoea_triloba:0.00880000)42:0.00230000,Ipomoea_coccinea:0.01740000,((Cuscuta_campestris_MN625522:0.00940000,Cuscuta_campestris_MN625523:0.00850000)100:0.09650000,(((Cuscuta_europaea_MN625517:0.02560000,Cuscuta_europaea_MN625519:0.02940000)'A'90:0.02320000,Cuscuta_epithymum:0.04770000)100:0.16840000,Cuscuta…
Cucurbitales	((((Cucumis_sativus:8.410636,Cucumis_melo:8.410636):5.214732,Benincasa_hispida:13.625368):6.512963,((Cucurbita_moschata:3.910623,Cucurbita_pepo:3.910623):0.702654,Cucurbita_maxima:4.613277):15.525054):6.660384,Momordica_charantia:26.798715);	((((Benincasa_hispida_XR_005483789:0.0034,Benincasa_hispida_XM_039040824:-0.0002)100:0.0354,((Cucumis_sativus_XM_011660851:0.0001,Cucumis_sativus_XM_011660850:0.0062)100:0.0244,Cucumis_melo:0.0317)86:0.0135)93:0.0280,(Pilostyles_thunbergii:0.2762,Thladiantha_villosula:0.5868)100:0.1521)63:0.0073,(Cucurbita_pepo:0.0010,(Cucurbita_moschata:0.0000,Cucurbita_maxima:0.0000)68:0.0021)100:0.0574,Momordi…	(Pilostyles_thunbergii:0.27620000,Thladiantha_villosula:0.58680000,(((Cucurbita_pepo:0.00100000,(Cucurbita_maxima:0.00000000,Cucurbita_moschata:0.00000000)68:0.00210000)100:0.05740000,Momordica_charantia:0.04980000)63:0.00730000,((Cucumis_melo:0.03170000,(Cucumis_sativus_XM_011660850:0.00620000,Cucumis_sativus_XM_011660851:0.00010000)'A'100:0.02440000)86:0.01350000,(Benincasa_hispida_XM_039040824…
Cupressaceae	((((((((Pilgerodendron_uviferum:61.52,Widdringtonia_cedarbergensis:61.52):12.85468,Austrocedrus_chilensis:74.37468):32.56532,((((Microbiota_decussata:28.54,Platycladus_orientalis:28.54):23.77118,Calocedrus_decurrens:52.31118):36.39468,(Chamaecyparis_lawsoniana:36.95,Fokienia_hodginsii:36.95):51.75586):0,Thujopsis_dolabrata:88.70586):18.23414):9.22736,Glyptostrobus_pensilis:116.16736):20.8291,Meta…	(((((((Athrotaxis_cupressoides:0.0335,(Metasequoia_glyptostroboides:0.0318,Cunninghamia_lanceolata:0.0439)42:0.0013)100:0.0413,Taiwania_cryptomerioides:0.0391)74:0.0142,Glyptostrobus_pensilis:0.0671)100:0.0510,((Austrocedrus_chilensis_YYPE-2059420:0.0334,(Callitris_macleayana:0.0079,Neocallitropsis_pancheri:0.0089)100:0.0748)95:0.0177,(((Austrocedrus_chilensis_YYPE-2064402:0.0295,Papuacedrus_papu…	(Cunninghamia_lanceolata:0.04390000,Metasequoia_glyptostroboides:0.03180000,(Athrotaxis_cupressoides:0.03350000,(Taiwania_cryptomerioides:0.03910000,(Glyptostrobus_pensilis:0.06710000,(((((Fokienia_hodginsii:0.01550000,Chamaecyparis_lawsoniana:0.00420000)100:0.02490000,(Cupressus_dupreziana:0.01020000,(Tetraclinis_sp:0.02350000,(Platycladus_orientalis:0.00150000,Microbiota_decussata:0.00400000)96…
Cyperaceae	(((((((((Carex_rostrata:1.017489,Carex_hirta:1.017489):1.287474,Carex_digitata:2.304963):1.228948,((Carex_nigra:3,Carex_hartmanii:3):0.222867,Carex_pilulifera:3.222867):0.311044):0.41641,((((Carex_pilosa:3.602108,Carex_flacca:3.602108):0.001348,Carex_panicea:3.603456):0.082241,(Carex_humilis:2.076852,Carex_acutiformis:2.076852):1.608845):0.26331,Carex_caryophyllea:3.949007):0.001314):0.00176,Care…	((((((Carex_acutiformis:-0.0002,Carex_pilulifera:0.0213)28:0.0101,((Carex_caryophyllea:0.0079,((Carex_digitata:0.0000,Carex_humilis:0.0000)35:0.0000,Carex_hartmanii:0.0000)40:0.0132)49:0.0090,(((Carex_bohemica:0.0156,Carex_alba:0.0055)52:0.0166,((Carex_canescens:0.0076,Carex_leporina:0.0136)48:0.0125,(((Carex_elongata:0.0000,Carex_echinata:0.0000)24:0.0000,Carex_remota:0.0000)24:0.0000,Carex_muri…	(Rhynchospora_pubera_KR029618:0.03850000,Rhynchospora_pubera_KR029619:0.00440000,(((Eleocharis_acicularis:0.02520000,(Eleocharis_ovata:0.00500000,Eleocharis_vivipara:0.03780000)74:0.04170000)82:0.08220000,(Eleocharis_dulcis:0.08450000,(Cyperus_fuscus:0.06210000,(Isolepis_prolifera:0.05230000,(Cyperus_textilis:0.00000000,(Cyperus_papyrus:0.00000000,Cyperus_alternifolius:0.00000000)100:0.00000000)1…
Fabaceae	((((((Medicago_truncatula:18.559213,(Pisum_sativum:11.558502,Lens_culinaris:11.558502):7.000711):7.203497,(((Cicer_bijugum:2.835431,Cicer_judaicum:2.835431):1.010979,Cicer_pinnatifidum:3.84641):3.699468,Cicer_reticulatum:7.545878):18.216832):6.49712,Astragalus_sinicus:32.25983):17.166662,Lotus_japonicus:49.426492):8.204971,((Glycine_max:30.447051,(Phaseolus_vulgaris:13.735456,Vigna_unguiculata:13…	((Cicer_pinnatifidum:0.0005,(Cicer_reticulatum:0.0119,(Cicer_yamashitae:0.0082,(((Pisum_sativum_AB678377:0.0967,(Pisum_sativum_AB678378:0.0319,Lens_culinaris:0.0360)100:0.0908)86:0.0253,Medicago_truncatula:0.0927)70:0.0088,(Astragalus_sinicus:0.1161,((((((Cajanus_scarabaeoides:0.0000,Cajanus_cajan:0.0000)66:0.0000,Cajanus_cajanifolius_KJ507230:0.0000)87:0.0021,Cajanus_cajanifolius_KJ507231:0.0008…	(Arachis_appressipila:0.14990000,(((((Cajanus_scarabaeoides:0.00000000,Cajanus_cajan:0.00000000)66:0.00000000,Cajanus_cajanifolius_KJ507230:0.00000000)87:0.00210000,Cajanus_cajanifolius_KJ507231:0.00080000)'A'100:0.06530000,((Vigna_unguiculata:0.03080000,Phaseolus_vulgaris:0.04360000)98:0.03200000,Glycine_max:0.04550000)38:0.00580000)97:0.03320000,Lotus_japonicus:0.14300000)53:0.01220000,(Astraga…
Fagales	((Fagus_sylvatica:40.231378,((Castanea_crenata:12,Quercus_suber:12):0.309126,(Quercus_lobata:11.77667,Quercus_robur:11.77667):0.532456):27.922252):57.648155,((Carya_illinoinensis:26.542484,(((Juglans_microcarpa_x_regia:3.183275,Juglans_nigra:3.183275):9.973348,Juglans_regia:13.156623):8.385861,Corylus_avellana:21.542484):5):64.106519,Casuarina_glauca:90.649003):7.23053);	((((((((((((Carya_illinoinensis_XM_043125382:0.0000,Carya_illinoinensis_XM_043125394:0.0000)93:0.0000,Carya_illinoinensis_XR_006242723:0.0000)94:0.0185,(((Juglans_regia_XM_018972322:0.0000,Juglans_regia_XM_018972323:0.0000)53:0.0089,((Juglans_microcarpa_x_regia_XM_041150009:-0.0005,Juglans_nigra:0.0101)47:0.0003,Juglans_microcarpa_x_regia_XM_041150017:-0.0003)50:0.0007)61:0.0095,(Alnus_serrulata:…	((((Corylus_avellana_XM_059601894:0.00000000,Corylus_avellana_XM_059601893:0.00000000)99:0.04390000,Alnus_serrulata:0.00530000)70:0.02080000,((Juglans_regia_XM_018972322:0.00000000,Juglans_regia_XM_018972323:0.00000000)53:0.00890000,((Juglans_microcarpa_x_regia_XM_041150009:-0.00050000,Juglans_nigra:0.01010000)47:0.00030000,Juglans_microcarpa_x_regia_XM_041150017:-0.00030000)50:0.00070000)61:0.00…
Other ferns	(((Angiopteris_evecta:354.4,((Pteridium_aquilinum:151.80176,Ceratopteris_richardii:151.80176):113.49824,Lygodium_japonicum:265.3):89.1):15.27658,((Equisetum_arvense:5.16216,Equisetum_diffusum:5.16216):54.95334,Equisetum_hyemale:60.1155):309.56108):0,(Psilotum_nudum:288.255,((Ophioglossum_petiolatum:0.19167,Ophioglossum_vulgatum:0.19167):150.5749,(Botrypus_virginianus:57,Sceptridium_dissectum:57):…	(((Ceratopteris_richardii:0.1342,Pteridium_aquilinum:0.1107)98:0.0473,Lygodium_japonicum:0.1328)100:0.0896,(((Sceptridium_dissectum:0.0420,Botrypus_virginianus:0.0426)100:0.0838,(Angiopteris_evecta:0.1095,(Psilotum_nudum:0.0731,Tmesipteris_parva:0.0576)99:0.0761)80:0.0330)56:0.0294,(Ophioglossum_vulgatum:0.0050,Ophioglossum_petiolatum:0.0130)100:0.1316)39:0.0127,(Equisetum_hymale:0.0310,(Equisetu…
Lamiales	(((((((((((Thymus_vulgaris:16.506513,(Nepeta_cataria:15.039264,Agastache_rugosa:15.039264):1.467249):1.876015,Melissa_officinalis:18.382528):1.217795,(Salvia_hispanica:7.240505,Salvia_splendens:7.240505):12.359818):5.757407,Solenostemon_scutellarioides:25.35773):8.922666,Ajuga_reptans:34.280396):6.008518,(Rehmannia_glutinosa:36.487991,Erythranthe_guttata:36.487991):3.800923):6.982502,((Pinguicula…	((((((Ajuga_reptans:0.1193,Vitex_agnus-castus:0.0842)44:0.0253,(((Scutellaria_montana:0.0792,Oxera_pulchella:0.0501)59:0.0285,Thymus_vulgaris:0.0849)34:0.0061,Micromeria_fruticosa:0.0707)12:0.0182)12:0.0089,(((Ligustrum_sinense:0.0187,Olea_europaea:0.0116)100:0.0387,Chionanthus_retusus:0.0467)94:0.0622,Polypremum_procumbens:0.1807)63:0.0594)11:0.0209,Saintpaulia_ionantha:0.1655)1:0.0035,(Sinningi…
Luzula	(((((Luzula_luzuloides:5.34842,Luzula_sylvatica:5.34842):0,((Luzula_lutea:4.96841,(Luzula_pilosa:4.79711,(Luzula_wahlenbergii:4.150366,Luzula_nivea:4.150366):0.646744):0.1713):0,(Luzula_confusa:1.939642,Luzula_canariensis:1.939642):3.028768):0.38001):0.543739,(Luzula_abyssinica:2.204094,(Luzula_alpinopilosa:1.789442,Luzula_divulgata:1.789442):0.414652):3.688065):0.182933,Luzula_arcuata:6.075092):…	((((((Luzula_abyssinica_KJ934237:0.0003,(Luzula_canariensis_KJ934235:0.0047,Luzula_sylvatica:0.0126)67:0.0021)95:0.0142,((((Luzula_abyssinica_KJ934245:0.0058,(Luzula_luzuloides_KJ934248:0.0003,Luzula_multiflora:0.0022)67:0.0016)66:0.0033,Luzula_divulgata:0.0066)71:0.0033,Luzula_canariensis_KJ934246:0.0053)100:0.0443,(Luzula_nivea_HM988988:0.0098,Luzula_pilosa_KJ934250:0.0226)53:0.0022)100:0.1966)…	((Luzula_luzuloides_KJ934242:0.00930000,((Luzula_lutea:0.01390000,(Luzula_alpinopilosa:0.00960000,(Luzula_wahlenbergii:0.00290000,(Luzula_confusa:0.00010000,Luzula_arcuata:0.00230000)89:0.00440000)67:0.00270000)47:0.00100000)46:0.00270000,(Luzula_pilosa_KJ934243:0.00290000,Luzula_nivea_AB201356:0.00200000)92:0.00530000)30:0.00080000)70:0.00470000,(Luzula_abyssinica_KJ934237:0.00030000,(Luzula_can…
Lycopodiophyta	(Huperzia_lucidula:386.267,(Isoetes_tegetiformans:344.10907,(((Selaginella_moellendorffii:123.35006,Selaginella_willdenowii:123.35006):21.54088,Selaginella_apoda:144.89094):150.81233,(Selaginella_kraussiana:240.01,Selaginella_lepidophylla:240.01):55.69327):48.4058):42.15793);	(((((Isoetes_sinensis:0.0172,Isoetes_tegetiformans:0.0276)100:0.1041,((((Selaginella_moellendorffii:0.0062,Selaginella_stauntoniana:-0.0007)100:0.0433,(Selaginella_lepidophylla:0.0276,Selaginella_apoda:0.0407)94:0.0278)100:0.0925,(Selaginella_wallacei:0.1031,Selaginella_kraussiana:0.1236)68:0.0318)52:0.0148,Selaginella_willdenowii:0.1437)68:0.0251)100:0.0949,(Lycopodiella_caroliniana:0.0626,Lycop…
Magnoliids	((Calycanthus_floridus:127.701163,(Myristica_fragrans:109.588429,(Michelia_maudiae:108.380092,Annona_muricata:108.380092):1.208337):18.112734):4.692694,(Canella_winterana:130.473091,Houttuynia_cordata:130.473091):1.920766);	((Michelia_maudiae:0.1189,(((Uvaria_microcarpa:0.0336,Annona_muricata:0.0243)100:0.1283,Myristica_fragrans:0.1860)60:0.0171,(Canella_winterana:0.1890,(Frankenia_laevis:0.2831,Houttuynia_cordata:0.2541)54:0.0216)60:0.0323)39:0.0132)44:0.0113,((Calycanthus_floridus:0.0768,Idiospermum_australiense:0.0793)68:0.0165,Laurelia_sempervirens:0.1010)87:0.0255,Gyrocarpus_americanus:0.2046);
Malvaceae	(Theobroma_cacao:38.361114,(Hibiscus_cannabinus:19.553059,((Gossypium_exiguum:3.537806,Gossypium_raimondii:3.537806):4.236382,((((Gossypium_anomalum:4.364148,(Gossypium_robinsonii:3.323814,Gossypium_bickii:3.323814):1.040334):0.550846,Gossypium_stocksii:4.914994):0.170056,(Gossypium_longicalyx:4.489365,(Gossypium_mustelinum:1.480842,Gossypium_arboreum:1.480842):3.008523):0.595685):2.121804,(Gossy…	((((((((((((((((Hibiscus_cannabinus:0.05920000,(Theobroma_cacao:0.01230000,Herrania_umbratica:0.00850000)100:0.09300000)100:0.04570000,(Gossypium_bickii:-0.00010000,((Gossypium_hirsutum_KP177475:0.00250000,((((Gossypium_mustelinum_KP177474:0.00000000,Gossypium_barbadense_KP177472:0.00000000)43:0.00000000,Gossypium_darwinii_KP177473:0.00000000)43:0.00000000,Gossypium_barbadense_KP177472:0.00000000…	((((((((((((((((Gossypium_arboreum_XM_017785852:0.00000000,Gossypium_arboreum_XM_017786562:0.00000000)72:0.00000000,Gossypium_arboreum_XM_053030864:0.00000000)72:0.00000000,Gossypium_arboreum_XM_017788088:0.00000000)72:0.00000000,Gossypium_arboreum_XM_017787351:0.00000000)72:0.00000000,Gossypium_mustelinum_KP177470:0.00000000)72:0.00000000,Gossypium_tomentosum_KP177469:0.00000000)72:0.00000000,Go…
Marchantiophyta	(Treubia_lacunosa:410.23332,(Pallavicinia_lyellii:376.37958,(Lunularia_cruciata:171.6,Marchantia_polymorpha:171.6):204.77958):33.85374);	(((Pallavicinia_lyellii:0.1525,(((Marchantia_polymorpha:0.0409,Marchantia_paleacea:0.0206)100:0.1143,Lunularia_cruciata:0.1165)92:0.0441,Treubia_lacunose:0.2595)80:0.0381)35:0.0138,(Porella_navicularis:0.0925,Pellia_neesiana:0.1466)22:0.0058)26:0.0039,Radula_lindenbergia:0.1516,Metzgeria_crassipilis:0.1495);
Papaveraceae	(Eschscholzia_californica:64.967928,(Chelidonium_majus:55.144776,(((Papaver_somniferum:0.534335,Papaver_setigerum:0.534335):5,Papaver_bracteatum:5.534335):1.273622,Papaver_rhoeas:6.807957):48.336819):9.823152);	(((Argemone_mexicana:0.0772,(((Papaver_bracteatum:0.0120,Papaver_setigerum:0.0134)84:0.0150,Papaver_somniferum:0.0403)86:0.0169,Papaver_rhoeas:0.0422)100:0.1469)80:0.0271,Eschscholzia_californica:0.0915)55:0.0129,((Capnoides_sempervirens:0.0242,Ceratocapnos_vesicaria:0.0660)53:0.0144,Corydalis_linstowiana:0.1058)99:0.0769,Chelidonium_majus:0.1065);
Pinaceae	(((Tsuga_heterophylla:76.11,Pseudolarix_amabilis:76.11):0.52061,(Keteleeria_evelyniana:73.06716,Abies_alba:73.06716):3.56345):93.36939,((((Picea_engelmannii:2.07094,Picea_glauca:2.07094):13.92906,Picea_sitchensis:16):114.16382,((((Pinus_ponderosa:5.99578,Pinus_jeffreyi:5.99578):13.30559,Pinus_radiata:19.30137):11.98412,Pinus_massoniana:31.28549):40.71451,Pinus_parviflora:72):58.16382):25.17104,Ps…	((((((Abies_lasiocarpa_VSRH-2000314:0.0055,Picea_glauca:0.0222)98:0.0476,Pseudotsuga_menziesii:0.0174)78:0.0176,(((Picea_engelmanii_AWQB-2010122:0.0000,Picea_sitchensis:0.0000)75:0.0000,Picea_engelmanii_AWQB-2010123:0.0000)96:0.0195,((((Pinus_jeffreyi:0.0000,Pinus_ponderosa:0.0000)80:0.0000,Pinus_radiata:0.0000)78:0.0000,Pinus_massoniana:0.0000)94:0.0141,Pinus_parviflora:0.0136)100:0.0607)53:0.01…	((Pseudotsuga_menziesii:0.01740000,(Picea_glauca:0.02220000,Abies_lasiocarpa_VSRH-2000314:0.00550000)98:0.04760000)'A'78:0.01760000,((Pinus_parviflora:0.01360000,(Pinus_massoniana:0.00000000,(Pinus_radiata:0.00000000,(Pinus_jeffreyi:0.00000000,Pinus_ponderosa:0.00000000)80:0.00000000)78:0.00000000)94:0.01410000)100:0.06070000,(Picea_engelmanii_AWQB-2010123:0.00000000,(Picea_sitchensis:0.00000000,…
Poaceae	(((Panicum_virgatum:14.601514,Cenchrus_americanus:14.601514):6.217578,((Sorghum_bicolor:6.690111,Saccharum_hybridum:6.690111):8.18497,Zea_mays:14.875081):5.944011):18.931968,(((Hordeum_marinum:2.784477,(Hordeum_vulgare:1.543343,Hordeum_bulbosum:1.543343):1.241134):18.367805,Brachypodium_distachyon:21.152282):14.502478,((Oryza_sativa:8.308683,Oryza_australiensis:8.308683):5.840345,Oryza_brachyanth…	((((((Zea_mays_NM_001112050:0.0000,Zea_mays_XR_002748548:0.0000)99:0.0000,Zea_mays_AF519807:0.0000)100:0.0391,(Panicum_virgatum:0.0866,(((((Oryza_sativa:0.0000,Oryza_australiensis_OK500376:0.0000)100:0.0510,(Oryza_australiensis_GQ849341:0.0000,Oryza_australiensis_GQ849332:0.0000)100:0.0592)81:0.0160,Oryza_brachyantha:0.0476)99:0.0547,(Cenchrus_americanus_AB770163:0.0000,Cenchrus_americanus_AB7701…	(((Oryza_brachyantha:0.04760000,((Oryza_australiensis_GQ849332:0.00000000,Oryza_australiensis_GQ849341:0.00000000)'A'100:0.05920000,(Oryza_australiensis_OK500376:0.00000000,Oryza_sativa:0.00000000)'B'100:0.05100000)81:0.01600000)99:0.05470000,(Cenchrus_americanus_AB770163:0.00000000,Cenchrus_americanus_AB770164:0.00000000)100:0.10560000)53:0.02460000,(Brachypodium_distachyon:0.08940000,(((Hordeum…
Podocarpaceae	((Manoao_colensoi:126.12733,Halocarpus_bidwillii:126.12733):20.01267,Saxegothaea_conspicua:146.14);	(Dacrycarpus_compactus:0.0410,((Saxegothaea_conspicua:0.0509,Halocarpus_bidwillii:0.1011)39:0.0082,(Phyllocladus_hypohyllus:0.0250,Manoao_colensoi:0.0729)66:0.0226)60:0.0142,(Podocarpus_rubens:0.0000,Podocarpus_coriaceus:0.0000)93:0.0063);
Pteridaceae	(((Pteris_ensiformis:53.95346,Pteris_vittata:53.95346):29.38065,((Hemionitis_arifolia:53.24182,Myriopteris_rufa:53.24182):27.88229,(Adiantum_aleuticum:80.23264,Vittaria_lineata:80.23264):0.89147):2.21):17.90183,Cryptogramma_acrostichoides:101.23594);	((((Adiantum_aleuticum:0.01740000,(Vittaria_appalachiana:0.01240000,Vittaria_lineata:0.01800000)100:0.07610000)74:0.01050000,Adiantum_tenerum:0.07650000)73:0.01520000,(Cryptogramma_acrostichoides:0.04900000,(Pteris_ensigormis:0.03300000,Pteris_vittata:0.02910000)99:0.02870000)45:0.00510000)85:0.01830000,((Argyrochosma_nivea:0.02040000,Myriopteris_eatonii:0.02250000)69:0.00550000,Notholaena_montie…
Rosaceae	((Fragaria_vesca:82.035144,(Rosa_palustris:64.339924,Rosa_chinensis:64.339924):17.69522):12.526,(((((Malus_domestica:3.864537,Malus_baccata:3.864537):6.881227,Rhaphiolepis_bibas:10.745764):0.273575,Amelanchier_canadensis:11.019339):39.713899,(((Prunus_mume:4.465872,Prunus_persica:4.465872):4.110389,Prunus_dulcis:8.576261):9.502203,Prunus_avium:18.078464):32.654774):4.174033,Physocarpus_opulifoliu…	(((((Physocarpus_opulifolius:0.08810000,(Malus_baccata:0.01030000,((Amelanchier_canadensis:0.00370000,Cotoneaster_transcaucasicus:0.00970000)28:0.00060000,Rhaphiolepis_bibas:0.01290000)53:0.00320000)100:0.12680000)90:0.03060000,(Malus_domestica:0.10320000,(Geum_quellyon:0.10900000,((Rosa_palustris:0.00280000,Rosa_chinensis:0.00390000)96:0.01710000,(Fragaria_vesca_XM_004306639:0.00000000,Fragaria_…	((Physocarpus_opulifolius:0.08810000,(Malus_baccata:0.01030000,(Rhaphiolepis_bibas:0.01290000,(Cotoneaster_transcaucasicus:0.00970000,Amelanchier_canadensis:0.00370000)28:0.00060000)53:0.00320000)100:0.12680000)90:0.03060000,(Prunus_avium:0.00190000,(Prunus_dulcis:0.01940000,(Prunus_persica:0.00300000,Prunus_mume:0.00040000)56:0.00080000)82:0.00790000)100:0.06160000,(Malus_domestica:0.10320000,(G…
Solanaceae	((((((Solanum_sisymbriifolium:7.048696,(Solanum_chacoense:3.98464,Solanum_melongena:3.98464):3.064056):5.465421,((Solanum_dulcamara:9.777597,Solanum_ptychanthum:9.777597):1.853642,(Solanum_tuberosum:8.869614,Solanum_lycopersicum:8.869614):2.761625):0.882878):7.398572,(Atropa_bella-donna:9.912689,Lycium_barbarum:9.912689):10):10,Nicotiana_tabacum:29.912689):6.993283,Petunia_axillaris:36.905972):1,…	(((((Petunia_axillaris:0.08370000,Lycium_barbarum:0.04860000)94:0.08560000,Solanum_xanthocarpum:-0.00090000)34:0.00030000,Datura_metel:-0.00030000)7:0.00010000,Solanum_dulcamara_GHLP-2054933:-0.00010000)7:0.00010000,(((Atropa_bella-donna:0.13290000,Solanum_chacoense:-0.00070000)22:0.00030000,Brugmansia_sanguinea:-0.00030000)11:0.00010000,Solanum_dulcamara_XM_055961170:-0.00010000)11:0.00010000,((…	(Datura_metel:-0.00030000,((Petunia_axillaris:0.08370000,Lycium_barbarum:0.04860000)94:0.08560000,Solanum_xanthocarpum:-0.00090000)34:0.00030000,(Solanum_dulcamara_GHLP-2054933:-0.00010000,((Solanum_dulcamara_XM_055961170:-0.00010000,(Brugmansia_sanguinea:-0.00030000,(Solanum_chacoense:-0.00070000,Atropa_bella-donna:0.13290000)22:0.00030000)11:0.00010000)11:0.00010000,(((((Nicotiana_tabacum_AB366…
Phylogenetic tree of clades
Tree of clades	((((((((((((((Cucurbitales:109.06845600,Fagales:109.06845600):2.07952300,Rosaceae:111.14797900):1.55318800,Fabaceae:112.70116700):5.87740300,(Brassicaceae:92.95311200,Malvaceae:92.95311200):25.62545800):5.15563300,(((Lamiales:89.75103800,(Convolvulaceae:75.00000000,Solanaceae:75.00000000):14.75103800):16.99034500,(Asteraceae:93.73018100,Apiaceae:93.73018100):13.01120200):13.13282300,Amaranthaceae…

## Sheet: N-terminus align
Table S5: N-terminal parts of CENH3 for each clade
Amaranthaceae
>Aerva_lanata
---------------------------------------------------------------------------------------------------------------------------------------------------------------------------------------------------------------
>Aerva_persica
A-----------TGGCTCGAACAAAACACA---CTGCCAGGAAATCAGTCCGCAATGCACGTCGCAATCAAAGTACT---GCAACTCCTTCAAGTTCAA---CTTCTCCATCCCGATCGACACGTGGAAGTCCAAGTACTGGACAGAAAGATACTCCTTCAACTCAT----------------AAGAAGAAAACTTGGCGCTATAAG
>Alternanthera_brasileana
A-----------TGTCAAGAACCAAACAAA---CAGCGAGGAAATCAGTCCGCAGAACACCTCTCAAACGCTACACT---TTTACTTCTACTCCTACTTCTGCTCCTTCCTCTTCCAGAACTCGTGGATCTCCTACAACAA---------------CAACTCCTCAC----------------AGTAAGAAAACTAGGCGATTTAGG
>Alternanthera_sessilis
A-----------TGTCACGAACCAAACAAA---CAGCGAGGAAATCAGTCCGCAGAACTCCTCTCAAACGCAACACT---TCTACTTCTACTCCTACTTCTGCTCCTTCCTCTTCCAGAA---------CTCCTACAACAA---------------CAACTCCTCAC----------------AGTAAGAAAACTCGGCGATTTAGG
>Beta_vulgaris
------------------GAGTTAAACACACTGCTGCCAGGAAATCAACCACCAACGGTCCTCGTTCAAAGGCTCAG---AAATCTCCGCGCAGTTTGGAATCACCACAATCGCCTTCTAGTAGTTCAAAGCGCAAATCACTCAGAAACACTGATGCAACTCCTCAA----------------AAGAAGAAGGCTTACCGCCGTAAG
>Chenopodium_quinoa
---------------------------------------------------------------------------------------------------------------------------------------------------------------------------------------------------TACCGTTATCGG
>Salicornia_europaea
--------------------------------------------------------------------------------------------------------------------------------------------------------------------CAA----------------CAAAAGAGGCGTTACCGCCATAAG
>Amaranthus_cruentus_XSSD-2078506
------------------GAATCAAACACATCGCTTCCAAGAAACCAAGGAGTAGAAGTCCTCGTCATAAGATTTCCGCAGCAACTCCATCGACTCCTGCTACACCACAATCGACTTC------TCCAACTCCAAGAAGAAAATCGAATGTTACTCCTGCTACTCAA----------------AAGAAGAAGGCCCACCGTTATAGG
>Amaranthus_tricolor_XM_057683191
------------------GAATCAAACACATCGCTTCCAAGAAACCAAGGAGTAGAAGTCCTCGTCATAAGATTTCCGCAGCAACTCCATCGACTCCTGCTACACCACAATCGACTTC------TCCAACTCCAAGAAGAAAATCGAATGTTACTCCTGCTACTCAA----------------AAGAAGAAGGCCCACCGTTATAGG
>Amaranthus_tricolor_GAQA01009602
------------------GAATCAAACACATCGCTTCCAAGAAACCAAGGAGTAGAAGTCCTCGTCATAAGATTTCCGCAGCAACTCCATCGACTCCTGCTACACCACAATCGACTTC------TCCAACTCCAAGAAGAAAATCGAATGTTACTCCTGCTACTCAA----------------AAGAAGAAGGCCCACCGTTATAGG
>Amaranthus_cruentus_XSSD-2016543
------------------GAACTAAACACAATGCACCCAACAAATCAGCGAGTACAAGCCGTCGTTCAAAGACTTCT---GCTATTCCTTCCACTCCTACTTCACGACGAACG---------------ACTCCAAACACCAAAAGGAATGTCAATCCTCCTACTCAA----------------AAGAAGAAGCCTCACCGTTTTAAG
>Amaranthus_tricolor_XM_057659916
------------------GAACTAAACACAATGCACCCAACAAATCAGCGAGTACAAGCCGTCGTTCAAAGACTTCT---GCTATTCCTTCCACTCCTACTTCACGACGAACG---------------ACTCCAAACACCAAAAGGAATGTCAATCCTCCTACTCAA----------------AAGAAGAAGCCTCACCGTTTTAAG
>Amaranthus_tricolor_XM_057659917
------------------------------ATGCACCCAACAAATCAGCGAGTACAAGCCGTCGTTCAAAGACTTCT---GCTATTCCTTCCACTCCTACTTCACGACGAACG---------------ACTCCAAACACCAAAAGGAATGTCAATCCTCCTACTCAAAGTAGTTAATTATTTCAAGAAGAAGCCTCACCGTTTTAAG
>Amaranthus_palmeri
ATGAAGCACCCCATGGCGAGGATGGGGCCCA------------------------------------AGGGGGCGCG---GCCCTTCTTCGGGCGCTCCCCTCGCTGGAGGCCGCCGC------CGCCGCTGCGGCAGGTGTCGCCGTCACCGGAGCCGCTGCCGGA------GAGGAATAAGAAGAAGAGGGCGTACCGGTCCCGG
Amaryllidaceae
>Allium_fistulosum
ATGGCGAGAACTAAGCAGATGGCTCATA--------------AGAAGCTACGCCGCA-------CGTTGAACGTCGACGAAGCTGGTCCTTCAACACCAGTAACTCGA---TCGACCGAAGTAAATCCAAAAAGTTCGAGACCTACTCCCGTTACTGAGGATAGAGGGACTGGAGCT------------CGAAAGAAGCATAGATTCAGG
>Allium_cepa
ATGGCGAGAACTAAGCAGATGGCTCATA--------------AGAAGCTACGCCGCA-------AGTTGAACGTCGACGAAGCTGGTCCTTCAACACCAGTAACTCGA---TCGACCGAAGTAAATCCAAAAAGTTCGAGACCTACTCCCATTACTGAGGATAGAGGGACTGGAGCT------------CGAAAGAAGCATAGATTCAGG
>Allium_tuberosum
ATGGCGAGAACTAAACACATGGCGAGTA--------------GGAACACACGCCGCA-------AATTGAACGTCGACGAAGCTGGTCCTTCAACACCTGTAACTCGA---TCGACCAAAGRAAATGGAAACAGTTCGAGACCTACTCCCGCTACTGGTGATAAAGAGACTGGAGTC------------CGGAAAAAGCATAGGTTCAGG
>Allium_sativum
ATGGCGAGAACTAAACATATGGTTAAGA--------------GAACGATACGCCGCA-------AGTTGAACGTCGATGAAGCTGGTCCTTCAACACCAGCAACTCGA---TCGGCCGAAGTAAAACGGAAAAAATCCAGACCTACTCCCGTCACAGAGGAAAGAGGGACCGGAGTT------------AAAAAGAAGCATAGATTCAAG
>Agapanthus_praecox
ATGGCGAGGACGAAGCAAAGGGCCCATC-----------------------------------------------------GCGAACCCATCAAACTCCGCAATTCGA-AGAAGGCCGCCGAAGATCAACGCAACGCTCGAGCACCTCCAGCAACTGAACCCCAAGGGGCGAGAACTGGAGGCGCGCAGAGAAAGAAGCATAGATACAGG
>Amaryllis_belladonna
------------------------------------------------------------------------------------------------------------------------------------------------------------------------------------------------------------------
>Narcissus_viridiflorus
ATGGCGAGGACGAAGCAAGCGGCTCAGAACCATCCAACAAAAAGACGCCGTGACGCAGCTAGTCAGCGCACCGGCGATCAAGCAGTCCCCTCACCTCCAAATCTACGC---TCTGCCAAAAAAAGCAGAGCTAAT-----AAGAACCTCAATCTCAAGGC--------------------------CAAAAGAAGAAACACAGGTTCAAG
Anthocerotophyta
>Phaeoceros_carolinianus_RXRQ-2137799
ATGG---------CGAGAAGAAAATCCACAACGCCAGCACGCGCCACT------CGGATTCAGGCAAGACGTAACACCACGGCTGGACCCTCGT------CATCAGGAGGGAGGAATGCTCGCCGACCTAATCAACGCCAAAATCAAAGGCCTCAGGCTGTGAGGC------GGCCCGGGCAAAAACCTCGGGCCAGG
>Anthoceros_agrestis_BSNI-2052297
ATGG---------CGAGGAGAAAATCCACAACGCCAGCACGCGCCACT------CGGATTCAGGCAAGACGCAACTCCACGGCTGGACCCTCGT------CATCAGGAGGGAGGAATGCTCGCCGACCTAATCAACGCCAAAATCAAAGGCCTCAGGCTGTGAGGC------GGCCGGGGCAAAAACCTCGGGCCAGG
>Anthoceros_agrestis_TWUW-2011814
ATGG---------CGAGGAGAAAATCCACAACGCCAGCACGCGCCACT------CGGATTCAGGCAAGACGCAACTCCACGGCTGGACCCTCGT------CATCAGGAGGGAGGAATGCTCGCCGACCTAATCAACGCCAAAATCAAAGGCCTCAGGCTGTGAGGC------GGCCGGGGCAAAAACCTCGGGCCAGG
>Leiosporoceros_dussii
ATGG---------CAAGAAGGAAATCTACGACTCCAAGGCACGGCGCA------AATCAGCCTGGAGGTCGCCATTCCGCCACGGGACCATCGT------CTTCAGGAGGAAGGAATGCTTATCGACCTGGACAGCGG---------------CGGACTCCGAGGC------GTACTGGTCAGAAACCACGGGCCAAG
>Megaceros_vincentianus
------------------------------------------------------------------------------------------------------------------------------------------------------------------------------------------------------
>Phaeoceros_carolinianus_RXRQ-2132518
ATGG---------CCAGGAGGAAATCGACGCCACCGATGCATGCTGCG---------CCGGCCAGAAGACGCAGCTCGGCAGTCGGGCCCTCTT------CCTCAGGAGGAAGGAATGCGTACCGGCCAACCCAACGTCAAGCT------------ACTGCTAGACGACATGGTCCTGCTCGCGAACCGCGGGCTAGG
>Phaeoceros_carolinianus_WCZB-2006412
ATGG---------CCAGGAGGAAGTCGACACCACCGACACATGCTGCG---------CCGGCGAGAAGACGCAGCTCGGCAGTCGGGCCCTCTT------CCTCAGGAGGAAGGAATGCGTACCGGCCAACCCAACGTCAAGCT------------ACTGCGAGACGACATGGTCCTGCTCGCGAACCGCGGGCTAGG
>Paraphymatoceros_hallii
ATGG---------CCAGACGGAAGTCTTCAACTCCCAGGCACTTAGGG---------ACGCAGGGAGCGCGGGGCTCAGCTGCTGGACCTTCCTCCG---CTACAGGTGGGAGGAATGCGTCAGGGATTGGACAACGG------------CAACCGAATGCTAGGA------GGCCTGGCCAAAAGCACCGCAGGAAG
>Phaeoceros_carolinianus_WCZB-2117242
ATGG---------CCAGACGGAAGTCTTCAACTCCCAGGCACATAGGG---------ACGCAGGGAGCGCGCGGCTCCGCTGCTGGACCTTCTTCCGCTACTACAGGTGGGAGGAATGC---------TGGACAACAG------------AAACCGTATGTCAGGC------GGCCTGGCCAAAAGCACCGCAGGAAG
>Megaceros_tosanus
ATGAAGTTTCCCTCGCAATGTGGATTGCTTTCTCATGTGGATGGAGGGATGGAATGGAANCAGGGAGCACGCAGCTCAGCGGTTGGACCGTCGT------CTTCAGGAGGACAGAATGCTTACAAGCCTGGAGGACGG------------ACGCGACCTGTTAGGC------GGCCTGGTCAGAAGCCGCGAAGGAAA
>Phaeomegaceros_coriaceus
ATGG---------CTAGAAGGAAGTCCATGATGCCGAGGCACGCGGCG---------GCGCAGGGAGCACGCAGCTCAGCGGTAGGACCGTCGT------CTTCAGGAGGACAGAATGCTTACCGGCCTGGACGACAGTCGCGAAATGTCACGCGAAATGTTCGAC------GGCCTGGCCAGAAGCCGCGAAGGAAG
Apiaceae
>Daucus_glochidiatus
ATGGCCCGAACTAAGCACCCTGCCAAACGTAGCTCCGGTCACCGCTCCCGAGGCCCACCTCTCTCGGGAACTCCGAGAACAAGAACTCCTGCTTCCCCGAGAGAGGCAGATGCACAGGGACAACAACAGCGAAAGCCCCACAGATTTAAG
>Daucus_pusillus
ATGGCCCGAACGAAGCACCCTGCAAAACGTAGCTCCGGTCACCGCTCCCGAGGCCCCCCTCTCTCGGGAACTCCGAGAACAAGAACTCCTGCTTCCCCGAGAGAGGCAGATGCACAGGGACAAGAACAGCGAAAGCCCCACAGATTTAAG
>Daucus_muricatus
ATGGCCCGAACTAAACACCCTGCCAAACGTAGCTCCGGTCACCGCTCCCGAGGCCCCCCTCTCTCGGGAACTCCGA---GAAGAAGTACTGCTTCGCCAAGGGAGGCAGATGCACAAGGACAGCAACAGCGAAAGCCCCATAGATTTAAG
>Daucus_carota
ATGGCCCGAACGAAGCACCCTGCCAAACGTACCTCCGGTCACCGCTCCCGAGGTCCCCCTCTCTCGGGAACTCCGAGACGAAGAAGTACTGCTACCCCGAGAGAGGCAGATGCACAGGGACAACAACAGCGAAAGCCCCACAGATTTAGG
>Centella_asiatica
------------------------------------------------------------------------------------------------------------------------------------------------------
>Angelica_archangelica
------------------------------------------------------------------------------------------------------------------------------------------------------
>Heracleum_lanatum
------------------------------------------------------------------GGAACTCCGAGACGAAGAAGTACTGCTTCACCGAGTGCGGCAAATACAGGGGGAGAACGACAGCGAAAGCCCCATAGATTTAGG
Asteraceae
>Lactuca_sativa_DW142463
ATGGCGAGAACCAAACAACCTGCTAAACGAAGTTG------GGGCAAGCGACAATCTG------CTGGAGCATCAACTTCAACCTCAACA------------------------------------------------------AGTACGCCACGGAAATCTCCGAGAAAGGATCCAGGGAGTTCAGG------------AACTGGACAGAGGCAGAAACAGAAACCCCATCGTTTTAAG
>Lactuca_sativa_XM_023905431
ATGGCGAGAACCAAACAACCTGCTAAACGAAGTTG------GGGCAAGCGACAATCTG------CTGGAGCATCAACTTCAACCTCAACA------------------------------------------------------AGTACGCCACGGAAATCTCCGAGAAAGGATCCAGGGAGTTCAGG------------AACTGGACAGAGGCAGAAACAGAAACCCCATCGTTTTAAG
>Cicerbita_alpina_MK089554
ATGGCGAGAACCAAACAAACTGCTAAACGAAGTTG------GGGCAAGCGAAAATCTG------CTGGAGCATCAACTTCAACCTCAACC------------------------------------------------------AGTACGCCACGAAAATCTCTGAGAAAGGACCCAGGGGGTTCAGG------------AACTGGAGAAAGGCGGAAACAGAAACCCCATCGTTTTAAG
>Taraxacum_koksaghyz
ATGGCGAGAACCAAACAACCTGCTAAACGGAGTGC------GGGCAATCGAACACCTG------CTCAAGCATCAACTTCAACTTCAACC------------------------------------------------------AGTACGCCGCGAAGAAGTCCGAGAAAGGTTACAGGGAGTTCGGG------------AACGGGAGAAAGGCAGAAACAGAAACCCCATCGTTTTAAG
>Cichorium_intybus
ATGGCGAGAACAAAGCAACCTGCTAAACGGAGTTG------GGGCAATCGAAAGTCTAGTCAATCTCGAGCATCAACCTCAACTTCAACC------------------------------------------------------AGTACGCCACGAAAAAGTCCGAGAAAGGATCCAGGGAG------------------AACTGGAGAAAGGCGGCAACAGAAACCCCATCGTTTCAAG
>Carthamus_tinctorius
ATGGCGAGAACCAAACAACCTGCTAAACGCAGTTC------TGGCAAGCG---TGATG------CTAGACCAT------CTACCTCCACG------------------------------------------------------CCTACGCCAAGGCCAAGTGCAAGGAAGAATCCCGAGAGCTCAGG------------------AGCTGGGGATGGTCAGAGGCGCCATCGTTATAGG
>Helianthus_exilis
ATGGCGAGAACCAAACACCCTGCTAAACGCAGTTC------AGGCATACCAGTAGACG------GTAGATCAT------CCACTTCAACA------------------------------------------------------AACACACCAAGAAAGAGTCCGAGGAAGAATCGAGG------------------------------TGGAGAAAACAGGAAGCCGCATAGGTTTAAG
>Helianthus_annuus
ATGGCGAGACCCAAACCACCTGCTAAACGCAGTTC------AGGCATACCAGCAGACG------GTAGATCAT------CCNCTTCACCA------------------------------------------------------AACACACCAAGAAAGAGTCCGAGGAAGAATCGAGTAGG---------------------------TGGAGAAAACAGGAAGCCGCATAGGTTTAAG
>Flaveria_vaginata
ATGGCGAGAACCAAACACCCTGCTAAACGAAGTTG------GGGCACTAGAAAAGATG------GTAGAGCAT------CTACTTCAACG------------------------------------------------------AGCACTCCGAGGAAAAGCCCTAGGAAGGATGCAGGGGGTTCTGG------------------AACTGGAGAAAAGCAGAGGCCCCATCGGTTTAAG
>Lactuca_sativa_XM_023898722
ATGGCGAGAACGAAGCAAATTGCTAAACGGAGTTCCTCCAAGGCCAAGCTCAAAACTG------GTATCGCGTCTAGTTCTACCAGCACT------------------------------------------------------CCACAACCAAGAAAGAGTCCGAGGAAGACTCCGTCAAGTTCAGA------------AGCCGGAGCTGGAGAAAGGAAGAGACATCATCGTCATAAG
>Lactuca_sativa_XM_052764243
ATGGCGAGAACGAAGCAAATTGCTAAACGGAGTTCCTCCAAGGCCAAGCTCAAAACTG------GTATCGCGTCTAGTTCTACCAGCACTGTGATAATCTTTCTCTATTATCTCGATTTCAATGTTAATTTTAAGTGTTTTGAGCCACAACCAAGAAAGAGTCCGAGGAAGACTCCGTCAAGTTCAGA------------AGCCGGAGCTGGAGAAAGGAAGAGACATCATCGTCATAAG
>Cicerbita_alpina_MK089555
ATGGCGAGAACGAAGCAACTTGCTAAACGGAGTTCCTCCAAGGCCAAGCACAAAACTG------GTGTCGCGTATAATTCTACCAGCACG------------------------------------------------------CCACCACCAAGAAAGAGTCCGAGGAAGAATCCAGCAAGTTCAGAAGCCGGAGCCGGAGCCGGAGCCGGAGAAAGCAAGAGACGGCATCGTCATAAG
Brassicaceae
>Brassica_napus_GU166744
ATGGCGAGAACGAAACATTTCGCTTCCAGGGCACGAGATCGCAATCGAACTAAT---GCGACTG---CTTCATCTT---------CGGCGGCGGCGGCGGAAGGTCCGAG---TGCGACCCCGACGAGAA---GAGAA------GGCAGCCAA---------GG------------AGAAGCTCAACAGA---CAGCAACTCCT------------------ACTACGACTCCACCAGCCGGTAGAAAAAAAGGAGGGACTAAGCGAACTAAACAAGCTATGCCTAAAAGTTCCAAC------AAGAAGAAGACATTCCGTTACAAG
>Brassica_napus_HM582935
---------------------------AGGGCACGAGATCGCAATCGAACTAAT---GCGACTG---CTTCATCTT---------CGGCGGCGGCGGCGGAAGGTCCGAG---TGCGACCCCGACGAGAA---GAGAA------GGCAGCCAA---------GG------------AGAAGCTCAACAGA---CAGCAACTCCT------------------ACTACGACTCCACCAGCCGGTAGAAAAAAAGGAGGGACTAAGCGAACTAAACAAGCTATGCCTAAAAGTTCCAAC------AAGAAGAAGACATTCCGTTACAAG
>Brassica_oleracea_HM582922
---------------------------AGGGCACGAGATCGCAATCGAACTAAT---GCGACTG---CTTCATCTT---------CGGCGGCGGCGGCGGAAGGTCCGAG---TGCGACCCCGACGAGAA---GAGAA------GGCAGCCAA---------GG------------AGAAGCTCAACAGA---CAGCAACTCCT------------------ACTACGACTCCACCAGCCGGTAGAAAAAAAGGAGGGACTAAGCGAACTAAACAAGCTATGCCTAAAAGTTCCAAC------AAGAAGAAGACATTCCGTTACAAG
>Brassica_rapa_HM582917
---------------------------AGGGCACGAGATCGCAATCGAACTAAT---GCGACTG---CTTCATCTT---------CGGCGGCGGCGGCGGAAGGTCCGAG---TGCGACCCCGACGAGAA---GAGAA------GGCAGCCAA---------GG------------AGAAGCTCAACAGA---CAGCAACTCCT------------------ACTACGACTCCACCAGCCGGTAGAAAAAAAGGAGGGACTAAGCGAACTAAACAAGCTATGCCTAAAAGTTCCAAC------AAGAAGAAGACATTCCGTTACAAG
>Brassica_napus_HM582938
---------------------------AGGGCACGAGATCGCAATCGAACTAAT---GCGACTG---CTTCATCTT---------CGGCGGCGGCGGCGGAAGGTCCGAG---TGCGACCCCGACGAGAA---GAGAA------GGCAGCCAA---------GG------------AGAAGCTCAACAGA------CAACTCCT------------------ACTACGACTCCACCAGCCGGTAGAAAAAAAGGAGGGACTAAGCGAACTAAACAAGCTATGCCTAAAAGTTCCAAC------AAGAAGAAGACATTCCGTTACAAG
>Brassica_oleracea_HM582921
---------------------------AGGGCACGAGATCGCAATCGAACTAAT---GCGACTG---CTTCATCTT---------CGGCGGCGGCGGCGGAAGGTCCGAG---TGCGACCCCGACGAGAA---GAGAA------GGCAGCCAA---------GG------------AGAAGCTCAACAGA------CAACTCCT------------------ACTACGACTCCACCAGCCGGTAGAAAAAAAGGAGGGACTAAGCGAACTAAACAAGCTATGCCTAAAAGTTCCAAC------AAGAAGAAGACATTCCGTTACAAG
>Brassica_rapa_HM582918
---------------------------AGGGCACGAGATCGCAATCGAACTAAT---GCGACTG---CTTCATCTT---------CGGCGGCGGCGGCGGAAGGTCCGAG---TGCGACCCCGACGAGAA---GAGAA------GGCAGCCAA---------GG------------AGAAGCTCAACAGA------CAACTCCT------------------ACTACGACTCCACCAGCCGGTAGAAAAAAAGGAGGGACTAAGCGAACTAAACAAGCTATGCCTAAAAGTTCCAAC------AAGAAGAAGACATTCCGTTACAAG
>Brassica_napus_HM582937
---------------------------AGGGCACGAGATCGCAATCGAACTAAT---GCGACTG---CTTCATCTT------------CGGCGGCGGCGGAAGGTCCGAG---TGCGACCCCGACGAGAA---GAGAA------GGCAGCCAA---------GG------------AGAAGCTCAACAGA---CAGCAACTCCT------------------ACTACGACTCCACCAGCCGGTAGAAAAAAAGGAGGGACTAAGCGAACTAAACAAGCTATGCCTAAAAGTTCCAAC------AAGAAGAAGACATTCCGTTACAAG
>Brassica_carinata_GU166742
ATGGCGAGAACCAAACATTTCGCTTCCAGGGCACGAGATCGCAATCGAACTAAT---GCGACTG---CTTCATCTT---------CGGCGGCGGCGGCGGAAGGTCCGAG---TGCGACCCCGACGAGAA---GAGAA------GGCAGCCAAGATGAAGGTGG------------TGAAGCTCAACAGAGT---GCAACTCCT------------------ACTACAACTCCATCAGCCGGTAGAAAAAAAGGAGGGACTAAGCGAACTAAACAAGCTATGCCTAAAAGTTCCAAC------AAGAAGAAGACATTCCGTTACAAG
>Brassica_carinata_HM582926
---------------------------AGGGCACGAGATCGCAATCGAACTAAT---GCGACTG---CTTCATCTT---------CGGCGGCGGCGGCGGAAGGTCCGAG---TGCGACCCCGACGAGAA---GAGAA------GGCAGCCAAGATGAAGGTGG------------TGAAGCTCAACAGAGT---GCAACTCCT------------------ACTACAACTCCATCAGCCGGTAGAAAAAAAGGAGGGACTAAGCGAACTAAACAAGCTATGCCTAAAAGTTCCAAC------AAGAAGAAGACATTCCGTTACAAG
>Brassica_oleracea_HM582924
---------------------------AGGGCACGAGATCGCAATCGAACTAAT---GCGACTG---CTTCATCTT---------CGGCGGCGGCGGCGGAAGGTCCGAG---TGCGACCCCGACGAGAA---GAGAA------GGCAGCCAAGATGAAGGTGG------------TGAAGCTCAACAGAGT---GCAACTCCT------------------ACTACAACTCCATCAGCCGGTAGAAAAAAAGGAGGGACTAAGCGAACTAAACAAGCTATGCCTAAAAGTTCCAAC------AAGAAGAAGACATTCCGTTACAAG
>Brassica_oleracea_GU166739
ATGGCGAGAACCAAACATTTCGCTTCCAGGGCACGAGATCGCAATCGAACTAAT---GCGACTG---CTTCATCTT---------CGGCGGCGGCGGCGGAAGGTCCGAG---TGCGACCCCGACGAGAA---GAGAA------GGCAGCCAAGATGAAGGTGG------------TGAAGCTCAACAGAGT---GCAACTCCT------------------ACTACAACTCCATCAGCCGGTAGAAAAAAAGGAGGGACTAAGCGAACTAAACAAGCTATGCCTAAAAGTTCCAAC------AAGAAGAAGACATTCCGTTACAAG
>Brassica_carinata_HM582927
---------------------------AGGGCACGAGATCGCAATCGAACTAAT---GCGACTG---CTTCATCTT---------CGGCGGCGGCGGCGGAAGGTCCGAG---TGCGACCCCGACGAGAA---GAGAA------GGCAGCCAAGATGAAGGTGG------------TGAAGCTCAACAGAGTGCAGCAACTCCT------------------ACTACAACTCCATCAGCCGGTAGAAAAAAAGGAGGGACTAAGCGAACTAAACAAGCTATGCCTAAAAGTTCCAAC------AAGAAGAAGACATTCCGTTACAAG
>Brassica_oleracea_HM582923
---------------------------AGGGCACGAGATCGCAATCGAACTAAT---GCGACTG---CTTCATCTT---------CGGCGGCGGCGGCGGAAGGTCCGAG---TGCGACCCCGACGAGAA---GAGAA------GGCAGCCAAGATGAAGGTGG------------TGAAGCTCAACAGAGTGCAGCAACTCCT------------------ACTACAACTCCATCAGCCGGTAGAAAAAAAGGAGGGACTAAGCGAACTAAACAAGCTATGCCTAAAAGTTCCAAC------AAGAAGAAGACATTCCGTTACAAG
>Brassica_napus_HM582936
---------------------------AGGGCCCGAGATCGCAATCCAACTAAT---GCGACTG---CTTCATCTT---------CGGCGGCGGCGGCGGCAGGTCCGAG---TGCGACCCCGACGAGAA---GAGGA------GGCAGCCAA------GGTGG------------TGAAGCTCAACAGAGTGCAGCAACTCCA------------------CCAGCAACCACCACCGCCGGTAGAAAAAAAGGAGGGACTAAGCGAACTAAACAAGCTATGCCTAAAAGTTCCAAC------AAGAAGAAGACATTCCGTTACAAG
>Brassica_rapa_HM582916
ATGGCGAGAACGAAACATTTCGCTTCCAGGGCCCGAGATCGCAATCCAACTAAT---GCGACTG---CTTCATCTT---------CGGCGGCGGCGGCGGCAGGTCCGAG---TGCGACCCCGACGAGAA---GAGGA------GGCAGCCAA------GGTGG------------TGAAGCTCAACAGAGTGCAGCAACTCCA------------------CCAGCAACCACCACCGCCGGTAGAAAAAAAGGAGGGACTAAGCGAACTAAACAAGCTATGCCTAAAAGTTCCAAC------AAGAAGAAGACATTCCGTTACAAG
>Brassica_rapa_HM582915
ATGGCGAGAACGAAACATTTCGCTTCCAGGGCACGAGATCGCAATCCAACTAAT---GCGACTG---CTTCATCTT---------CGGCGGCGGCGGCGGCAGGTCCGAG---TGCGACCCCGACGAGAA---GAGGA------GGCAGCCAA------GGTGG------------TGAAGCTCAACAGA---CAGCAACTCCA------------------CCAGCAACCACCACCGCCGGTAGAAAAAAAGGAGGGACTAAGCGAACTAAACAAGCTATGCCTAAAAGTTCCAAC------AAGAAGAAGACATTCCGTTACAAG
>Brassica_napus_HM582933
---------------------------AGGGCCCGAGATCGCAATCCAACTAAT---GCGACTG---CTTCATCTTCGGCGGCGGCGGCGGCGGCGGCGGCAGGTCCGAG---TGCGACCCCGACGAGAA---GAGGA------GGCAGCCAA------GGTGG------------TGAAGCTCAACAGAGT---GCAACTCCA------------------CCAGCAACCACCACCGCCGGTAGAAAAAAAGGAGGGACTAAGCGAACTAAACAAGCTATGCCTAAAAGTTCCAAC------AAGAAGAAGACATTCCGTTACAAG
>Brassica_napus_HM582932
---------------------------AGGGCCCGAGATCGCAATCCAACTAAT---GCGACTG---CTTCATCTTCGGCGGCGGCGGCGGCGGCGGCGGCAGGTCCGAG---TGCGACCCCGACGAGAA---GAGGA------GGCAGCCAA------GGTGG------------TGAAGCTCAACAGAGTGCAGCAACTCCA------------------CCAGCAACCACCACCGCCGGTAGAAAAAAAGGAGGGACTAAGCGAACTAAACAAGCTATGCCTAAAAGTTCCAAC------AAGAAGAAGACATTCCGTTACAAG
>Brassica_napus_HM582934
---------------------------AGGGCCCGAGATCGCAATCCAACTAAT---GCGACTG---CTTCATCTT------------------CGGCTGCAGGTCCGAG---TGCGACCCCGACGAGAA---GAGGA------GGCAGCCAA------GGTGG------------TGAAGCTCAACAGA------CAACTCCA------------------CCAGCAACCACCACCGCCGGTAGAAAAAAAGGAGGGACTAAGCGAACTAAACAAGCTATGCCTAAAAGTTCCAAC------AAGAAGAAGACATTCCGTTACAAG
>Brassica_juncea_HM582929
---------------------------AGGGCCCGAGATCGCAATCCAACTAAT---GCGACTG---CTTCATCTT------------------CGGCTGCAGGTCCGAG---TGCGACCCCGACGAGAA---GAGGA------GGCAGCCAA------GGTGG------------TGAAGCTCAACAGA------CAACTCCA------------------CCAGCAACCACCACCGCCGGTAGAAAAAAAGGAGGGACTAAGCGAACTAAACAAGCTATGCCTAAAAGTTCCAAC------AAGAAGAAGACATTCCGTTACAAG
>Brassica_napus_HM582931
---------------------------AGGGCCCGAGATCGCAATCCAACTAAT---GCGACTG---CTTCATCTT------------------CGGCTGCAGGTCCGAG---TGCGACCCCGACGAGAA---GAGGA------GGCAGCCAA------GGTGG------------TGAAGCTCAACAGA---CAGCAACTCCA------------------CCAGCAACCACCACCGCCGGTAGAAAAAAAGGAGGGACTAAGCGAACTAAACAAGCTATGCCTAAAAGTTCCAAC------AAGAAGAAGACATTCCGTTACAAG
>Brassica_juncea_HM582930
---------------------------AGGGCCCGAGATCGCAATCCAACTAAT---GCGACTG---CTTCATCTT------------------CGGCTGCAGGTCCGAG---TGCGACCCCGACGAGAA---GAGGA------GGCAGCCAA------GGTGG------------TGAAGCTCAACAGA---CAGCAACTCCA------------------CCAGCAACCACCACCGCCGGTAGAAAAAAAGGAGGGACTAAGCGAACTAAACAAGCTATGCCTAAAAGTTCCAAC------AAGAAGAAGACATTCCGTTACAAG
>Diplotaxis_erucoides_KU837263
ATGGCGAGAACGAAGCATTTTGCTACAAGGGCACGAGATCGCAATCGAACTAAT---GCGACTG---CTTCATCTA---------CGGCGGCGGCGGTGGCAGGTCCGAG---TGCGACTCCGACGAGAG---GACAA------GGA------------GGTGG------------TGAAGCTCAACAGA------CAACTCCTACTACTACTACTACAGCTTCACCAGCAACAGCCACCGGTAGAAAAAAAGGAGGG---------ACTAAACAAGCTATGCCTAAAAGTTCCAAC------AAGAAGAAGAGTTTCCGTTACAAG
>Diplotaxis_erucoides_KR676379
ATGGCGAGAACGAAGCATTTTGCTACAAGGGCACGAGATCGCAATCGAACTAAT---GCGACTG---CTTCATCTA---------CGGCGGCGGCGGTGGCAGGTCCGAG---TGCGACTCCGACGAGAG---GACAA------GGA------------GGTGG------------TGAAGCTCAACAGA------CAACTCCTACTACTACTACTACAGCTTCACCAGCAACAGCCACCGGTAGAAAAAAAGGAGGG---------ACTAAACAAGCTATGCCTAAAAGTTCCAAC------AAGAAGAAGAGTTTCCGTTACAAG
>Raphanus_sativus_AB299183
ATGGCGAGAACGAAGCATTTCGCTTCCAGAGCACGAGATCGCAATCAACCTAAT------------------------------GCGGCGGCGGCGGCGGCAGGTCCGAG---TGCGACACCGACGAGAA---GAGGC------AGCAGCCAA------GGTGA------------AGAAGCTCAACAGA------CAACGCCTACCACAA---------CTTCACCAGCAACAACCGCCTCCGGTAGAAAAAAAGGGACTAAGCGAACTACACAAGCTATGCCTAAAAGTTCC---------AAGAAGAAGACTTTCCGTTACAAG
>Raphanus_sativus_XM_018633182
ATGGCGAGAACGAAGCATTTCGCAACCAGAGCACGAGATCGCAATCAACCTAAT---------------------------------GCGGCGGCGGCGGCAGGTCCTAG---TGCGACACCGACGAGAA---GAGGC------AGCAGCCAA------G------------------------------------CAACTCCTACTACAGCTT------CTTCACCAGCAACAACCGCCTCCGGTAGAAAAAAAGGGACTAAGCGAACTACACAAGCTATGCCTAAAAGTTCC---------AAGAAGAAGACTTTCCGTTACAAG
>Raphanus_sativus_XM_018633181
ATGGCGAGAACGAAGCATTTCGCAACCAGAGCACGAGATCGCAATCAACCTAAT---------------------------------GCGGCGGCGGCGGCAGGTCCTAG---TGCGACACCGACGAGAA---GAGGC------AGCAGCCAA------GGTGA------------AGAAGCTCAACAGA------CAACTCCTACTACAGCTT------CTTCACCAGCAACAACCGCCTCCGGTAGAAAAAAAGGGACTAAGCGAACTACACAAGCTATGCCTAAAAGTTCC---------AAGAAGAAGACTTTCCGTTACAAG
>Brassica_juncea_GU166741
ATGGCGAGAACGAAGCATTACGCATCCAGGGCACGAGATCGCAATCGAAATAAT---GCGACTG---CTTCATCTA---------CCGAGGCGGCGGCTGCAAGTCCGAG---TGCGACGCCGACGAGAA---GAGGC------AGCAG------------------------------------------------------------------------------------------CAGCAGCCAAGGTGCTCGT------------------GAAGCTCAACAGAGTTCCAACCAGAAAAAGAAGAAGTCTTTCCGTTACAAG
>Brassica_juncea_HM582928
---------------------------AGGGCACGAGATCGCAATCGAAATAAT---GCGACTG---CTTCATCTA---------CCGAGGCGGCGGCTGCAAGTCCGAG---TGCGACGCCGACGAGAA---GAGGC------AGCAG------------------------------------------------------------------------------------------CAGCAGCCAAGGTGCTCGT------------------GAAGCTCAACAGAGTTCCAACCAGAAAAAGAAGAAGTCTTTCCGTTACAAG
>Brassica_nigra_KU837262
ATGGCGAGAACGAAGCATTACGCATCCAGGGCACGAGATCGCAATCGAAATAAT---GCGACTG---CTTCATCTA---------CCGAGGCGGCGGCTGCAAGTCCGAG---TGCGACGCCGACGAGAA---GAGGC------AGCAG------------------------------------------------------------------------------------------CAGCAGCCAAGGTGCTCGT------------------GAAGCTCAACAGAGTTCCAACCAGAAAAAGAAGAAGTCTTTCCGTTACAAG
>Brassica_nigra_HM582920
---------------------------AGGGCACGAGATCGCAATCGAAATAAT---GCGACTG---CTTCATCTA---------CCGAGGCGGCGGCTGCAAGTCCGAG---TGCGACGCCGACGAGAA---GAGGG------AGCAG------------------------------------------------------------------------------------------CAGCAGCCAAGGTGCTCGT------------------GAAGCTCAACAGAGTTCCAACCAGAAGAAGAAGAAGTCTTTCCGTTACAAG
>Brassica_carinata_HM582925
---------------------------AGGGCACGAGATCGCAATCGAAATAAT---GCGACTG---CTTCATCTA---------CCGAGGCGGCGGCTGCAAGTCCGAG---TGCGACGCCGACGAGAA---GAGGC------AGCAG------------------------------------------------------------------------------------------CAGCAGCCAAGGTGCTCGT------------------GAAGCTCAACAGAGTTCCAACACGAAGAAGAAGAAGTCTTTCCGTTACAAG
>Brassica_nigra_GU166738
ATGGCGAGAACGAAGCATTACGCATCCAGGGCACGAGATCGCAATCGAAATAAT---GCGACTG---CTTCATCTA---------CCGAGGCGGCGGCTGCAAGTCCGAG---TGCGACGCCGACGAGAAGAGGAGGC------AGCAG------------------------------------------------------------------------------------------CAGCAGCCAAGGTGCTCGT------------------GAAGCTCAACAGAGTTCCAACCAGAAAAAGAAGAAGTCTTTCCGTTACAAG
>Brassica_nigra_HM582919
[truncated: 800 more rows]

## Sheet: C-teminus align
Table S6: C-terminal parts of CENH3 for each clade
[truncated: 977 more rows]

[truncated: 2 more sheets: OUWIE param, PGLS]
